# Supplementary material for: Identifying the druggable interactome of EWS-FLI1 reveals MCL-1 dependent differential sensitivities of Ewing sarcoma cells to apoptosis inducers
Source: Oncotarget. 2018 Jul 24;9(57):31018–31. doi: 10.18632/oncotarget.25760 (PMC6089552; doi:10.18632/oncotarget.25760)
Supplement: Supplementary file 2 [file oncotarget-09-31018-s002.xlsx]

## Sheet: Screen.compounds.cell.viability
Screen Number	Compound PubChem ID	microCM	Loess Log2 Cell viability on EWS-FLI1 high expression levels	Loess Log2 Cell viability on EWS-FLI1 low expression levels	Absolute difference on cell viability between EWS-FLI1 high and EWS-FLI1 low expressing ES cells	Hits on EWS-FLI1 high expression (Median+/-3MADs)	Hits on EWS-FLI1 low expression (Median+/-3MADs)
screen1	CID000003954	0.25	0.438942	0.130458	0.308483	HIT	-
screen1	CID000442291	0.25	0.591693	0.120435	0.471257	HIT	-
screen1	CID000001400	25	-0.107913	-0.070012	-0.0379007	HIT	-
screen1	CID000002046	0.025	0.29754	0.0131679	0.284372	HIT	-
screen1	CID000002046	0.25	0.311141	-0.0619102	0.373051	HIT	-
screen1	CID000002048	2.5	-0.089413	0.141092	-0.230504	HIT	-
screen1	CID000002048	25	-0.146791	0.0901837	-0.236975	HIT	-
screen1	CID000002049	25	-0.156724	0.174798	-0.331522	HIT	-
screen1	CID000002051	0.25	0.288783	0.0337422	0.255041	HIT	-
screen1	CID000002051	2.5	-0.136852	0.12187	-0.258722	HIT	-
screen1	CID000002063	0.025	0.290963	0.0499446	0.241018	HIT	-
screen1	CID000002063	0.25	0.310962	0.0251509	0.285811	HIT	-
screen1	CID000002063	2.5	-0.0928133	0.0804508	-0.173264	HIT	-
screen1	CID000002063	25	-0.293774	0.0812273	-0.375001	HIT	-
screen1	CID000002082	0.25	-0.205799	-0.0498639	-0.155935	HIT	-
screen1	CID000002236	2.5	-0.209099	-0.00269599	-0.206404	HIT	-
screen1	CID000002396	25	-0.422063	0.0609272	-0.48299	HIT	-
screen1	CID000003542	0.025	0.354072	0.055686	0.298386	HIT	-
screen1	CID000003542	0.25	0.301452	0.0236448	0.277807	HIT	-
screen1	CID000003542	25	-0.154837	0.111847	-0.266684	HIT	-
screen1	CID000003544	2.5	-0.101287	0.0153083	-0.116595	HIT	-
screen1	CID000003546	2.5	-0.324685	0.117119	-0.441803	HIT	-
screen1	CID000003546	25	-0.105424	0.0777059	-0.18313	HIT	-
screen1	CID000003547	0.025	0.278567	-0.0219272	0.300494	HIT	-
screen1	CID000003547	0.25	0.333262	-0.0193565	0.352619	HIT	-
screen1	CID000003547	2.5	-0.186734	0.0781489	-0.264883	HIT	-
screen1	CID000003547	25	-0.284425	0.0444024	-0.328828	HIT	-
screen1	CID000003624	2.5	-1.88824	-0.0126205	-1.87562	HIT	-
screen1	CID000003799	0.025	0.279079	0.0903396	0.18874	HIT	-
screen1	CID000003799	0.25	0.28618	0.00371103	0.282469	HIT	-
screen1	CID000003799	2.5	-0.263739	0.198306	-0.462045	HIT	-
screen1	CID000003799	25	-0.28677	-0.0300843	-0.256686	HIT	-
screen1	CID000003896	0.25	0.32427	0.0214438	0.302827	HIT	-
screen1	CID000003896	2.5	-0.240407	-0.00169944	-0.238707	HIT	-
screen1	CID000003896	25	-0.387949	0.0314866	-0.419435	HIT	-
screen1	CID000003913	2.5	-0.214831	0.106804	-0.321635	HIT	-
screen1	CID000003913	25	-0.261447	0.0697006	-0.331148	HIT	-
screen1	CID000003973	2.5	-0.134069	0.0931649	-0.227234	HIT	-
screen1	CID000004216	2.5	-0.247931	-0.110891	-0.13704	HIT	-
screen1	CID000004217	2.5	-0.210633	-0.129784	-0.0808491	HIT	-
screen1	CID000004217	25	-0.330548	-0.103022	-0.227526	HIT	-
screen1	CID000004622	2.5	-0.658807	-0.0136877	-0.64512	HIT	-
screen1	CID000004641	2.5	-0.129484	0.199868	-0.329351	HIT	-
screen1	CID000004696	0.25	-0.258647	0.0500418	-0.308688	HIT	-
screen1	CID000004713	0.25	0.278201	-0.0268465	0.305047	HIT	-
screen1	CID000004713	2.5	-0.36955	0.0788805	-0.44843	HIT	-
screen1	CID000004878	2.5	-0.387689	0.0249017	-0.412591	HIT	-
screen1	CID000004878	25	-0.453284	-0.00122857	-0.452055	HIT	-
screen1	CID000005125	0.25	-0.119896	0.120992	-0.240888	HIT	-
screen1	CID000005154	2.5	-0.232296	-0.0122599	-0.220036	HIT	-
screen1	CID000005614	2.5	-1.10006	-0.0794762	-1.02058	HIT	-
screen1	CID000005637	0.025	0.299464	-0.059259	0.358723	HIT	-
screen1	CID000005637	2.5	-0.310015	0.170527	-0.480543	HIT	-
screen1	CID000005637	25	-0.458787	0.079946	-0.538733	HIT	-
screen1	CID000005730	0.25	0.277367	0.138584	0.138783	HIT	-
screen1	CID000005730	2.5	-0.14739	0.167639	-0.315029	HIT	-
screen1	CID000005730	25	-0.322073	0.195807	-0.51788	HIT	-
screen1	CID000005790	0.25	-1.07429	0.229775	-1.30407	HIT	-
screen1	CID000005790	2.5	-1.47521	0.155605	-1.63081	HIT	-
screen1	CID000005870	2.5	0.314054	0.180584	0.13347	HIT	-
screen1	CID000005894	2.5	-0.183383	0.127518	-0.310901	HIT	-
screen1	CID000005894	25	-0.159969	0.0668572	-0.226826	HIT	-
screen1	CID000006252	2.5	-0.850237	0.0115117	-0.861749	HIT	-
screen1	CID000008515	25	-0.109513	0.104173	-0.213686	HIT	-
screen1	CID000009403	0.25	-0.30219	0.00212509	-0.304315	HIT	-
screen1	CID000009955	2.5	-0.0953957	0.0249794	-0.120375	HIT	-
screen1	CID000011038	0.25	-0.10566	0.0655165	-0.171176	HIT	-
screen1	CID000015910	2.5	-0.218706	0.0629591	-0.281665	HIT	-
screen1	CID000018343	0.25	-0.210005	0.0799866	-0.289991	HIT	-
screen1	CID000018343	2.5	-1.23526	-0.042358	-1.1929	HIT	-
screen1	CID000025050	0.25	-0.254304	0.0177897	-0.272094	HIT	-
screen1	CID000026879	2.5	-0.0948015	0.0838957	-0.178697	HIT	-
screen1	CID000026879	25	-0.295343	-0.0898756	-0.205467	HIT	-
screen1	CID000028263	2.5	-0.324568	0.0352144	-0.359782	HIT	-
screen1	CID000034230	2.5	-0.685087	-0.0407768	-0.64431	HIT	-
screen1	CID000035370	0.25	-0.141922	-0.107596	-0.0343259	HIT	-
screen1	CID000036462	2.5	-0.176377	0.00733228	-0.18371	HIT	-
screen1	CID000067361	0.25	-0.149532	-0.123119	-0.0264128	HIT	-
screen1	CID000073357	2.5	-3.78741	-0.0353831	-3.75202	HIT	-
screen1	CID000077116	0.25	0.279603	0.146848	0.132755	HIT	-
screen1	CID000097214	2.5	-0.653795	-0.144831	-0.508964	HIT	-
screen1	CID000115019	0.25	-0.164967	0.0260251	-0.190992	HIT	-
screen1	CID000120627	2.5	-0.391794	-0.0173667	-0.374427	HIT	-
screen1	CID000122724	2.5	-1.02604	0.0631574	-1.0892	HIT	-
screen1	CID000176155	0.025	0.29035	0.135541	0.154809	HIT	-
screen1	CID000176155	2.5	-0.235129	0.238021	-0.473151	HIT	-
screen1	CID000176155	25	-0.108131	0.274081	-0.382212	HIT	-
screen1	CID000312145	2.5	-0.356263	-0.0836495	-0.272613	HIT	-
screen1	CID000442826	2.5	-0.21274	-0.138041	-0.0746992	HIT	-
screen1	CID000452550	0.25	-0.767422	-0.0110837	-0.756338	HIT	-
screen1	CID000643820	2.5	0.269221	0.0556135	0.213608	HIT	-
screen1	CID000667490	2.5	-0.186117	0.0218929	-0.208009	HIT	-
screen1	CID000667639	25	-0.41956	0.162389	-0.58195	HIT	-
screen1	CID001723236	0.25	-0.0938237	0.0656926	-0.159516	HIT	-
screen1	CID001819009	0.25	-0.105153	0.0675783	-0.172731	HIT	-
screen1	CID002723601	2.5	-0.318318	0.0456066	-0.363924	HIT	-
screen1	CID002724023	2.5	-0.357223	-0.0690554	-0.288167	HIT	-
screen1	CID002873501	0.25	-0.102695	0.113378	-0.216073	HIT	-
screen1	CID003005837	2.5	-0.20544	0.0603819	-0.265822	HIT	-
screen1	CID003034010	2.5	-0.116321	0.177973	-0.294294	HIT	-
screen1	CID003270699	2.5	-0.591978	-0.0271256	-0.564853	HIT	-
screen1	CID003473650	0.25	-0.143825	0.0500397	-0.193864	HIT	-
screen1	CID003856780	0.25	0.282605	0.00958055	0.273024	HIT	-
screen1	CID003856780	2.5	-0.166561	-0.0107095	-0.155851	HIT	-
screen1	CID003856780	25	-0.152968	0.175562	-0.32853	HIT	-
screen1	CID004020695	0.25	-0.0868833	0.0503235	-0.137207	HIT	-
screen1	CID005280343	25	-1.43249	0.0271857	-1.45968	HIT	-
screen1	CID005280378	0.25	-0.599812	0.0671883	-0.667001	HIT	-
screen1	CID005281613	0.25	-0.0892	0.0382176	-0.127418	HIT	-
screen1	CID005281613	2.5	-0.0968191	0.070858	-0.167677	HIT	-
screen1	CID005281847	25	-0.306493	-0.0435682	-0.262924	HIT	-
screen1	CID005312122	2.5	-0.284076	-0.057367	-0.226709	HIT	-
screen1	CID005312126	2.5	-0.170891	0.0274607	-0.198352	HIT	-
screen1	CID005312126	25	-0.315416	0.00422527	-0.319641	HIT	-
screen1	CID005328748	0.025	0.369235	0.0768734	0.292361	HIT	-
screen1	CID005328748	2.5	-0.420897	0.0519226	-0.472819	HIT	-
screen1	CID005328748	25	-0.203295	0.0138108	-0.217105	HIT	-
screen1	CID005328768	0.25	0.319421	0.0878363	0.231585	HIT	-
screen1	CID005328768	2.5	-0.380513	0.0598245	-0.440338	HIT	-
screen1	CID005328768	25	-0.224183	0.124936	-0.34912	HIT	-
screen1	CID005328771	2.5	-0.16042	0.0540504	-0.214471	HIT	-
screen1	CID005328771	25	-0.692474	0.0298447	-0.722319	HIT	-
screen1	CID005328779	25	-0.422779	-0.0380813	-0.384698	HIT	-
screen1	CID005328807	0.025	0.289333	-0.0658573	0.35519	HIT	-
screen1	CID005328807	0.25	0.296488	-0.0125591	0.309047	HIT	-
screen1	CID005328807	2.5	-0.311654	0.0388288	-0.350483	HIT	-
screen1	CID005328807	25	-0.175433	0.0812498	-0.256683	HIT	-
screen1	CID005353431	2.5	-0.841349	-0.12288	-0.718469	HIT	-
screen1	CID005353609	2.5	-0.379271	-0.137283	-0.241988	HIT	-
screen1	CID005353940	2.5	-0.234246	0.269073	-0.50332	HIT	-
screen1	CID005353940	25	-0.202291	0.251891	-0.454182	HIT	-
screen1	CID005355836	0.25	-0.0965386	-0.0218407	-0.0746979	HIT	-
screen1	CID005485187	0.025	0.28478	-0.0101528	0.294933	HIT	-
screen1	CID005485187	0.25	0.290933	-0.0295764	0.32051	HIT	-
screen1	CID005485187	2.5	-0.282694	-0.0731767	-0.209517	HIT	-
screen1	CID005485187	25	-0.548256	0.0462221	-0.594479	HIT	-
screen1	CID005487525	0.25	0.308003	0.114989	0.193014	HIT	-
screen1	CID005487525	2.5	-0.232969	0.136026	-0.368995	HIT	-
screen1	CID005487525	25	-0.684374	0.143136	-0.827511	HIT	-
screen1	CID005941539	2.5	-0.1469	0.11309	-0.259989	HIT	-
screen1	CID005941539	25	-0.350718	0.147013	-0.497731	HIT	-
screen1	CID005983661	0.25	-0.0980049	0.0822148	-0.18022	HIT	-
screen1	CID006450842	2.5	-0.163126	0.0499433	-0.21307	HIT	-
screen1	CID006450842	25	-0.157918	0.194951	-0.352869	HIT	-
screen1	CID006453092	2.5	-0.307502	-0.129174	-0.178328	HIT	-
screen1	CID006602450	0.25	-0.101076	0.0934824	-0.194559	HIT	-
screen1	CID006602450	2.5	-0.582163	-0.123468	-0.458695	HIT	-
screen1	CID006708621	2.5	-0.220895	0.00787797	-0.228773	HIT	-
screen1	CID006708755	2.5	-0.246425	-0.0187559	-0.227669	HIT	-
screen1	CID009852185	2.5	-1.1561	-0.0142393	-1.14186	HIT	-
screen1	CID010097095	0.025	-0.137779	0.095053	-0.232832	HIT	-
screen1	CID016682730	0.25	-0.557018	-0.146931	-0.410087	HIT	-
screen1	CID026275995	0.25	-0.176719	-0.058753	-0.117966	HIT	-
screen1	CID026275995	2.5	-0.0935618	0.034396	-0.127958	HIT	-
screen1	CID027885548	0.25	-0.126539	0.110524	-0.237063	HIT	-
screen1	CID044575790	2.5	-0.616561	-0.0169522	-0.599609	HIT	-
screen1	CID049837890	2.5	-0.288893	-0.025257	-0.263636	HIT	-
screen1	CID049837890	25	-0.403523	-0.0833922	-0.320131	HIT	-
screen1	CID051601240	0.25	-0.0890973	0.205686	-0.294783	HIT	-
screen1	CID054675785	0.25	-0.159999	0.0695431	-0.229542	HIT	-
screen1	CID054675785	2.5	-0.0966544	0.151626	-0.24828	HIT	-
screen1	CID054676538	0.25	-0.128473	0.088236	-0.216709	HIT	-
screen1	CID054676538	2.5	-0.125666	0.0927098	-0.218376	HIT	-
screen1	CID054676905	2.5	-0.396419	-0.0426534	-0.353765	HIT	-
screen1	CID054676905	25	-0.450824	-0.00926722	-0.441556	HIT	-
screen1	CID054678922	2.5	-0.362443	0.0270973	-0.38954	HIT	-
screen1	CID054678922	25	-0.292812	-0.135162	-0.15765	HIT	-
screen2	CID000000138	0.25	-0.117722	0.127995	-0.245717	HIT	-
screen2	CID000001518	0.25	-0.0771691	0.0591045	-0.136274	HIT	-
screen2	CID000001518	2.5	-0.524299	-0.0126151	-0.511684	HIT	-
screen2	CID000001720	0.25	-0.218961	0.0581648	-0.277126	HIT	-
screen2	CID000001730	2.5	-0.0790548	0.0559133	-0.134968	HIT	-
screen2	CID000001820	0.25	-0.172584	0.0925041	-0.265088	HIT	-
screen2	CID000002016	2.5	-0.403984	-0.0251916	-0.378792	HIT	-
screen2	CID000002071	0.25	-0.364487	0.0469352	-0.411422	HIT	-
screen2	CID000002119	0.25	-0.203119	0.0870898	-0.290209	HIT	-
screen2	CID000002160	0.25	-0.148465	0.13755	-0.286015	HIT	-
screen2	CID000002265	25	-0.337174	0.0300116	-0.367186	HIT	-
screen2	CID000002266	0.25	-0.129811	0.0952226	-0.225033	HIT	-
screen2	CID000002353	2.5	-0.317512	-0.00211705	-0.315395	HIT	-
screen2	CID000002576	2.5	-0.0714796	0.121235	-0.192715	HIT	-
screen2	CID000002708	25	-0.0762281	0.0238079	-0.100036	HIT	-
screen2	CID000002940	2.5	0.327824	0.123683	0.204141	HIT	-
screen2	CID000003213	2.5	-0.135871	-0.00745479	-0.128416	HIT	-
screen2	CID000003385	25	-0.375413	-0.0509962	-0.324417	HIT	-
screen2	CID000003539	0.25	0.339438	0.0421124	0.297325	HIT	-
screen2	CID000003932	2.5	-0.0773069	0.0761681	-0.153475	HIT	-
screen2	CID000004908	25	-0.631533	-0.031125	-0.600408	HIT	-
screen2	CID000005086	2.5	0.404105	0.19894	0.205165	HIT	-
screen2	CID000005154	2.5	-0.101372	-0.056268	-0.0451041	HIT	-
screen2	CID000005790	0.25	-0.23138	0.102721	-0.334101	HIT	-
screen2	CID000005790	2.5	-0.804641	0.137733	-0.942374	HIT	-
screen2	CID000005790	25	-0.943535	-0.0409474	-0.902588	HIT	-
screen2	CID000005960	0.25	-0.145618	0.0870224	-0.23264	HIT	-
screen2	CID000006252	0.25	-0.17911	0.162304	-0.341414	HIT	-
screen2	CID000006252	2.5	-1.17459	-0.0510538	-1.12354	HIT	-
screen2	CID000009444	25	-0.117355	-0.00278464	-0.11457	HIT	-
screen2	CID000018343	2.5	-0.257415	0.0331365	-0.290552	HIT	-
screen2	CID000025050	0.25	-0.122195	0.0732322	-0.195428	HIT	-
screen2	CID000025050	2.5	-0.641363	0.0214525	-0.662815	HIT	-
screen2	CID000036462	2.5	-0.710869	0.00714018	-0.718009	HIT	-
screen2	CID000040486	0.25	-0.082002	0.0958572	-0.177859	HIT	-
screen2	CID000040486	2.5	-0.174941	0.100492	-0.275433	HIT	-
screen2	CID000060961	0.25	-0.194771	0.0786778	-0.273449	HIT	-
screen2	CID000065752	2.5	0.351513	0.0855925	0.265921	HIT	-
screen2	CID000099625	2.5	-0.217836	0.021577	-0.239413	HIT	-
screen2	CID000121880	0.25	-0.150926	-0.0247627	-0.126163	HIT	-
screen2	CID000126941	0.25	-0.405796	0.0893514	-0.495147	HIT	-
screen2	CID000126941	2.5	-0.754441	0.0270932	-0.781534	HIT	-
screen2	CID000126941	25	-0.742743	0.0873078	-0.830051	HIT	-
screen2	CID000165118	0.25	-0.176839	0.0558227	-0.232661	HIT	-
screen2	CID000186136	0.25	-0.0888628	0.0670193	-0.155882	HIT	-
screen2	CID000667490	25	-0.31211	0.0432146	-0.355324	HIT	-
screen2	CID002723601	2.5	-0.329589	-0.0262848	-0.303304	HIT	-
screen2	CID002794188	2.5	-0.199098	-0.0221884	-0.17691	HIT	-
screen2	CID005281787	2.5	-0.128563	0.0967986	-0.225362	HIT	-
screen2	CID005284344	25	-0.360361	-0.0384223	-0.321938	HIT	-
screen2	CID005353431	2.5	-0.102134	0.0315375	-0.133671	HIT	-
screen2	CID005353432	2.5	-0.120884	0.0272684	-0.148153	HIT	-
screen2	CID006435110	2.5	-0.103859	-0.00720064	-0.0966581	HIT	-
screen2	CID006603715	0.25	-0.0744868	0.123209	-0.197696	HIT	-
screen2	CID009884715	0.25	-0.151462	0.0647638	-0.216225	HIT	-
screen3	CID000002082	2.8	-0.524312	0.00738142	-0.531694	HIT	-
screen3	CID000002268	25	-0.421874	0.00265162	-0.424525	HIT	-
screen3	CID000002268	8.3	-0.266805	0.196304	-0.463109	HIT	-
screen3	CID000003198	25	-0.428673	-0.0457946	-0.382878	HIT	-
screen3	CID000003334	2.8	-0.66746	-0.055621	-0.611839	HIT	-
screen3	CID000003450	25	0.4201	0.0765344	0.343565	HIT	-
screen3	CID000003676	25	-0.277743	0.0252566	-0.302999	HIT	-
screen3	CID000003883	25	-0.240645	0.0392932	-0.279938	HIT	-
screen3	CID000003902	25	0.310186	0.10142	0.208766	HIT	-
screen3	CID000005291	25	-0.194588	0.14574	-0.340328	HIT	-
screen3	CID000005790	0.308	-0.26608	0.0789499	-0.34503	HIT	-
screen3	CID000005790	0.926	-0.533514	0.0595121	-0.593026	HIT	-
screen3	CID000005790	2.8	-0.621293	0.0812788	-0.702572	HIT	-
screen3	CID000005790	25	-1.03013	0.054146	-1.08428	HIT	-
screen3	CID000005790	8.3	-0.850137	0.0594562	-0.909593	HIT	-
screen3	CID000006252	0.103	-0.205923	-0.0157849	-0.190138	HIT	-
screen3	CID000006252	0.926	-0.376628	-0.00592993	-0.370698	HIT	-
screen3	CID000006252	2.8	-0.965867	-0.0230115	-0.942855	HIT	-
screen3	CID000006256	25	-0.361575	0.123691	-0.485265	HIT	-
screen3	CID000007638	2.8	-0.186037	0.0871743	-0.273211	HIT	-
screen3	CID000007638	25	-0.211715	0.0776392	-0.289354	HIT	-
screen3	CID000020279	8.3	-0.401611	-0.0454771	-0.356133	HIT	-
screen3	CID000024360	0.103	-1.01178	-0.0714305	-0.940347	HIT	-
screen3	CID000030323	0.103	-0.27413	-0.00287206	-0.271258	HIT	-
screen3	CID000033613	25	-0.67573	-0.0237447	-0.651985	HIT	-
screen3	CID000036462	2.8	-0.211623	-0.0251331	-0.18649	HIT	-
screen3	CID000060699	0.103	-0.373124	-0.0170906	-0.356033	HIT	-
screen3	CID000060837	0.926	-0.240858	0.0260022	-0.266861	HIT	-
screen3	CID000060871	2.8	-0.370927	-0.020942	-0.349985	HIT	-
screen3	CID000060871	8.3	-0.686091	-0.0515528	-0.634539	HIT	-
screen3	CID000119182	2.8	-0.286678	0.0752652	-0.361944	HIT	-
screen3	CID000119182	8.3	-1.2719	-0.0626754	-1.20923	HIT	-
screen3	CID000126941	0.308	-0.511551	0.0568054	-0.568357	HIT	-
screen3	CID000126941	0.926	-0.529526	0.010837	-0.540363	HIT	-
screen3	CID000126941	2.8	-0.71126	0.0376929	-0.748953	HIT	-
screen3	CID000126941	25	-0.797341	0.0290617	-0.826403	HIT	-
screen3	CID000126941	8.3	-0.751191	0.0520835	-0.803275	HIT	-
screen3	CID000156413	8.3	-0.188162	-0.0307445	-0.157417	HIT	-
screen3	CID000159324	0.308	-0.29046	-0.060266	-0.230194	HIT	-
screen3	CID000159324	0.926	-0.324041	-0.0604023	-0.263639	HIT	-
screen3	CID000387447	0.103	-0.242142	-0.0845205	-0.157622	HIT	-
screen3	CID000445154	25	-0.22999	0.0525144	-0.282505	HIT	-
screen3	CID000452548	0.308	-0.32643	-0.0159219	-0.310508	HIT	-
screen3	CID000667490	25	-0.313731	0.0559564	-0.369687	HIT	-
screen3	CID002723601	25	-0.834066	0.0270188	-0.861084	HIT	-
screen3	CID002723601	8.3	-0.323138	0.0180752	-0.341213	HIT	-
screen3	CID005287969	0.103	-0.182501	-0.0653626	-0.117138	HIT	-
screen3	CID006420138	2.8	-0.218896	0.0312835	-0.250179	HIT	-
screen3	CID006420138	8.3	-0.377494	-0.0829901	-0.294504	HIT	-
screen3	CID006444692	0.103	-0.325261	-0.0942624	-0.230998	HIT	-
screen3	CID006450551	25	-0.512858	-0.014653	-0.498205	HIT	-
screen3	CID006450551	8.3	-0.181296	0.194721	-0.376016	HIT	-
screen3	CID009578572	25	-0.441469	0.0312384	-0.472708	HIT	-
screen3	CID009865515	2.8	-0.553554	0.00491843	-0.558473	HIT	-
screen3	CID010074640	25	-0.708785	0.154466	-0.863251	HIT	-
screen3	CID010127622	0.926	-0.188748	0.112889	-0.301637	HIT	-
screen3	CID010127622	2.8	-0.221507	0.0139712	-0.235478	HIT	-
screen3	CID010127622	25	-0.302656	-0.0889852	-0.213671	HIT	-
screen3	CID010127622	8.3	-0.293049	0.05491	-0.347959	HIT	-
screen3	CID010142586	0.103	-0.625322	-0.0057251	-0.619597	HIT	-
screen3	CID010142586	0.308	-0.716007	0.0325457	-0.748552	HIT	-
screen3	CID010286159	25	-0.181388	-0.0463889	-0.134999	HIT	-
screen3	CID010366136	8.3	-0.219933	-0.00840134	-0.211532	HIT	-
screen3	CID011442891	0.103	-0.249809	0.0471962	-0.297005	HIT	-
screen3	CID011442891	0.308	-0.41785	-0.0578699	-0.35998	HIT	-
screen3	CID011626560	25	-1.08079	-0.0838924	-0.996894	HIT	-
screen3	CID011626560	8.3	-0.18886	0.0760526	-0.264912	HIT	-
screen3	CID011696609	0.103	-0.438671	-0.0380971	-0.400573	HIT	-
screen3	CID016007391	0.103	-0.48986	-0.0648273	-0.425033	HIT	-
screen3	CID016007391	0.308	-0.394796	-0.00388012	-0.390916	HIT	-
screen3	CID016007391	0.926	-0.451656	-0.0458267	-0.405829	HIT	-
screen3	CID016007391	25	-0.681337	-0.0481848	-0.633152	HIT	-
screen3	CID016007391	8.3	-0.445813	-0.0257088	-0.420104	HIT	-
screen3	CID024826799	2.8	-0.251661	0.0930449	-0.344706	HIT	-
screen3	CID025182616	0.308	-0.215067	-0.0132664	-0.201801	HIT	-
screen3	CID025182616	0.926	-0.468197	-0.046989	-0.421208	HIT	-
screen3	CID042611257	25	-0.17939	0.0930902	-0.27248	HIT	-
screen3	CID046213929	2.8	-0.183404	-0.0122935	-0.171111	HIT	-
screen1	CID000004122	0.25	-0.829963	-0.220302	-0.609661	HIT	HIT
screen1	CID000006197	2.5	-0.514382	-0.277781	-0.236601	HIT	HIT
screen1	CID000036145	0.25	-0.209136	-0.262031	0.0528943	HIT	HIT
screen1	CID000097226	0.25	-1.77985	-0.266606	-1.51325	HIT	HIT
screen1	CID000107935	0.25	-0.590625	-0.253049	-0.337576	HIT	HIT
screen1	CID000253602	0.25	-0.489978	-0.22797	-0.262008	HIT	HIT
screen1	CID000442826	0.25	-0.20509	-0.261186	0.0560959	HIT	HIT
screen1	CID000002019	0.25	-4.24719	-4.24829	0.00109328	HIT	HIT
screen1	CID000002019	2.5	-4.22613	-4.2577	0.0315651	HIT	HIT
screen1	CID000002082	2.5	-1.98803	-1.03703	-0.951007	HIT	HIT
screen1	CID000002544	25	-0.932198	-0.597471	-0.334727	HIT	HIT
screen1	CID000002683	2.5	-1.66416	-2.20929	0.545129	HIT	HIT
screen1	CID000002912	25	-0.286832	-0.664677	0.377845	HIT	HIT
screen1	CID000002993	2.5	-1.45683	-0.539898	-0.916936	HIT	HIT
screen1	CID000003117	0.25	-1.4157	-0.538124	-0.877576	HIT	HIT
screen1	CID000003117	2.5	-2.81991	-1.77607	-1.04383	HIT	HIT
screen1	CID000003225	2.5	-0.431296	-2.19087	1.75957	HIT	HIT
screen1	CID000003225	25	-0.369186	-2.13349	1.7643	HIT	HIT
screen1	CID000003568	25	-4.24946	-2.42126	-1.82821	HIT	HIT
screen1	CID000003879	2.5	-2.91195	-3.00992	0.0979706	HIT	HIT
screen1	CID000003973	25	-0.488532	-0.461502	-0.02703	HIT	HIT
screen1	CID000004030	2.5	-1.65026	-0.987627	-0.662629	HIT	HIT
screen1	CID000004122	2.5	-3.45904	-1.24632	-2.21272	HIT	HIT
screen1	CID000004212	0.25	-1.93316	-0.57592	-1.35724	HIT	HIT
screen1	CID000004212	2.5	-4.22454	-3.67036	-0.55418	HIT	HIT
screen1	CID000004696	2.5	-2.95079	-0.991978	-1.95881	HIT	HIT
screen1	CID000005083	2.5	-1.27	-0.615247	-0.654752	HIT	HIT
screen1	CID000005083	25	-4.24946	-2.05063	-2.19884	HIT	HIT
screen1	CID000005455	0.25	-2.90809	-2.09831	-0.809779	HIT	HIT
screen1	CID000005455	2.5	-2.99011	-2.01562	-0.97449	HIT	HIT
screen1	CID000005614	25	-3.70207	-2.45161	-1.25046	HIT	HIT
screen1	CID000005891	2.5	-1.82371	-2.00488	0.181167	HIT	HIT
screen1	CID000006062	2.5	-1.12212	-1.15256	0.0304477	HIT	HIT
screen1	CID000006167	0.25	-4.22948	-0.934556	-3.29492	HIT	HIT
screen1	CID000006167	2.5	-4.17608	-0.868718	-3.30736	HIT	HIT
screen1	CID000006185	2.5	-1.20831	-1.29994	0.0916242	HIT	HIT
screen1	CID000006437	2.5	-0.259061	-0.408646	0.149585	HIT	HIT
screen1	CID000006758	0.25	-1.70631	-0.662839	-1.04347	HIT	HIT
screen1	CID000006758	2.5	-2.87215	-1.24087	-1.63128	HIT	HIT
screen1	CID000010156	2.5	-1.10488	-0.493179	-0.611704	HIT	HIT
screen1	CID000010504	0.25	-0.949655	-1.15063	0.20097	HIT	HIT
screen1	CID000010504	2.5	-3.9022	-3.19978	-0.702423	HIT	HIT
screen1	CID000010607	0.25	-3.55804	-1.08691	-2.47113	HIT	HIT
screen1	CID000010607	2.5	-4.22613	-0.986236	-3.23989	HIT	HIT
screen1	CID000014957	0.25	-0.887839	-0.636029	-0.25181	HIT	HIT
screen1	CID000014957	2.5	-1.71422	-0.77372	-0.940504	HIT	HIT
screen1	CID000015478	2.5	-0.488154	-0.690734	0.20258	HIT	HIT
screen1	CID000024360	0.25	-2.17781	-0.586359	-1.59145	HIT	HIT
screen1	CID000024360	2.5	-1.56531	-0.387863	-1.17745	HIT	HIT
screen1	CID000028523	2.5	-1.1731	-1.97725	0.804148	HIT	HIT
screen1	CID000035370	2.5	-1.06928	-0.797853	-0.271423	HIT	HIT
screen1	CID000036145	2.5	-3.7878	-2.16663	-1.62117	HIT	HIT
screen1	CID000044259	0.025	-2.08122	-1.85771	-0.223513	HIT	HIT
screen1	CID000044259	0.25	-3.68264	-3.77731	0.0946643	HIT	HIT
screen1	CID000044259	2.5	-4.24946	-4.31378	0.0643117	HIT	HIT
screen1	CID000044259	25	-4.10847	-4.31378	0.205302	HIT	HIT
screen1	CID000065411	0.25	-2.66098	-3.00621	0.345222	HIT	HIT
screen1	CID000065411	2.5	-3.24133	-2.91002	-0.331309	HIT	HIT
screen1	CID000067361	2.5	-3.59666	-2.97601	-0.620648	HIT	HIT
screen1	CID000072435	2.5	-2.09764	-0.572338	-1.5253	HIT	HIT
screen1	CID000073068	0.25	-1.55726	-0.669664	-0.887592	HIT	HIT
screen1	CID000073068	2.5	-2.19824	-0.746951	-1.45129	HIT	HIT
screen1	CID000073620	2.5	-0.41522	-0.622558	0.207338	HIT	HIT
screen1	CID000081312	2.5	-0.280502	-0.453284	0.172781	HIT	HIT
screen1	CID000081312	25	-0.355855	-1.06397	0.70812	HIT	HIT
screen1	CID000091540	0.25	-0.13	-0.3319	0.2019	HIT	HIT
screen1	CID000091540	2.5	-1.72755	-1.75537	0.02782	HIT	HIT
screen1	CID000092122	2.5	-3.00443	-0.852423	-2.152	HIT	HIT
screen1	CID000097226	2.5	-4.22613	-1.05634	-3.16979	HIT	HIT
screen1	CID000097297	2.5	-1.08077	-0.349396	-0.731371	HIT	HIT
screen1	CID000097297	25	-2.42166	-2.10922	-0.312439	HIT	HIT
screen1	CID000107935	2.5	-2.11289	-0.840492	-1.2724	HIT	HIT
screen1	CID000149755	2.5	-1.99103	-0.405045	-1.58598	HIT	HIT
screen1	CID000159516	2.5	-2.91333	-3.04848	0.135149	HIT	HIT
screen1	CID000164791	0.25	-3.76693	-0.983353	-2.78358	HIT	HIT
screen1	CID000164791	2.5	-3.57748	-1.13203	-2.44545	HIT	HIT
screen1	CID000253602	2.5	-2.24161	-1.03942	-1.20219	HIT	HIT
screen1	CID000312145	25	-0.711184	-0.309388	-0.401796	HIT	HIT
screen1	CID000439501	0.25	-2.31999	-1.95125	-0.368735	HIT	HIT
screen1	CID000439501	2.5	-3.06243	-3.54289	0.480455	HIT	HIT
screen1	CID000441207	0.25	-2.44568	-2.04185	-0.403831	HIT	HIT
screen1	CID000441207	2.5	-3.94436	-4.22858	0.284215	HIT	HIT
screen1	CID000036314	0.25	-3.62767	-1.45785	-2.16982	HIT	HIT
screen1	CID000036314	2.5	-4.22454	-1.51067	-2.71387	HIT	HIT
screen1	CID000441852	2.5	-3.36214	-3.8891	0.526958	HIT	HIT
screen1	CID000441867	2.5	-4.02064	-4.27106	0.250418	HIT	HIT
screen1	CID000452548	0.25	-0.796518	-0.349153	-0.447365	HIT	HIT
screen1	CID000452548	2.5	-1.73804	-0.557498	-1.18054	HIT	HIT
screen1	CID000452550	2.5	-2.83666	-2.44524	-0.391423	HIT	HIT
screen1	CID000608895	2.5	-2.01777	-2.26231	0.244535	HIT	HIT
screen1	CID002724023	25	-0.468161	-0.308915	-0.159246	HIT	HIT
screen1	CID002724385	2.5	-2.31595	-1.91277	-0.403179	HIT	HIT
screen1	CID002873550	0.25	-2.89687	-2.55182	-0.345047	HIT	HIT
screen1	CID003322951	0.25	-2.04965	-1.89739	-0.152259	HIT	HIT
screen1	CID005194698	2.5	-1.11227	-1.11605	0.00377895	HIT	HIT
screen1	CID005280335	25	-4.24946	-4.31378	0.0643117	HIT	HIT
screen1	CID005312122	25	-1.31853	-0.530977	-0.787548	HIT	HIT
screen1	CID005326739	25	-0.569834	-1.30933	0.739495	HIT	HIT
screen1	CID005353431	25	-3.58414	-2.12079	-1.46335	HIT	HIT
screen1	CID005353609	25	-0.808986	-0.510778	-0.298208	HIT	HIT
screen1	CID006708722	2.5	-0.852637	-0.344754	-0.507883	HIT	HIT
screen1	CID006857785	2.5	-4.20088	-3.74116	-0.459722	HIT	HIT
screen1	CID011541511	0.25	-0.577654	-1.73357	1.15592	HIT	HIT
screen1	CID011541511	2.5	-3.53798	-4.24516	0.707182	HIT	HIT
screen1	CID011953816	25	-0.453519	-0.672064	0.218545	HIT	HIT
screen1	CID011980056	0.25	-0.412226	-0.563221	0.150995	HIT	HIT
screen1	CID011980056	2.5	-3.7639	-3.3523	-0.411606	HIT	HIT
screen1	CID012314120	0.25	-3.17122	-3.21986	0.0486385	HIT	HIT
screen1	CID012314120	2.5	-3.52206	-4.22043	0.698375	HIT	HIT
screen1	CID016682730	2.5	-2.86136	-2.45658	-0.404787	HIT	HIT
screen1	CID024861846	2.5	-1.43914	-0.356848	-1.08229	HIT	HIT
screen2	CID000000237	25	-4.23401	-2.71119	-1.52283	HIT	HIT
screen2	CID000001342	2.5	-0.802711	-0.746472	-0.0562394	HIT	HIT
screen2	CID000002016	25	-4.23401	-2.17831	-2.0557	HIT	HIT
screen2	CID000002046	2.5	-0.558594	-0.298014	-0.26058	HIT	HIT
screen2	CID000002074	25	-4.23401	-3.71234	-0.521673	HIT	HIT
screen2	CID000002353	25	-1.53396	-0.364818	-1.16914	HIT	HIT
screen2	CID000002993	2.5	-0.864621	-0.462506	-0.402114	HIT	HIT
screen2	CID000003101	2.5	-1.39635	-0.388147	-1.0082	HIT	HIT
screen2	CID000003117	2.5	-4.16574	-0.213125	-3.95261	HIT	HIT
screen2	CID000003334	25	-2.26375	-0.937256	-1.3265	HIT	HIT
screen2	CID000003675	2.5	-0.434823	-0.39227	-0.0425531	HIT	HIT
screen2	CID000003822	0.25	-0.282389	-0.244924	-0.037465	HIT	HIT
screen2	CID000003822	2.5	-2.11823	-2.82886	0.710627	HIT	HIT
screen2	CID000004030	2.5	-2.05132	-0.641058	-1.41026	HIT	HIT
screen2	CID000004030	25	-3.33995	-1.00242	-2.33752	HIT	HIT
screen2	CID000004122	2.5	-2.03849	-0.698617	-1.33987	HIT	HIT
screen2	CID000004212	0.25	-2.24872	-0.221271	-2.02745	HIT	HIT
screen2	CID000004212	2.5	-2.86845	-0.985136	-1.88332	HIT	HIT
screen2	CID000004688	2.5	-1.76289	-2.08353	0.320641	HIT	HIT
screen2	CID000004909	2.5	-0.197363	-0.336824	0.139462	HIT	HIT
screen2	CID000004926	2.5	-1.6211	-0.800588	-0.820507	HIT	HIT
screen2	CID000005095	2.5	-3.18378	-2.78562	-0.398161	HIT	HIT
screen2	CID000005154	25	-4.23401	-4.28006	0.046045	HIT	HIT
screen2	CID000005270	2.5	-0.771236	-0.567639	-0.203598	HIT	HIT
screen2	CID000005360	0.25	-2.97967	-2.90875	-0.0709212	HIT	HIT
screen2	CID000005360	2.5	-3.462	-3.20171	-0.260292	HIT	HIT
screen2	CID000005578	2.5	-1.66921	-2.59399	0.924779	HIT	HIT
screen2	CID000005978	0.25	-2.86744	-0.436003	-2.43144	HIT	HIT
screen2	CID000005978	2.5	-2.88411	-0.516655	-2.36746	HIT	HIT
screen2	CID000006167	0.25	-3.32672	-0.503005	-2.82372	HIT	HIT
screen2	CID000006167	2.5	-3.20719	-0.472224	-2.73497	HIT	HIT
screen2	CID000006167	25	-3.45055	-0.514712	-2.93583	HIT	HIT
screen2	CID000006197	2.5	-0.922245	-0.399466	-0.522779	HIT	HIT
screen2	CID000006197	25	-2.22942	-1.54045	-0.688972	HIT	HIT
screen2	CID000006758	0.25	-0.962209	-0.539119	-0.42309	HIT	HIT
screen2	CID000006758	2.5	-2.41106	-0.954504	-1.45656	HIT	HIT
screen2	CID000006758	25	-3.78715	-1.03456	-2.75258	HIT	HIT
screen2	CID000010219	0.25	-0.894972	-0.44247	-0.452502	HIT	HIT
screen2	CID000010219	2.5	-2.18582	-1.2114	-0.974422	HIT	HIT
screen2	CID000010219	25	-2.91127	-1.8419	-1.06938	HIT	HIT
screen2	CID000010607	25	-2.89764	-0.496383	-2.40125	HIT	HIT
screen2	CID000018343	25	-2.96964	-0.653707	-2.31594	HIT	HIT
screen2	CID000024360	0.25	-2.99131	-0.420253	-2.57106	HIT	HIT
screen2	CID000024360	2.5	-3.52917	-0.944518	-2.58465	HIT	HIT
screen2	CID000024360	25	-4.09422	-1.24897	-2.84526	HIT	HIT
screen2	CID000027924	2.5	-0.477546	-0.292426	-0.18512	HIT	HIT
screen2	CID000030323	0.25	-1.59821	-0.268969	-1.32924	HIT	HIT
screen2	CID000030323	2.5	-2.54429	-0.370835	-2.17346	HIT	HIT
screen2	CID000036314	0.25	-2.48929	-0.867989	-1.6213	HIT	HIT
screen2	CID000036314	2.5	-2.92726	-1.00075	-1.92651	HIT	HIT
screen2	CID000042616	25	-3.49568	-0.288022	-3.20766	HIT	HIT
screen2	CID000042890	0.25	-2.36783	-0.307099	-2.06073	HIT	HIT
screen2	CID000042890	2.5	-3.11937	-0.983553	-2.13581	HIT	HIT
screen2	CID000104845	2.5	-2.76585	-0.524164	-2.24168	HIT	HIT
screen2	CID000122724	2.5	-4.23401	-0.301228	-3.93279	HIT	HIT
screen2	CID000122724	25	-4.23401	-3.90421	-0.329799	HIT	HIT
screen2	CID000160355	2.5	-0.591495	-0.645577	0.0540816	HIT	HIT
screen2	CID000439501	0.25	-0.746953	-0.523188	-0.223766	HIT	HIT
screen2	CID000439501	2.5	-4.02006	-3.80713	-0.212926	HIT	HIT
screen2	CID000445154	0.25	-1.5017	-1.80946	0.307761	HIT	HIT
screen2	CID000445154	2.5	-2.9903	-3.07206	0.0817643	HIT	HIT
screen2	CID000446378	0.25	-3.15914	-2.76348	-0.395653	HIT	HIT
screen2	CID000446378	2.5	-3.49361	-2.81023	-0.68338	HIT	HIT
screen2	CID000446541	25	-0.53274	-0.259023	-0.273717	HIT	HIT
screen2	CID005005498	2.5	-0.12178	-0.312366	0.190586	HIT	HIT
screen2	CID005281899	0.25	-0.731034	-0.205024	-0.526009	HIT	HIT
screen2	CID005287620	0.25	-0.12714	-0.561097	0.433956	HIT	HIT
screen2	CID005287620	2.5	-3.75793	-3.55775	-0.200179	HIT	HIT
screen2	CID005328760	0.25	-0.566898	-0.545519	-0.0213782	HIT	HIT
screen2	CID005328760	2.5	-2.71994	-2.827	0.10706	HIT	HIT
screen2	CID006450842	0.25	-1.8398	-0.56515	-1.27465	HIT	HIT
screen2	CID006450842	2.5	-2.60761	-0.918409	-1.68921	HIT	HIT
screen2	CID011957719	0.25	-3.53844	-0.483264	-3.05518	HIT	HIT
screen2	CID011957719	2.5	-3.66548	-0.537362	-3.12812	HIT	HIT
screen2	CID016760605	0.25	-0.530036	-0.533204	0.00316724	HIT	HIT
screen2	CID016760605	2.5	-1.39405	-2.56855	1.1745	HIT	HIT
screen3	CID000002082	25	-2.99053	-1.15993	-1.8306	HIT	HIT
screen3	CID000002082	8.3	-1.81276	-0.885823	-0.926933	HIT	HIT
screen3	CID000003117	0.926	-4.2383	-2.10632	-2.13198	HIT	HIT
screen3	CID000003117	2.8	-4.23607	-4.26482	0.028754	HIT	HIT
screen3	CID000003117	25	-4.2561	-4.24812	-0.00797869	HIT	HIT
screen3	CID000003117	8.3	-4.25891	-4.26825	0.00934935	HIT	HIT
screen3	CID000003334	25	-1.77169	-0.628998	-1.14269	HIT	HIT
screen3	CID000003334	8.3	-1.42357	-0.610803	-0.812767	HIT	HIT
screen3	CID000003468	2.8	-0.295258	-0.54681	0.251552	HIT	HIT
screen3	CID000003468	25	-4.2561	-1.87408	-2.38201	HIT	HIT
screen3	CID000003468	8.3	-2.53693	-1.19486	-1.34207	HIT	HIT
screen3	CID000003476	25	-0.481485	-0.408002	-0.0734827	HIT	HIT
screen3	CID000004212	0.308	-1.24496	-0.351236	-0.893724	HIT	HIT
screen3	CID000004212	2.8	-2.02176	-0.7577	-1.26406	HIT	HIT
screen3	CID000004212	25	-4.2561	-4.24812	-0.00797869	HIT	HIT
screen3	CID000004212	8.3	-3.95791	-3.09152	-0.866396	HIT	HIT
screen3	CID000005311	25	-2.67393	-1.56248	-1.11146	HIT	HIT
screen3	CID000005311	8.3	-1.12377	-0.391172	-0.732602	HIT	HIT
screen3	CID000005978	0.103	-3.55513	-0.748281	-2.80685	HIT	HIT
screen3	CID000005978	0.308	-3.81856	-0.668263	-3.15029	HIT	HIT
screen3	CID000005978	0.926	-3.91775	-0.727648	-3.1901	HIT	HIT
screen3	CID000005978	2.8	-3.79697	-0.704432	-3.09254	HIT	HIT
screen3	CID000005978	25	-3.65903	-0.839747	-2.81928	HIT	HIT
screen3	CID000005978	8.3	-3.92797	-0.846537	-3.08143	HIT	HIT
screen3	CID000006252	25	-2.24219	-0.543984	-1.69821	HIT	HIT
screen3	CID000020279	25	-1.32343	-0.401644	-0.921788	HIT	HIT
screen3	CID000024360	0.308	-2.37182	-0.543293	-1.82853	HIT	HIT
screen3	CID000024360	0.926	-3.60751	-0.880063	-2.72745	HIT	HIT
screen3	CID000024360	2.8	-4.23607	-1.15939	-3.07668	HIT	HIT
screen3	CID000024360	25	-4.2561	-2.33414	-1.92196	HIT	HIT
screen3	CID000024360	8.3	-4.25891	-1.29584	-2.96307	HIT	HIT
screen3	CID000030323	0.926	-1.97667	-0.402073	-1.5746	HIT	HIT
screen3	CID000030323	2.8	-3.07639	-1.66748	-1.40891	HIT	HIT
screen3	CID000030323	25	-4.2561	-4.24812	-0.00797869	HIT	HIT
screen3	CID000030323	8.3	-4.25891	-4.26825	0.00934935	HIT	HIT
screen3	CID000031703	0.308	-0.859903	-0.359709	-0.500194	HIT	HIT
screen3	CID000031703	0.926	-1.59216	-0.402849	-1.18931	HIT	HIT
screen3	CID000031703	2.8	-2.61507	-1.50166	-1.11341	HIT	HIT
screen3	CID000031703	25	-4.05218	-4.24812	0.195937	HIT	HIT
screen3	CID000031703	8.3	-4.25891	-4.26825	0.00934935	HIT	HIT
screen3	CID000036314	0.103	-2.57202	-0.852533	-1.71949	HIT	HIT
screen3	CID000036314	0.308	-2.23806	-0.786585	-1.45147	HIT	HIT
screen3	CID000036314	0.926	-2.68146	-0.946929	-1.73453	HIT	HIT
screen3	CID000036314	2.8	-2.58874	-1.11038	-1.47836	HIT	HIT
screen3	CID000036314	25	-2.68458	-1.10313	-1.58145	HIT	HIT
screen3	CID000036314	8.3	-2.74665	-1.03249	-1.71416	HIT	HIT
screen3	CID000036462	25	-1.25371	-0.367177	-0.886537	HIT	HIT
screen3	CID000041867	0.308	-1.12264	-0.398544	-0.724098	HIT	HIT
screen3	CID000041867	0.926	-1.58156	-0.410008	-1.17155	HIT	HIT
screen3	CID000041867	2.8	-3.26429	-1.18595	-2.07834	HIT	HIT
screen3	CID000041867	25	-4.2561	-4.24812	-0.00797869	HIT	HIT
screen3	CID000041867	8.3	-4.25891	-4.26825	0.00934935	HIT	HIT
screen3	CID000030323	0.308	-1.53527	-0.512716	-1.02255	HIT	HIT
screen3	CID000030323	0.926	-3.01542	-0.781389	-2.23403	HIT	HIT
screen3	CID000030323	2.8	-3.1435	-1.29997	-1.84353	HIT	HIT
screen3	CID000030323	25	-4.2561	-4.24812	-0.00797869	HIT	HIT
screen3	CID000030323	8.3	-3.92061	-3.05336	-0.867253	HIT	HIT
screen3	CID000054454	25	-1.26996	-1.32427	0.0543087	HIT	HIT
screen3	CID000060699	0.926	-2.39497	-0.459436	-1.93554	HIT	HIT
screen3	CID000060699	2.8	-3.72119	-0.844348	-2.87684	HIT	HIT
screen3	CID000060699	25	-4.2561	-1.44279	-2.81331	HIT	HIT
screen3	CID000060699	8.3	-4.21452	-1.10876	-3.10576	HIT	HIT
screen3	CID000060749	0.308	-1.42742	-0.392112	-1.03531	HIT	HIT
screen3	CID000060749	0.926	-1.81167	-0.472681	-1.33898	HIT	HIT
screen3	CID000060749	2.8	-1.98158	-0.588311	-1.39326	HIT	HIT
screen3	CID000060749	25	-2.16461	-0.571618	-1.593	HIT	HIT
screen3	CID000060749	8.3	-2.08204	-0.561741	-1.5203	HIT	HIT
screen3	CID000060837	25	-2.57346	-0.646641	-1.92682	HIT	HIT
screen3	CID000060837	8.3	-1.94848	-0.413812	-1.53467	HIT	HIT
screen3	CID000119182	25	-3.63104	-0.689928	-2.94112	HIT	HIT
screen3	CID000148123	0.103	-2.68468	-0.934232	-1.75045	HIT	HIT
screen3	CID000148123	0.308	-2.80161	-1.00714	-1.79447	HIT	HIT
screen3	CID000148123	0.926	-2.9209	-1.04456	-1.87634	HIT	HIT
screen3	CID000148123	2.8	-2.83116	-1.04185	-1.78931	HIT	HIT
screen3	CID000148123	25	-2.83978	-1.00621	-1.83357	HIT	HIT
screen3	CID000148123	8.3	-2.97847	-1.06227	-1.9162	HIT	HIT
screen3	CID000387447	0.308	-2.55557	-0.913746	-1.64183	HIT	HIT
screen3	CID000387447	0.926	-3.94964	-1.75011	-2.19953	HIT	HIT
screen3	CID000387447	2.8	-4.23607	-4.06483	-0.171242	HIT	HIT
screen3	CID000387447	25	-4.2561	-4.16395	-0.0921515	HIT	HIT
screen3	CID000387447	8.3	-4.25891	-3.84358	-0.415321	HIT	HIT
screen3	CID000446541	25	-0.487583	-0.402897	-0.0846859	HIT	HIT
screen3	CID000452548	2.8	-1.3169	-0.472088	-0.844817	HIT	HIT
screen3	CID000452548	25	-3.07319	-0.783929	-2.28926	HIT	HIT
screen3	CID000452548	8.3	-2.11685	-0.477372	-1.63948	HIT	HIT
screen3	CID003062316	0.926	-0.395099	-0.90738	0.512281	HIT	HIT
screen3	CID003062316	2.8	-0.39302	-1.27303	0.88001	HIT	HIT
screen3	CID003062316	25	-0.705539	-1.3314	0.625863	HIT	HIT
screen3	CID003062316	8.3	-0.457376	-1.34422	0.886842	HIT	HIT
screen3	CID005282451	0.926	-0.532983	-0.345409	-0.187574	HIT	HIT
screen3	CID005282451	2.8	-1.52856	-0.986333	-0.54223	HIT	HIT
screen3	CID005282451	25	-3.5129	-3.55632	0.0434186	HIT	HIT
screen3	CID005282451	8.3	-2.08888	-1.24861	-0.840269	HIT	HIT
screen3	CID005284616	0.103	-0.736657	-0.643749	-0.0929078	HIT	HIT
screen3	CID005284616	0.308	-0.758264	-0.611579	-0.146685	HIT	HIT
screen3	CID005284616	0.926	-0.691813	-0.650217	-0.0415957	HIT	HIT
screen3	CID005284616	2.8	-0.692009	-0.75583	0.0638206	HIT	HIT
screen3	CID005284616	25	-0.718677	-0.630331	-0.0883459	HIT	HIT
screen3	CID005284616	8.3	-0.726399	-0.65082	-0.075579	HIT	HIT
screen3	CID005287969	0.926	-1.39818	-1.65737	0.259195	HIT	HIT
screen3	CID005287969	2.8	-3.53647	-2.87821	-0.658253	HIT	HIT
screen3	CID005287969	25	-4.32631	-4.29761	-0.0286908	HIT	HIT
screen3	CID005287969	8.3	-4.28893	-4.27541	-0.0135112	HIT	HIT
screen3	CID005311497	0.103	-4.30798	-1.05446	-3.25352	HIT	HIT
screen3	CID005311497	0.308	-3.96127	-1.10791	-2.85337	HIT	HIT
screen3	CID005311497	0.926	-4.30674	-0.811053	-3.49568	HIT	HIT
screen3	CID005311497	2.8	-4.3104	-0.797516	-3.51289	HIT	HIT
screen3	CID005311497	25	-3.43508	-0.836481	-2.5986	HIT	HIT
screen3	CID005311497	8.3	-3.91282	-0.769481	-3.14334	HIT	HIT
screen3	CID005328940	25	-1.59164	-0.647452	-0.944185	HIT	HIT
screen3	CID005353627	25	-2.70375	-1.8653	-0.838454	HIT	HIT
screen3	CID005353627	8.3	-0.668344	-0.537644	-0.1307	HIT	HIT
screen3	CID006420138	25	-0.478499	-0.719019	0.24052	HIT	HIT
screen3	CID006435110	25	-3.02758	-1.98557	-1.04201	HIT	HIT
screen3	CID006442177	0.103	-0.822771	-0.666999	-0.155772	HIT	HIT
screen3	CID006442177	0.308	-0.930793	-0.778989	-0.151804	HIT	HIT
screen3	CID006442177	0.926	-0.921219	-0.760577	-0.160641	HIT	HIT
screen3	CID006442177	2.8	-0.898699	-0.77877	-0.119928	HIT	HIT
screen3	CID006442177	25	-0.942894	-0.733122	-0.209773	HIT	HIT
screen3	CID006442177	8.3	-1.08669	-0.731041	-0.355646	HIT	HIT
screen3	CID006445562	2.8	-0.200562	-0.421524	0.220963	HIT	HIT
screen3	CID006445562	25	-1.43002	-0.677654	-0.752364	HIT	HIT
screen3	CID006456015	25	-0.697246	-0.541282	-0.155963	HIT	HIT
screen3	CID006918289	0.103	-0.862419	-0.7115	-0.150919	HIT	HIT
screen3	CID006918289	0.308	-0.971521	-0.712562	-0.258959	HIT	HIT
screen3	CID006918289	0.926	-0.859013	-0.683219	-0.175794	HIT	HIT
screen3	CID006918289	2.8	-0.83924	-0.886491	0.0472513	HIT	HIT
screen3	CID006918289	25	-0.9051	-0.717269	-0.187831	HIT	HIT
screen3	CID006918289	8.3	-0.827986	-0.677589	-0.150397	HIT	HIT
screen3	CID006918638	25	-4.32631	-2.11013	-2.21618	HIT	HIT
screen3	CID006918638	8.3	-1.47353	-0.520031	-0.953498	HIT	HIT
screen3	CID009865515	25	-3.22977	-1.07656	-2.1532	HIT	HIT
screen3	CID009865515	8.3	-1.39338	-0.430884	-0.962497	HIT	HIT
screen3	CID009915743	8.3	-0.203705	-0.529435	0.32573	HIT	HIT
screen3	CID010126189	0.103	-3.93584	-2.35539	-1.58045	HIT	HIT
screen3	CID010126189	0.308	-3.88163	-4.02036	0.138722	HIT	HIT
screen3	CID010126189	0.926	-3.9566	-4.06175	0.105147	HIT	HIT
screen3	CID010126189	2.8	-4.3104	-4.16806	-0.142343	HIT	HIT
screen3	CID010126189	25	-4.31056	-4.29761	-0.0129459	HIT	HIT
screen3	CID010126189	8.3	-4.30573	-4.27541	-0.0303143	HIT	HIT
screen3	CID010142586	2.8	-1.46111	-0.342889	-1.11822	HIT	HIT
screen3	CID010142586	25	-3.48627	-3.96059	0.474321	HIT	HIT
screen3	CID010142586	8.3	-1.69066	-1.6112	-0.0794597	HIT	HIT
screen3	CID010184653	25	-1.35124	-1.00048	-0.350762	HIT	HIT
screen3	CID010302451	25	-0.476453	-0.807536	0.331082	HIT	HIT
screen3	CID010366136	25	-1.66359	-0.632175	-1.03141	HIT	HIT
screen3	CID011238147	25	-1.07085	-1.18226	0.111412	HIT	HIT
screen3	CID011404337	2.8	-2.6391	-1.14213	-1.49697	HIT	HIT
screen3	CID011404337	25	-4.30681	-2.49793	-1.80888	HIT	HIT
screen3	CID011404337	8.3	-3.15459	-1.54702	-1.60757	HIT	HIT
screen3	CID011442891	2.8	-0.678649	-0.354598	-0.324051	HIT	HIT
screen3	CID011442891	25	-1.13259	-1.21454	0.0819503	HIT	HIT
screen3	CID011442891	8.3	-0.793619	-0.460243	-0.333376	HIT	HIT
screen3	CID011696609	0.926	-0.526282	-0.371976	-0.154306	HIT	HIT
screen3	CID011696609	2.8	-0.648987	-0.989101	0.340114	HIT	HIT
screen3	CID011696609	25	-2.56544	-3.85203	1.28658	HIT	HIT
screen3	CID011696609	8.3	-1.02495	-2.3138	1.28885	HIT	HIT
screen3	CID016736978	2.8	-0.379236	-0.377288	-0.00194813	HIT	HIT
screen3	CID016736978	25	-1.50908	-1.38666	-0.122411	HIT	HIT
screen3	CID016736978	8.3	-0.747586	-0.617329	-0.130257	HIT	HIT
screen3	CID023724531	0.103	-0.929946	-0.713605	-0.216341	HIT	HIT
screen3	CID023724531	0.308	-0.851841	-0.72431	-0.127531	HIT	HIT
screen3	CID023724531	0.926	-0.88836	-0.755135	-0.133225	HIT	HIT
screen3	CID023724531	2.8	-0.837269	-0.68762	-0.149649	HIT	HIT
screen3	CID023724531	25	-1.04751	-0.737677	-0.309831	HIT	HIT
screen3	CID023724531	8.3	-0.982815	-0.733511	-0.249305	HIT	HIT
screen3	CID024756910	2.8	-1.72524	-0.607386	-1.11785	HIT	HIT
screen3	CID024756910	25	-3.65464	-1.63681	-2.01784	HIT	HIT
screen3	CID024756910	8.3	-2.91861	-0.618314	-2.30029	HIT	HIT
screen3	CID024826799	25	-1.59481	-1.34737	-0.24744	HIT	HIT
screen3	CID024826799	8.3	-0.654705	-0.441603	-0.213102	HIT	HIT
screen3	CID025167777	0.103	-0.685653	-0.50489	-0.180763	HIT	HIT
screen3	CID025167777	0.308	-1.06842	-0.721633	-0.346783	HIT	HIT
screen3	CID025167777	0.926	-1.87909	-1.30748	-0.571611	HIT	HIT
screen3	CID025167777	2.8	-2.85097	-2.24091	-0.610064	HIT	HIT
screen3	CID025167777	25	-3.82813	-3.58636	-0.241774	HIT	HIT
screen3	CID025167777	8.3	-3.28616	-2.77697	-0.509185	HIT	HIT
screen3	CID025229450	25	-1.84471	-1.75672	-0.0879882	HIT	HIT
screen3	CID025229450	8.3	-0.973063	-0.691268	-0.281795	HIT	HIT
screen3	CID025262965	0.308	-0.621469	-0.525318	-0.0961508	HIT	HIT
screen3	CID025262965	0.926	-1.05252	-0.821243	-0.231276	HIT	HIT
screen3	CID025262965	2.8	-1.66274	-1.37016	-0.29258	HIT	HIT
screen3	CID025262965	25	-1.93809	-1.78291	-0.155187	HIT	HIT
screen3	CID025262965	8.3	-1.88615	-1.5925	-0.293648	HIT	HIT
screen3	CID044219749	25	-0.743674	-0.369346	-0.374328	HIT	HIT
screen3	CID046213929	25	-1.03931	-0.862899	-0.176406	HIT	HIT
screen3	CID052949338	2.8	-0.258044	-0.665259	0.407216	HIT	HIT
screen3	CID052949338	25	-0.847302	-2.32188	1.47457	HIT	HIT
screen3	CID052949338	8.3	-0.293597	-0.975786	0.682189	HIT	HIT
screen1	CID000002046	2.5	-0.130935	-0.169225	0.0382902	HIT	HIT
screen1	CID000002046	25	-0.408429	-0.157776	-0.250653	HIT	HIT
screen1	CID000002051	25	-0.119323	0.297086	-0.416409	HIT	HIT
screen1	CID000002117	2.5	0.288481	0.3566	-0.0681187	HIT	HIT
screen1	CID000002396	2.5	-0.135518	0.290599	-0.426118	HIT	HIT
screen1	CID000004216	25	-0.335075	-0.197389	-0.137685	HIT	HIT
screen1	CID000010219	2.5	-1.08136	-0.151561	-0.9298	HIT	HIT
screen1	CID000025050	2.5	-1.03257	-0.189542	-0.843028	HIT	HIT
screen1	CID000073357	0.25	-1.95779	-0.176331	-1.78145	HIT	HIT
screen1	CID000169370	0.25	-1.61508	-0.185979	-1.4291	HIT	HIT
screen1	CID005205218	2.5	-0.13679	0.306793	-0.443582	HIT	HIT
screen1	CID005281051	25	-0.554729	-0.155899	-0.398829	HIT	HIT
screen1	CID005328779	2.5	-0.573109	-0.157129	-0.41598	HIT	HIT
screen1	CID005344149	0.25	-0.740068	-0.174254	-0.565814	HIT	HIT
screen1	CID005701988	2.5	-0.594241	-0.193289	-0.400952	HIT	HIT
screen2	CID000000535	0.25	-0.140584	-0.0707158	-0.0698685	HIT	HIT
screen2	CID000002074	2.5	-0.409444	-0.075573	-0.333871	HIT	HIT
screen2	CID000002082	25	-1.73923	-0.156758	-1.58247	HIT	HIT
screen2	CID000003101	0.25	-1.3745	-0.117932	-1.25657	HIT	HIT
screen2	CID000003806	25	-0.0923534	-0.0926475	0.000294044	HIT	HIT
screen2	CID000003818	2.5	-0.7207	-0.107903	-0.612798	HIT	HIT
screen2	CID000004122	0.25	-1.12193	-0.105435	-1.0165	HIT	HIT
screen2	CID000005270	0.25	-0.183145	-0.136067	-0.0470784	HIT	HIT
screen2	CID000005335	2.5	-0.178685	-0.119686	-0.058998	HIT	HIT
screen2	CID000005578	0.25	-0.214659	-0.0761808	-0.138479	HIT	HIT
screen2	CID000027924	0.25	-0.184121	-0.158763	-0.0253576	HIT	HIT
screen2	CID005281899	2.5	-0.712893	-0.153589	-0.559304	HIT	HIT
screen3	CID000006252	8.3	-1.49509	-0.184391	-1.3107	HIT	HIT
screen3	CID000036462	8.3	-0.856782	-0.166141	-0.690642	HIT	HIT
screen3	CID000041867	0.103	-0.346637	-0.194737	-0.1519	HIT	HIT
screen3	CID000060749	0.103	-1.18793	-0.154746	-1.03319	HIT	HIT
screen3	CID000060837	2.8	-1.31408	-0.173143	-1.14094	HIT	HIT
screen3	CID000066414	25	-1.24605	-0.177455	-1.0686	HIT	HIT
screen3	CID000107969	25	-0.340583	-0.160631	-0.179952	HIT	HIT
screen3	CID000159324	2.8	-0.402558	-0.127788	-0.274771	HIT	HIT
screen3	CID000159324	8.3	-0.471998	-0.135332	-0.336667	HIT	HIT
screen3	CID006435110	8.3	-0.239283	-0.114952	-0.12433	HIT	HIT
screen3	CID006444692	0.308	-0.568422	-0.119629	-0.448793	HIT	HIT
screen3	CID006444692	0.926	-0.773761	-0.152633	-0.621128	HIT	HIT
screen3	CID006444692	2.8	-1.45149	-0.118302	-1.33318	HIT	HIT
screen3	CID006444692	25	-1.47321	-0.183962	-1.28925	HIT	HIT
screen3	CID006444692	8.3	-1.63124	-0.193182	-1.43805	HIT	HIT
screen3	CID006918638	2.8	-0.399335	-0.113308	-0.286028	HIT	HIT
screen3	CID010142586	0.926	-1.2987	-0.128086	-1.17062	HIT	HIT
screen3	CID010302451	8.3	-0.339132	-0.149909	-0.189223	HIT	HIT
screen3	CID011404337	0.308	-0.2183	-0.107432	-0.110868	HIT	HIT
screen3	CID011442891	0.926	-0.596029	-0.134369	-0.46166	HIT	HIT
screen3	CID011696609	0.308	-0.418213	-0.101601	-0.316613	HIT	HIT
screen3	CID016007391	2.8	-0.472595	-0.112368	-0.360227	HIT	HIT
screen3	CID023725625	25	-0.244239	-0.143227	-0.101013	HIT	HIT
screen3	CID024756910	0.926	-0.530393	-0.197219	-0.333174	HIT	HIT
screen3	CID024826799	0.926	-0.202233	0.21756	-0.419794	HIT	HIT
screen3	CID025182616	2.8	-0.728935	-0.118803	-0.610132	HIT	HIT
screen3	CID025182616	25	-1.03878	-0.184692	-0.854084	HIT	HIT
screen3	CID025182616	8.3	-0.784876	-0.103334	-0.681542	HIT	HIT
screen3	CID046213929	8.3	-0.441916	-0.142251	-0.299665	HIT	HIT
screen2	CID000005095	0.25	-0.0806415	-0.202515	0.121873	HIT	HIT
screen2	CID000010607	2.5	-1.33008	-0.175015	-1.15506	HIT	HIT
screen2	CID002723601	25	-0.960352	-0.163159	-0.797194	HIT	HIT
screen3	CID000004212	0.103	-0.961717	-0.245598	-0.71612	HIT	HIT
screen3	CID000004212	0.926	-1.51141	-0.324981	-1.18643	HIT	HIT
screen3	CID000030323	0.308	-1.01152	-0.292507	-0.719015	HIT	HIT
screen3	CID000030323	0.103	-1.1155	-0.264039	-0.851463	HIT	HIT
screen3	CID000060699	0.308	-1.78694	-0.321158	-1.46579	HIT	HIT
screen3	CID000060871	25	-1.44443	-0.303728	-1.1407	HIT	HIT
screen3	CID000156413	25	-0.199128	-0.281339	0.082211	HIT	HIT
screen3	CID000159324	25	-0.511076	-0.30274	-0.208336	HIT	HIT
screen3	CID000160254	25	-0.195525	-0.308261	0.112736	HIT	HIT
screen3	CID000452548	0.926	-0.930686	-0.262297	-0.66839	HIT	HIT
screen3	CID005281078	25	-0.480088	-0.329833	-0.150255	HIT	HIT
screen3	CID005287969	0.308	-0.45052	-0.230639	-0.219882	HIT	HIT
screen3	CID006435110	2.8	-0.279323	-0.284574	0.00525106	HIT	HIT
screen3	CID009549289	25	-0.493967	-0.321478	-0.172489	HIT	HIT
screen3	CID011404337	0.926	-0.709446	-0.236105	-0.473342	HIT	HIT
screen3	CID025229450	2.8	-0.330269	-0.296764	-0.0335046	HIT	HIT
screen3	CID025262965	0.103	-0.267762	-0.292437	0.0246754	HIT	HIT
screen3	CID044219749	2.8	-0.280698	-0.237179	-0.0435193	HIT	HIT
screen3	CID044219749	8.3	-0.418521	-0.244014	-0.174507	HIT	HIT
screen1	CID000000001	0.25	0.0044184	0.0665313	-0.0621129	-	-
screen1	CID000000001	2.5	0.0316505	-0.000309757	0.0319602	-	-
screen1	CID000000085	0.25	0.0406697	0.0603307	-0.019661	-	-
screen1	CID000000085	2.5	0.140878	0.164603	-0.0237247	-	-
screen1	CID000000119	0.25	0.0627862	0.0888218	-0.0260356	-	-
screen1	CID000000119	2.5	0.210127	0.041254	0.168873	-	-
screen1	CID000000137	0.25	0.0471966	0.0573307	-0.0101341	-	-
screen1	CID000000137	2.5	0.0883349	-0.127515	0.21585	-	-
screen1	CID000000138	0.25	0.172307	0.0951488	0.0771578	-	-
screen1	CID000000138	2.5	0.23723	0.0298469	0.207383	-	-
screen1	CID000000187	0.25	0.107563	0.144905	-0.0373423	-	-
screen1	CID000000187	2.5	0.235174	0.234057	0.00111722	-	-
screen1	CID000000190	0.25	-0.00903593	0.112155	-0.121191	-	-
screen1	CID000000190	2.5	0.083921	0.0869643	-0.00304336	-	-
screen1	CID000000199	0.25	0.0737338	0.0630402	0.0106937	-	-
screen1	CID000000199	2.5	0.149794	0.102203	0.0475909	-	-
screen1	CID000000204	0.25	0.0961951	0.0535422	0.0426529	-	-
screen1	CID000000204	2.5	0.134032	0.053512	0.0805196	-	-
screen1	CID000000237	0.25	0.215408	0.196956	0.0184525	-	-
screen1	CID000000237	2.5	0.175987	0.251877	-0.0758898	-	-
screen1	CID000000247	0.25	0.100656	0.158663	-0.0580069	-	-
screen1	CID000000247	2.5	0.0973352	0.19466	-0.0973249	-	-
screen1	CID000000273	0.25	0.0698612	0.0405511	0.0293101	-	-
screen1	CID000000273	2.5	0.114312	0.102859	0.0114526	-	-
screen1	CID000000305	0.25	0.0789198	0.0425814	0.0363384	-	-
screen1	CID000000305	2.5	0.0401238	0.0831849	-0.0430612	-	-
screen1	CID000000335	0.25	0.162486	0.0964467	0.0660396	-	-
screen1	CID000000335	2.5	0.189094	0.175109	0.0139858	-	-
screen1	CID000000338	0.25	0.14452	0.131956	0.0125641	-	-
screen1	CID000000338	2.5	0.121615	0.243692	-0.122077	-	-
screen1	CID000000370	0.25	0.0108214	0.0711636	-0.0603422	-	-
screen1	CID000000370	2.5	0.0530157	0.123378	-0.0703624	-	-
screen1	CID000000444	0.25	0.181512	0.0912855	0.0902268	-	-
screen1	CID000000444	2.5	0.186645	-0.00860679	0.195252	-	-
screen1	CID000000535	0.25	0.0639582	0.0956358	-0.0316776	-	-
screen1	CID000000535	2.5	0.122077	0.0924559	0.0296212	-	-
screen1	CID000000564	0.25	0.081166	0.00994051	0.0712254	-	-
screen1	CID000000564	2.5	0.14352	0.111389	0.0321311	-	-
screen1	CID000000588	0.25	0.0593318	0.04475	0.0145818	-	-
screen1	CID000000588	2.5	0.0409542	0.0685497	-0.0275955	-	-
screen1	CID000000598	0.25	0.0837215	0.0670543	0.0166673	-	-
screen1	CID000000598	2.5	0.142319	0.116862	0.0254562	-	-
screen1	CID000000607	0.25	0.0507696	0.00381149	0.0469581	-	-
screen1	CID000000607	2.5	0.101518	0.132778	-0.0312604	-	-
screen1	CID000000679	0	0.0788145	0.0658307	0.0129838	-	-
screen1	CID000000681	0.25	0.133845	0.129601	0.00424447	-	-
screen1	CID000000681	2.5	0.260603	0.194807	0.0657959	-	-
screen1	CID000000727	0.25	0.117859	0.0583882	0.0594711	-	-
screen1	CID000000727	2.5	0.159308	-0.0361511	0.195459	-	-
screen1	CID000000774	0.25	0.0774207	0.0793361	-0.00191533	-	-
screen1	CID000000774	2.5	0.160276	0.0293993	0.130876	-	-
screen1	CID000000785	0.25	0.172973	-0.00288509	0.175858	-	-
screen1	CID000000785	2.5	0.159124	-0.0564824	0.215607	-	-
screen1	CID000000790	0.25	0.00724903	-0.0190738	0.0263228	-	-
screen1	CID000000790	2.5	0.15204	0.089083	0.0629575	-	-
screen1	CID000000813	0.25	0.0235581	0.135537	-0.111979	-	-
screen1	CID000000813	2.5	0.109606	0.057804	0.0518025	-	-
screen1	CID000000815	0.25	0.120726	-0.0254378	0.146163	-	-
screen1	CID000000815	2.5	0.206064	0.0928568	0.113207	-	-
screen1	CID000000816	0.25	0.0483287	0.0335935	0.0147352	-	-
screen1	CID000000816	2.5	0.16382	0.0236705	0.140149	-	-
screen1	CID000000846	0.25	0.118816	0.0475241	0.0712923	-	-
screen1	CID000000846	2.5	0.0296159	0.178102	-0.148486	-	-
screen1	CID000000864	0.25	0.0760535	0.0140465	0.062007	-	-
screen1	CID000000864	2.5	0.101979	0.160717	-0.0587383	-	-
screen1	CID000000892	0.25	0.0554828	0.00677124	0.0487116	-	-
screen1	CID000000892	2.5	0.0890388	0.0209306	0.0681082	-	-
screen1	CID000000896	0.25	0.110433	0.113994	-0.00356103	-	-
screen1	CID000000896	2.5	0.193758	0.0653678	0.12839	-	-
screen1	CID000000903	0.25	0.0439755	-0.00701974	0.0509953	-	-
screen1	CID000000903	2.5	0.15858	0.0479734	0.110607	-	-
screen1	CID000000904	0.25	0.116584	0.0420222	0.0745616	-	-
screen1	CID000000904	2.5	0.101512	-0.0493533	0.150865	-	-
screen1	CID000000923	0.25	0.0781446	0.0498247	0.0283199	-	-
screen1	CID000000923	2.5	0.140724	0.0665295	0.0741949	-	-
screen1	CID000000932	0.25	0.0907243	0.0029847	0.0877396	-	-
screen1	CID000000932	2.5	0.101003	0.0560473	0.0449557	-	-
screen1	CID000000937	0.25	0.0260454	0.0468061	-0.0207607	-	-
screen1	CID000000937	2.5	0.139996	0.000707228	0.139289	-	-
screen1	CID000000942	0.25	0.112802	0.0669651	0.0458368	-	-
screen1	CID000000942	2.5	0.0646431	0.13176	-0.0671172	-	-
screen1	CID000000992	0.25	0.0794834	0.0349083	0.0445751	-	-
screen1	CID000000992	2.5	0.101158	0.134956	-0.0337971	-	-
screen1	CID000001046	0.25	0.0878735	0.0741555	0.013718	-	-
screen1	CID000001046	2.5	0.115227	0.137077	-0.02185	-	-
screen1	CID000001066	0.25	0.104591	0.0198495	0.0847413	-	-
screen1	CID000001066	2.5	0.034482	0.0548354	-0.0203534	-	-
screen1	CID000001102	0.25	0.108376	0.0718233	0.0365527	-	-
screen1	CID000001102	2.5	0.102865	-0.0246725	0.127538	-	-
screen1	CID000001150	0.25	0.0863035	0.0487223	0.0375813	-	-
screen1	CID000001150	2.5	0.09117	0.0293268	0.0618432	-	-
screen1	CID000001176	0.25	-0.027151	0.117856	-0.145007	-	-
screen1	CID000001176	2.5	0.130698	0.194503	-0.0638053	-	-
screen1	CID000001256	0.25	0.111717	0.0448753	0.0668414	-	-
screen1	CID000001256	2.5	0.0814431	0.100008	-0.0185645	-	-
screen1	CID000001301	0.25	0.0554292	0.0714154	-0.0159862	-	-
screen1	CID000001301	2.5	0.130923	0.0329705	0.0979522	-	-
screen1	CID000001329	0.25	0.0747244	0.04826	0.0264644	-	-
screen1	CID000001329	2.5	0.128263	0.132045	-0.00378193	-	-
screen1	CID000001400	0.025	0.00835402	-0.00557303	0.0139271	-	-
screen1	CID000001400	0.25	0.0184138	0.0452392	-0.0268254	-	-
screen1	CID000001400	2.5	-0.076485	0.104491	-0.180976	-	-
screen1	CID000001480	0.25	0.0712271	0.0603397	0.0108875	-	-
screen1	CID000001480	2.5	0.0827893	0.0117927	0.0709966	-	-
screen1	CID000001486	0.25	0.0732968	0.0541649	0.0191319	-	-
screen1	CID000001486	2.5	0.0256955	0.120707	-0.0950112	-	-
screen1	CID000001488	0.25	0.0220397	-0.0422516	0.0642913	-	-
screen1	CID000001488	2.5	0.109969	0.0409112	0.0690574	-	-
screen1	CID000001493	0.25	-0.0465056	0.0422761	-0.0887816	-	-
screen1	CID000001493	2.5	0.0706514	0.0256849	0.0449665	-	-
screen1	CID000001645	0.25	0.130018	0.118946	0.0110715	-	-
screen1	CID000001645	2.5	0.159006	0.0579741	0.101032	-	-
screen1	CID000001646	0.25	0.0521128	-0.0178415	0.0699543	-	-
screen1	CID000001646	2.5	0.191557	0.173319	0.0182387	-	-
screen1	CID000001663	0.25	0.102736	0.0543745	0.0483612	-	-
screen1	CID000001663	2.5	0.141553	0.142114	-0.000560711	-	-
screen1	CID000001674	0.25	0.0576587	-0.0024308	0.0600895	-	-
screen1	CID000001674	2.5	0.111485	0.119768	-0.00828276	-	-
screen1	CID000001678	0.25	0.0357942	-0.0126683	0.0484625	-	-
screen1	CID000001678	2.5	0.00747948	0.112975	-0.105495	-	-
screen1	CID000001732	0.25	0.0343237	0.146516	-0.112192	-	-
screen1	CID000001732	2.5	0.120547	0.0456147	0.0749321	-	-
screen1	CID000001752	0.25	0.112054	0.0260808	0.0859728	-	-
screen1	CID000001775	0.25	0.0952323	0.160719	-0.0654868	-	-
screen1	CID000001775	2.5	0.144947	0.127629	0.0173172	-	-
screen1	CID000001779	0.25	0.0846277	0.135341	-0.0507129	-	-
screen1	CID000001779	2.5	0.118413	0.0923356	0.0260778	-	-
screen1	CID000001794	0.25	0.112205	0.0461598	0.0660451	-	-
screen1	CID000001794	2.5	0.117868	0.0338228	0.0840448	-	-
screen1	CID000001820	0.25	0.0776145	-0.00932669	0.0869412	-	-
screen1	CID000001820	2.5	0.156461	0.00267297	0.153788	-	-
screen1	CID000001833	0.25	0.0363688	0.00396679	0.032402	-	-
screen1	CID000001833	2.5	0.0538425	0.0996022	-0.0457597	-	-
screen1	CID000001845	0.25	0.152497	0.0360851	0.116412	-	-
screen1	CID000001845	2.5	0.108375	0.0376189	0.0707561	-	-
screen1	CID000001880	0.25	0.189366	-0.0108386	0.200204	-	-
screen1	CID000001880	2.5	0.127573	0.0489409	0.0786321	-	-
screen1	CID000001882	0.25	0.0860299	-0.0150712	0.101101	-	-
screen1	CID000001882	2.5	-0.000593472	0.00537578	-0.00596925	-	-
screen1	CID000001884	0.25	0.0619461	0.111308	-0.0493616	-	-
screen1	CID000001884	2.5	0.0565905	0.0557387	0.000851803	-	-
screen1	CID000001892	0.25	0.164365	0.116637	0.047728	-	-
screen1	CID000001892	2.5	0.192799	0.0746331	0.118166	-	-
screen1	CID000001917	0.25	0.0519796	0.108299	-0.0563195	-	-
screen1	CID000001917	2.5	0.0537252	0.131691	-0.0779661	-	-
screen1	CID000001923	0.25	0.142023	0.120619	0.0214043	-	-
screen1	CID000001923	2.5	0.104763	0.188664	-0.0839013	-	-
screen1	CID000001935	0.25	0.0618999	-0.0315212	0.0934211	-	-
screen1	CID000001935	2.5	0.0644095	-0.00851026	0.0729198	-	-
screen1	CID000001978	0.25	0.19284	0.112843	0.0799974	-	-
screen1	CID000001978	2.5	0.223231	0.0992952	0.123936	-	-
screen1	CID000001979	0.25	0.0435163	0.000939507	0.0425768	-	-
screen1	CID000001979	2.5	0.0444083	0.0837859	-0.0393776	-	-
screen1	CID000001981	0.25	0.201855	-0.0161768	0.218032	-	-
screen1	CID000001981	2.5	0.259988	0.193011	0.0669776	-	-
screen1	CID000001982	0.25	-0.0122747	-0.0415025	0.0292278	-	-
screen1	CID000001982	2.5	0.154339	-0.032398	0.186737	-	-
screen1	CID000001983	0.25	0.0820986	0.0335622	0.0485364	-	-
screen1	CID000001983	2.5	0.152459	0.104169	0.0482897	-	-
screen1	CID000001984	0.25	0.116299	0.0260975	0.090202	-	-
screen1	CID000001984	2.5	0.150886	0.111589	0.0392972	-	-
screen1	CID000001985	0.25	0.0628927	0.0713513	-0.00845863	-	-
screen1	CID000001985	2.5	0.140126	0.0910913	0.0490349	-	-
screen1	CID000001986	0.25	0.0998432	0.0330596	0.0667836	-	-
screen1	CID000001986	2.5	0.127232	0.164329	-0.0370968	-	-
screen1	CID000001988	0.25	0.105219	0.0120631	0.093156	-	-
screen1	CID000001990	0.25	0.0521311	0.00844694	0.0436842	-	-
screen1	CID000001990	2.5	0.103925	0.202307	-0.0983825	-	-
screen1	CID000001993	0.25	0.0220533	0.0189873	0.003066	-	-
screen1	CID000001993	2.5	0.142427	0.0296092	0.112818	-	-
screen1	CID000002002	0.25	0.0224128	0.127426	-0.105013	-	-
screen1	CID000002002	2.5	0.0948675	0.156011	-0.0611436	-	-
screen1	CID000002004	0.25	0.139311	-0.0191245	0.158436	-	-
screen1	CID000002004	2.5	0.0817822	-0.000428323	0.0822105	-	-
screen1	CID000002005	0.25	0.0566421	0.105827	-0.0491853	-	-
screen1	CID000002005	2.5	0.0136054	0.070372	-0.0567666	-	-
screen1	CID000002007	0.25	0.0956611	-0.0917909	0.187452	-	-
screen1	CID000002007	2.5	0.150966	0.103287	0.0476791	-	-
screen1	CID000002016	0.25	0.0872064	0.141385	-0.0541782	-	-
screen1	CID000002016	2.5	0.072829	0.100573	-0.0277444	-	-
screen1	CID000002022	0.25	0.141191	0.0282276	0.112964	-	-
screen1	CID000002022	2.5	0.127054	0.011319	0.115735	-	-
screen1	CID000002031	0.25	0.0956328	0.0389794	0.0566534	-	-
screen1	CID000002031	2.5	0.124131	0.0934187	0.030712	-	-
screen1	CID000002048	0.025	0.210261	0.0761353	0.134126	-	-
screen1	CID000002048	0.25	0.265362	0.0995973	0.165765	-	-
screen1	CID000002049	0.025	0.165311	-0.00440754	0.169718	-	-
screen1	CID000002049	0.25	0.201912	0.0198896	0.182023	-	-
screen1	CID000002049	2.5	-0.0715091	0.188222	-0.259731	-	-
screen1	CID000002051	0.025	0.236776	0.0100287	0.226748	-	-
screen1	CID000002052	0.025	0.048753	-0.0484257	0.0971787	-	-
screen1	CID000002052	0.25	0.0420084	-0.0954178	0.137426	-	-
screen1	CID000002052	2.5	0.0531202	-0.000696577	0.0538167	-	-
screen1	CID000002052	25	-0.0656284	0.0160353	-0.0816637	-	-
screen1	CID000002061	0.025	-0.0493962	0.0427872	-0.0921835	-	-
screen1	CID000002061	0.25	0.0608099	-0.0658745	0.126684	-	-
screen1	CID000002061	2.5	-0.0151106	0.0163104	-0.031421	-	-
screen1	CID000002061	25	0.0347528	0.10014	-0.0653868	-	-
screen1	CID000002078	0.25	0.0413157	-0.0037761	0.0450918	-	-
screen1	CID000002078	2.5	0.0616601	0.0337873	0.0278728	-	-
screen1	CID000002081	0.25	-0.0479286	0.0707478	-0.118676	-	-
screen1	CID000002081	2.5	0.168445	0.0562312	0.112214	-	-
screen1	CID000002083	0.25	0.110354	0.060551	0.0498033	-	-
screen1	CID000002083	2.5	0.161347	0.0729127	0.088434	-	-
screen1	CID000002090	0.25	0.097288	0.0691117	0.0281763	-	-
screen1	CID000002090	2.5	0.0220429	0.0454083	-0.0233654	-	-
screen1	CID000002094	0.25	0.0856279	0.0796006	0.00602733	-	-
screen1	CID000002094	2.5	0.0899113	0.177743	-0.087832	-	-
screen1	CID000002116	0.25	0.0599362	0.17461	-0.114674	-	-
screen1	CID000002119	0.25	0.0845045	0.134814	-0.0503091	-	-
screen1	CID000002119	2.5	0.0928484	0.0547273	0.038121	-	-
screen1	CID000002120	0.25	0.105041	0.110346	-0.00530489	-	-
screen1	CID000002120	2.5	0.116573	0.138066	-0.0214926	-	-
screen1	CID000002122	0.25	0.0566203	0.0785327	-0.0219124	-	-
screen1	CID000002122	2.5	0.164451	0.197391	-0.0329403	-	-
screen1	CID000002123	0.25	0.13854	0.148475	-0.00993534	-	-
screen1	CID000002123	2.5	0.104072	0.206263	-0.102191	-	-
screen1	CID000002130	0.25	0.0785908	0.0271179	0.0514729	-	-
screen1	CID000002130	2.5	0.0862443	0.152798	-0.0665538	-	-
screen1	CID000002132	0.25	0.0989008	0.133607	-0.0347059	-	-
screen1	CID000002132	2.5	0.119989	0.14622	-0.0262309	-	-
screen1	CID000002141	0.25	0.0925696	0.0680145	0.0245551	-	-
screen1	CID000002141	2.5	0.0754489	0.12933	-0.0538811	-	-
screen1	CID000002143	0.25	0.0791972	0.00130302	0.0778942	-	-
screen1	CID000002143	2.5	0.093981	-0.0816867	0.175668	-	-
screen1	CID000002145	0.25	0.0131335	0.0834036	-0.0702701	-	-
screen1	CID000002145	2.5	0.129359	0.178536	-0.0491769	-	-
screen1	CID000002148	0.25	0.0323409	0.125514	-0.0931728	-	-
screen1	CID000002148	2.5	0.149644	0.151241	-0.00159784	-	-
screen1	CID000002149	0.25	0.134789	0.0701581	0.0646306	-	-
screen1	CID000002149	2.5	0.0841923	0.0568161	0.0273762	-	-
screen1	CID000002153	0.25	0.0898797	0.0720502	0.0178295	-	-
screen1	CID000002153	2.5	0.127126	0.0623461	0.0647794	-	-
screen1	CID000002155	0.25	0.009726	0.0737833	-0.0640573	-	-
screen1	CID000002155	2.5	0.0951137	0.156036	-0.0609221	-	-
screen1	CID000002156	0.25	0.16332	0.0374017	0.125918	-	-
screen1	CID000002156	2.5	0.153812	0.146776	0.00703552	-	-
screen1	CID000002160	0.25	0.0816154	0.0860284	-0.00441294	-	-
screen1	CID000002160	2.5	0.143935	0.0763195	0.0676152	-	-
screen1	CID000002166	0.25	0.0722455	0.126178	-0.0539325	-	-
screen1	CID000002170	0.25	0.11332	0.0476712	0.0656487	-	-
screen1	CID000002170	2.5	0.0832691	-0.126723	0.209992	-	-
screen1	CID000002178	0.25	0.134407	0.0902746	0.0441325	-	-
screen1	CID000002178	2.5	0.1663	0.228709	-0.0624094	-	-
screen1	CID000002181	0.25	0.0408042	-0.00740202	0.0482062	-	-
screen1	CID000002181	2.5	0.145411	0.095698	0.0497133	-	-
screen1	CID000002196	0.25	0.124584	-0.00784653	0.13243	-	-
screen1	CID000002196	2.5	0.14825	0.00726459	0.140986	-	-
screen1	CID000002197	0.25	0.0953757	-0.0582542	0.15363	-	-
screen1	CID000002197	2.5	0.176851	-0.134809	0.31166	-	-
screen1	CID000002200	0.25	0.132442	0.106169	0.0262732	-	-
screen1	CID000002200	2.5	0.11566	0.190224	-0.0745636	-	-
screen1	CID000002201	0.25	0.0833094	0.173946	-0.0906362	-	-
screen1	CID000002201	2.5	0.112091	0.125166	-0.0130749	-	-
screen1	CID000002202	0.25	0.0647121	0.078915	-0.0142029	-	-
screen1	CID000002202	2.5	0.084661	0.130199	-0.0455375	-	-
screen1	CID000002206	0.25	0.0650176	0.100935	-0.0359171	-	-
screen1	CID000002206	2.5	0.125393	0.137236	-0.011843	-	-
screen1	CID000002227	0.25	0.0436661	0.0324926	0.0111735	-	-
screen1	CID000002227	2.5	0.0862361	0.036973	0.049263	-	-
screen1	CID000002230	0.25	0.131299	-0.0180641	0.149363	-	-
screen1	CID000002230	2.5	0.239558	0.114089	0.125469	-	-
screen1	CID000002236	0.25	0.0105164	0.00257048	0.00794595	-	-
screen1	CID000002244	0.25	0.0864503	0.103468	-0.0170173	-	-
screen1	CID000002244	2.5	0.131646	0.124385	0.00726116	-	-
screen1	CID000002247	0.25	0.0620154	0.122544	-0.060529	-	-
screen1	CID000002247	2.5	0.0925955	0.0205606	0.0720349	-	-
screen1	CID000002249	0.25	0.111956	-0.129853	0.241809	-	-
screen1	CID000002249	2.5	0.196575	0.0108841	0.18569	-	-
screen1	CID000002256	0.25	0.142538	0.0517543	0.0907838	-	-
screen1	CID000002256	2.5	0.131594	0.0855521	0.0460417	-	-
screen1	CID000002265	0.25	0.0615466	0.0765289	-0.0149823	-	-
screen1	CID000002265	2.5	-0.0253538	0.161158	-0.186512	-	-
screen1	CID000002266	0.25	0.000753182	0.0937626	-0.0930094	-	-
screen1	CID000002266	2.5	0.148532	0.152312	-0.00378032	-	-
screen1	CID000002268	0.25	-0.0615452	0.0290955	-0.0906407	-	-
screen1	CID000002268	2.5	0.00869089	0.10088	-0.0921894	-	-
screen1	CID000002272	0.25	0.0795203	0.0179382	0.0615821	-	-
screen1	CID000002272	2.5	0.0867901	0.0830329	0.00375728	-	-
screen1	CID000002284	0.25	0.0965721	0.120227	-0.0236548	-	-
screen1	CID000002284	2.5	0.123371	0.150216	-0.0268454	-	-
screen1	CID000002314	0.25	0.147162	0.158653	-0.0114912	-	-
screen1	CID000002314	2.5	0.15467	0.0892822	0.0653876	-	-
screen1	CID000002315	0.25	0.091725	0.0265635	0.0651616	-	-
screen1	CID000002315	2.5	0.0730729	0.0411309	0.0319419	-	-
screen1	CID000002318	0.25	0.108816	0.0264675	0.0823481	-	-
screen1	CID000002318	2.5	0.176236	-0.018779	0.195015	-	-
screen1	CID000002319	0.25	0.116118	0.132164	-0.0160457	-	-
screen1	CID000002319	2.5	0.0478379	0.194214	-0.146376	-	-
screen1	CID000002327	0.25	0.0933698	0.0515209	0.0418489	-	-
screen1	CID000002327	2.5	0.121389	0.122828	-0.00143874	-	-
screen1	CID000002328	0.25	0.113083	0.0859717	0.0271116	-	-
screen1	CID000002328	2.5	0.0390774	0.0774547	-0.0383773	-	-
screen1	CID000002330	0.25	0.0353401	-0.0172154	0.0525556	-	-
screen1	CID000002335	0.25	0.176431	0.132979	0.043452	-	-
screen1	CID000002335	2.5	0.0883235	0.082741	0.00558258	-	-
screen1	CID000002336	0.25	0.0949329	0.140242	-0.0453087	-	-
screen1	CID000002336	2.5	0.110426	0.179464	-0.0690385	-	-
screen1	CID000002337	0.25	0.112514	0.151335	-0.0388217	-	-
screen1	CID000002337	2.5	0.0777958	0.17955	-0.101755	-	-
screen1	CID000002343	0.25	0.103475	0.0721986	0.0312763	-	-
screen1	CID000002343	2.5	0.0775002	0.160755	-0.0832551	-	-
screen1	CID000002345	0.25	0.0522004	0.0982832	-0.0460827	-	-
screen1	CID000002345	2.5	0.0810781	0.112333	-0.0312552	-	-
screen1	CID000002346	0.25	0.0420913	0.0816763	-0.039585	-	-
screen1	CID000002346	2.5	0.054649	0.122839	-0.0681904	-	-
screen1	CID000002347	0.25	0.109401	0.0866915	0.0227097	-	-
screen1	CID000002347	2.5	0.0605402	0.00546398	0.0550763	-	-
screen1	CID000002353	0.25	0.0875633	0.0916042	-0.00404084	-	-
screen1	CID000002353	2.5	-0.0263711	0.140839	-0.16721	-	-
screen1	CID000002355	0.25	-0.00256977	-0.0927508	0.090181	-	-
screen1	CID000002355	2.5	0.0782833	-0.0831602	0.161443	-	-
screen1	CID000002366	0.25	0.113186	0.0801048	0.0330815	-	-
screen1	CID000002366	2.5	0.145055	0.116457	0.028598	-	-
screen1	CID000002370	0.25	0.0686127	0.0453899	0.0232228	-	-
screen1	CID000002370	2.5	0.143913	0.100626	0.0432869	-	-
screen1	CID000002391	0.25	0.106361	0.00688898	0.0994724	-	-
screen1	CID000002391	2.5	0.15308	0.015105	0.137975	-	-
screen1	CID000002396	0.025	0.176203	0.147394	0.0288093	-	-
screen1	CID000002396	0.25	0.197023	0.193438	0.0035846	-	-
screen1	CID000002406	0.25	0.0619379	0.102766	-0.0408277	-	-
screen1	CID000002406	2.5	0.130201	0.141041	-0.0108394	-	-
screen1	CID000002431	0.25	0.0644906	0.0676018	-0.00311124	-	-
screen1	CID000002431	2.5	0.125921	-0.0279231	0.153844	-	-
screen1	CID000002442	0.25	0.0811816	0.172498	-0.0913165	-	-
screen1	CID000002442	2.5	0.0865344	0.262043	-0.175509	-	-
screen1	CID000002446	0.25	0.0663877	0.125636	-0.0592483	-	-
screen1	CID000002446	2.5	0.0876937	0.094113	-0.00641928	-	-
screen1	CID000002453	0.25	0.0596296	0.130779	-0.0711491	-	-
screen1	CID000002466	0.25	0.0397003	0.0518508	-0.0121505	-	-
screen1	CID000002466	2.5	0.124424	0.115885	0.00853933	-	-
screen1	CID000002471	0.25	0.145536	0.111878	0.0336579	-	-
screen1	CID000002471	2.5	0.13979	0.150316	-0.0105254	-	-
screen1	CID000002474	0.25	0.0865551	0.0117892	0.0747659	-	-
screen1	CID000002474	2.5	0.0729405	0.0348362	0.0381042	-	-
screen1	CID000002478	0.25	0.148652	0.086258	0.0623943	-	-
screen1	CID000002478	2.5	0.124332	0.172615	-0.0482835	-	-
screen1	CID000002480	0.25	0.0783455	0.0926677	-0.0143222	-	-
screen1	CID000002480	2.5	0.106354	-0.00307903	0.109433	-	-
screen1	CID000002482	0.25	0.101065	0.0269897	0.0740754	-	-
screen1	CID000002482	2.5	0.144363	0.0773695	0.0669933	-	-
screen1	CID000002485	0.25	0.0253915	-0.037709	0.0631005	-	-
screen1	CID000002485	2.5	0.119621	-0.0236066	0.143228	-	-
screen1	CID000002513	0.25	0.0374724	0.0140601	0.0234123	-	-
screen1	CID000002513	2.5	0.0896226	0.152928	-0.0633056	-	-
screen1	CID000002514	0.25	0.129389	-0.00329561	0.132685	-	-
screen1	CID000002514	2.5	0.00419533	-0.0745072	0.0787025	-	-
screen1	CID000002517	0.25	0.0223812	0.0745495	-0.0521683	-	-
screen1	CID000002517	2.5	0.0153904	0.0823193	-0.066929	-	-
screen1	CID000002519	0.25	0.138586	0.109788	0.0287987	-	-
screen1	CID000002519	2.5	0.190563	0.105718	0.0848448	-	-
screen1	CID000002520	0.25	0.0596244	-0.00629623	0.0659207	-	-
screen1	CID000002520	2.5	0.0624544	0.124101	-0.0616466	-	-
screen1	CID000002537	0.25	0.0702574	0.0317367	0.0385207	-	-
screen1	CID000002537	2.5	0.14087	0.0882516	0.0526184	-	-
screen1	CID000002541	0.25	0.102386	0.0531578	0.0492286	-	-
screen1	CID000002541	2.5	0.152954	0.125275	0.027679	-	-
screen1	CID000002544	0.025	0.143919	-0.079837	0.223756	-	-
screen1	CID000002544	0.25	0.0747599	-0.0989717	0.173732	-	-
screen1	CID000002544	2.5	-0.00382079	-0.0912162	0.0873954	-	-
screen1	CID000002551	0.25	0.175405	0.13647	0.0389349	-	-
screen1	CID000002551	2.5	0.189241	0.229674	-0.0404332	-	-
screen1	CID000002554	0.25	0.152727	-0.0111035	0.16383	-	-
screen1	CID000002554	2.5	0.148316	0.192932	-0.0446161	-	-
screen1	CID000002562	0.25	0.116771	0.020959	0.0958117	-	-
screen1	CID000002562	2.5	0.0780813	0.0808852	-0.00280395	-	-
screen1	CID000002564	0.25	0.0634569	0.139859	-0.0764026	-	-
screen1	CID000002564	2.5	0.161566	0.123817	0.0377484	-	-
screen1	CID000002566	0.25	0.0512952	0.0685028	-0.0172077	-	-
screen1	CID000002566	2.5	0.0699632	0.106	-0.0360364	-	-
screen1	CID000002576	0.25	0.0415154	0.11164	-0.0701248	-	-
screen1	CID000002576	2.5	0.13675	0.151442	-0.0146927	-	-
screen1	CID000002578	0.25	0.0967587	0.0496579	0.0471008	-	-
screen1	CID000002578	2.5	0.0465139	0.0270005	0.0195134	-	-
screen1	CID000002585	0.25	0.0598273	0.0785278	-0.0187004	-	-
screen1	CID000002585	2.5	-0.00724853	0.113672	-0.12092	-	-
screen1	CID000002629	0.25	0.138311	0.137747	0.000564103	-	-
screen1	CID000002629	2.5	0.077758	0.15405	-0.0762922	-	-
screen1	CID000002662	0.25	0.171336	0.0820491	0.0892869	-	-
screen1	CID000002662	2.5	0.115785	-0.00574648	0.121532	-	-
screen1	CID000002681	0.25	0.114911	0.0557241	0.0591865	-	-
screen1	CID000002683	0.25	0.0178384	-0.00413464	0.0219731	-	-
screen1	CID000002700	0.25	0.0735208	0.0764053	-0.00288442	-	-
screen1	CID000002700	2.5	0.200723	0.124425	0.0762982	-	-
screen1	CID000002708	0.25	0.0971041	0.0808439	0.0162602	-	-
screen1	CID000002708	2.5	0.141822	0.131401	0.0104206	-	-
screen1	CID000002709	0.25	-0.0271472	0.0474322	-0.0745795	-	-
screen1	CID000002709	2.5	0.0762314	0.176674	-0.100443	-	-
screen1	CID000002712	0.25	0.0852886	0.0654461	0.0198425	-	-
screen1	CID000002712	2.5	0.0996997	0.0898006	0.00989907	-	-
screen1	CID000002717	0.25	0.0500663	0.0343944	0.015672	-	-
screen1	CID000002717	2.5	0.0851008	0.0867803	-0.00167953	-	-
screen1	CID000002718	0.25	0.105959	0.136428	-0.030469	-	-
screen1	CID000002718	2.5	0.0698499	0.0991768	-0.0293269	-	-
screen1	CID000002719	0.25	0.0568548	0.0750708	-0.0182161	-	-
screen1	CID000002719	2.5	0.0579073	0.0790425	-0.0211352	-	-
screen1	CID000002720	0.25	0.0061179	0.0491332	-0.0430153	-	-
screen1	CID000002720	2.5	0.135989	0.208279	-0.0722903	-	-
screen1	CID000002722	0.25	0.0613219	0.0796828	-0.0183609	-	-
screen1	CID000002722	2.5	0.110442	0.0735612	0.0368806	-	-
screen1	CID000002723	0.25	0.0559685	0.0879495	-0.031981	-	-
screen1	CID000002723	2.5	0.126932	0.148737	-0.0218053	-	-
screen1	CID000002725	0.25	0.105034	0.0523999	0.052634	-	-
screen1	CID000002725	2.5	0.0791299	0.135793	-0.0566631	-	-
screen1	CID000002726	0.25	0.100383	0.155033	-0.0546497	-	-
screen1	CID000002726	2.5	0.206379	0.190541	0.0158383	-	-
screen1	CID000002727	0.25	0.112827	0.041478	0.0713488	-	-
screen1	CID000002727	2.5	0.175627	0.0747216	0.100905	-	-
screen1	CID000002728	0.25	0.0317574	0.0622345	-0.0304771	-	-
screen1	CID000002728	2.5	0.140053	0.113211	0.026842	-	-
screen1	CID000002730	0.25	0.0497053	0.0299663	0.0197391	-	-
screen1	CID000002730	2.5	0.0751633	0.0499024	0.0252609	-	-
screen1	CID000002732	0.25	0.102095	0.0805021	0.0215931	-	-
screen1	CID000002732	2.5	0.21613	0.267596	-0.0514666	-	-
screen1	CID000002733	0.25	0.151238	0.11962	0.0316178	-	-
screen1	CID000002733	2.5	0.152925	0.134677	0.0182482	-	-
screen1	CID000002741	0.25	0.117289	0.0802311	0.0370581	-	-
screen1	CID000002741	2.5	0.113417	0.0410503	0.0723668	-	-
screen1	CID000002743	0.25	0.102961	0.0169827	0.0859781	-	-
screen1	CID000002743	2.5	0.142896	0.0923391	0.0505565	-	-
screen1	CID000002756	0.25	0.101765	0.00598897	0.0957763	-	-
screen1	CID000002756	2.5	0.146329	0.072686	0.0736428	-	-
screen1	CID000002758	0.25	0.137434	0.0292191	0.108214	-	-
screen1	CID000002758	2.5	0.175392	-0.00197123	0.177364	-	-
screen1	CID000002762	0.25	0.0624247	0.13221	-0.0697852	-	-
screen1	CID000002762	2.5	0.197158	0.0394235	0.157734	-	-
screen1	CID000002764	0.25	0.100144	0.158692	-0.0585483	-	-
screen1	CID000002764	2.5	0.142178	0.0925715	0.0496067	-	-
screen1	CID000002767	0.25	0.0699271	0.0805923	-0.0106653	-	-
screen1	CID000002767	2.5	0.0556532	0.0760502	-0.020397	-	-
screen1	CID000002775	0.25	0.111027	0.019378	0.091649	-	-
screen1	CID000002775	2.5	0.0761384	-0.0247063	0.100845	-	-
screen1	CID000002780	0.25	0.0541236	-0.0717628	0.125886	-	-
screen1	CID000002780	2.5	0.0979453	-0.059523	0.157468	-	-
screen1	CID000002783	0.25	0.0910517	0.069168	0.0218837	-	-
screen1	CID000002783	2.5	0.116619	0.11564	0.000979115	-	-
screen1	CID000002784	0.25	0.193025	0.20397	-0.0109448	-	-
screen1	CID000002784	2.5	0.162869	0.210453	-0.0475841	-	-
screen1	CID000002796	0.25	0.214385	0.139791	0.0745933	-	-
screen1	CID000002796	2.5	0.230343	0.0958531	0.13449	-	-
screen1	CID000002797	0.25	0.146302	0.0416703	0.104632	-	-
screen1	CID000002797	2.5	0.186076	0.0422466	0.14383	-	-
screen1	CID000002799	0.25	0.0591446	0.144509	-0.0853649	-	-
screen1	CID000002801	0.25	0.0506891	0.0959772	-0.0452881	-	-
screen1	CID000002801	2.5	0.0897782	0.0888389	0.000939395	-	-
screen1	CID000002803	0.25	0.0338593	0.0997704	-0.0659111	-	-
screen1	CID000002803	2.5	0.0958984	0.14109	-0.045192	-	-
screen1	CID000002804	0.25	0.125024	0.128269	-0.0032446	-	-
screen1	CID000002804	2.5	0.101631	0.0215326	0.0800985	-	-
screen1	CID000002805	0.25	0.0706126	-0.00561105	0.0762237	-	-
screen1	CID000002805	2.5	0.0774704	0.0945026	-0.0170321	-	-
screen1	CID000002812	0.25	0.139738	0.135763	0.00397481	-	-
screen1	CID000002812	2.5	0.207524	0.144968	0.0625566	-	-
screen1	CID000002817	0.25	0.0488358	0.118519	-0.0696829	-	-
screen1	CID000002817	2.5	0.153026	0.11543	0.0375967	-	-
screen1	CID000002818	0.25	0.131797	0.0341594	0.0976371	-	-
screen1	CID000002818	2.5	0.137942	0.115286	0.0226556	-	-
screen1	CID000002871	0.25	-0.0154051	-0.011619	-0.00378615	-	-
screen1	CID000002871	2.5	0.00058887	-0.0198066	0.0203954	-	-
screen1	CID000002881	0.25	0.120678	0.152115	-0.0314376	-	-
screen1	CID000002881	2.5	0.0933667	0.042043	0.0513237	-	-
screen1	CID000002895	0.25	0.130925	0.0615348	0.0693898	-	-
screen1	CID000002895	2.5	0.116675	0.104319	0.0123562	-	-
screen1	CID000002896	0.25	0.11653	0.0774613	0.0390685	-	-
screen1	CID000002896	2.5	0.147304	0.164414	-0.0171101	-	-
screen1	CID000002901	0.25	0.102034	0.137355	-0.0353203	-	-
screen1	CID000002901	2.5	0.134098	0.191681	-0.0575831	-	-
screen1	CID000002902	0.25	0.138482	0.0778991	0.0605827	-	-
screen1	CID000002902	2.5	0.0859324	0.0261665	0.0597659	-	-
screen1	CID000002905	0.25	0.0591916	0.0475167	0.0116749	-	-
screen1	CID000002905	2.5	0.18521	0.12794	0.0572696	-	-
screen1	CID000002907	0.25	0.110104	0.162535	-0.0524312	-	-
screen1	CID000002907	2.5	0.227636	0.169998	0.0576382	-	-
screen1	CID000002912	0.025	0.0826514	0.0478281	0.0348233	-	-
screen1	CID000002912	0.25	0.101769	-0.0401973	0.141966	-	-
screen1	CID000002912	2.5	0.035372	-0.0899432	0.125315	-	-
screen1	CID000002915	0.25	0.191035	0.0743451	0.11669	-	-
screen1	CID000002915	2.5	0.12221	0.0809621	0.0412483	-	-
screen1	CID000002943	0.25	0.0653104	0.0706608	-0.00535034	-	-
screen1	CID000002943	2.5	0.0863321	0.121688	-0.0353562	-	-
screen1	CID000002948	0.025	0.086465	0.0031033	0.0833617	-	-
screen1	CID000002948	0.25	0.118003	-0.130242	0.248246	-	-
screen1	CID000002950	0.25	0.127252	0.108736	0.0185157	-	-
screen1	CID000002950	2.5	0.149462	0.27088	-0.121418	-	-
screen1	CID000002955	0.25	0.127585	0.0378285	0.0897566	-	-
screen1	CID000002955	2.5	0.16951	0.175131	-0.00562114	-	-
screen1	CID000002973	0.25	0.100497	0.183186	-0.0826896	-	-
screen1	CID000002973	2.5	0.148106	0.154881	-0.00677488	-	-
screen1	CID000002987	0.25	0.104509	0.0658363	0.0386729	-	-
screen1	CID000002993	0.25	0.139168	0.0435624	0.0956056	-	-
screen1	CID000002995	0.25	0.0473225	0.0874148	-0.0400923	-	-
screen1	CID000002995	2.5	0.0690499	0.257065	-0.188015	-	-
screen1	CID000002998	0.25	0.0242791	0.0217527	0.00252637	-	-
screen1	CID000002998	2.5	0.0337651	0.0517552	-0.0179901	-	-
screen1	CID000003016	0.25	0.0870943	0.0865569	0.000537344	-	-
screen1	CID000003016	2.5	0.123492	0.0544512	0.0690407	-	-
screen1	CID000003017	0.25	0.0405513	0.0346143	0.00593695	-	-
screen1	CID000003017	2.5	0.109947	0.125057	-0.01511	-	-
screen1	CID000003023	0.25	0.0738799	0.0612901	0.0125898	-	-
screen1	CID000003023	2.5	0.15752	0.198102	-0.0405819	-	-
screen1	CID000003025	0.25	0.151305	0.162998	-0.0116929	-	-
screen1	CID000003025	2.5	0.225597	0.142852	0.0827449	-	-
screen1	CID000003026	0.25	0.117829	0.0394211	0.0784081	-	-
screen1	CID000003030	0.25	0.0938218	0.128224	-0.034402	-	-
screen1	CID000003030	2.5	0.0991866	0.170333	-0.0711466	-	-
screen1	CID000003031	0.25	0.126339	0.0182959	0.108043	-	-
screen1	CID000003031	2.5	0.0840083	0.079794	0.00421434	-	-
screen1	CID000003032	0.25	0.142023	-0.0101498	0.152173	-	-
screen1	CID000003032	2.5	0.178131	0.159998	0.0181337	-	-
screen1	CID000003035	0.25	0.0881766	0.0470007	0.041176	-	-
screen1	CID000003035	2.5	0.0599308	0.0668628	-0.00693199	-	-
screen1	CID000003036	0.25	0.0478631	0.0233761	0.024487	-	-
screen1	CID000003036	2.5	0.0725829	0.146693	-0.0741106	-	-
screen1	CID000003037	0.25	0.0716669	0.203084	-0.131417	-	-
screen1	CID000003037	2.5	0.162151	0.181434	-0.0192831	-	-
screen1	CID000003039	0.25	0.0590366	0.0393446	0.019692	-	-
screen1	CID000003039	2.5	0.104169	0.0093152	0.0948541	-	-
screen1	CID000003042	0.25	0.0984332	0.0927797	0.00565349	-	-
screen1	CID000003042	2.5	0.265681	0.155726	0.109955	-	-
screen1	CID000003052	0.25	0.0594817	0.133601	-0.0741188	-	-
screen1	CID000003052	2.5	0.0995062	0.199574	-0.100068	-	-
screen1	CID000003059	0.25	0.0350384	0.0140552	0.0209832	-	-
screen1	CID000003059	2.5	0.119245	0.188639	-0.0693938	-	-
screen1	CID000003080	0.25	0.131545	0.233685	-0.102141	-	-
screen1	CID000003081	0.25	0.219018	0.228522	-0.0095045	-	-
screen1	CID000003081	2.5	0.21649	0.254565	-0.0380745	-	-
screen1	CID000003082	0.25	0.102261	0.0684318	0.0338293	-	-
screen1	CID000003082	2.5	0.149932	0.098192	0.0517397	-	-
screen1	CID000003092	0.25	-0.0201394	0.0034014	-0.0235408	-	-
screen1	CID000003092	2.5	0.0318324	0.0671133	-0.0352809	-	-
screen1	CID000003100	0.25	0.106394	0.0755132	0.0308808	-	-
screen1	CID000003100	2.5	0.172457	0.170069	0.00238755	-	-
screen1	CID000003103	0.25	0.0868367	0.233622	-0.146785	-	-
screen1	CID000003103	2.5	0.195025	0.161566	0.0334587	-	-
screen1	CID000003108	0.25	0.146238	0.0657654	0.0804727	-	-
screen1	CID000003110	0.25	0.133965	0.0870613	0.0469041	-	-
screen1	CID000003110	2.5	0.0767877	0.151271	-0.0744828	-	-
screen1	CID000003114	0.25	0.11781	0.0680155	0.0497945	-	-
screen1	CID000003114	2.5	0.167126	0.145947	0.0211783	-	-
screen1	CID000003118	0.25	-0.0493204	0.0698098	-0.11913	-	-
screen1	CID000003118	2.5	0.0163903	0.0401135	-0.0237232	-	-
screen1	CID000003120	0.25	0.0696098	0.0695183	9.1479e-05	-	-
screen1	CID000003120	2.5	0.0795026	0.139445	-0.0599428	-	-
screen1	CID000003121	0.25	0.127478	0.089799	0.0376788	-	-
screen1	CID000003121	2.5	0.159236	0.239863	-0.0806267	-	-
screen1	CID000003151	0.25	0.0477373	0.0315392	0.0161981	-	-
screen1	CID000003151	2.5	0.0860071	0.162511	-0.0765042	-	-
screen1	CID000003162	0.25	0.174642	0.136944	0.0376982	-	-
screen1	CID000003162	2.5	0.190338	0.165039	0.0252995	-	-
screen1	CID000003166	0.25	0.0555235	0.0398681	0.0156553	-	-
screen1	CID000003166	2.5	0.159898	-0.0448997	0.204798	-	-
screen1	CID000003168	0.25	-0.00399704	0.0500662	-0.0540632	-	-
screen1	CID000003169	0.25	0.147449	0.0623492	0.0850998	-	-
screen1	CID000003169	2.5	0.168655	0.147977	0.0206781	-	-
screen1	CID000003180	0.25	0.0959871	0.130362	-0.0343745	-	-
screen1	CID000003180	2.5	0.174872	0.158503	0.0163686	-	-
screen1	CID000003182	0.25	0.130695	0.159725	-0.0290307	-	-
screen1	CID000003182	2.5	0.187933	0.133155	0.0547782	-	-
screen1	CID000003194	0.25	0.0738649	-0.107764	0.181629	-	-
screen1	CID000003194	2.5	0.127478	0.0021609	0.125318	-	-
screen1	CID000003198	0.25	0.00612993	-0.0475726	0.0537025	-	-
screen1	CID000003198	2.5	0.0561385	0.0347926	0.0213459	-	-
screen1	CID000003202	0.25	0.144264	0.0309352	0.113329	-	-
screen1	CID000003202	2.5	0.0777653	0.0123178	0.0654475	-	-
screen1	CID000003218	0.25	0.161219	0.0381231	0.123096	-	-
screen1	CID000003218	2.5	0.096964	0.0519082	0.0450558	-	-
screen1	CID000003220	0.25	0.0460504	-0.0945883	0.140639	-	-
screen1	CID000003220	2.5	0.101458	-0.0427129	0.144171	-	-
screen1	CID000003224	0.25	0.12634	0.0992638	0.0270765	-	-
screen1	CID000003225	0.025	0.135568	0.0327849	0.102783	-	-
screen1	CID000003225	0.25	0.0769265	0.0235017	0.0534247	-	-
screen1	CID000003229	0.25	0.0868184	0.172421	-0.0856023	-	-
screen1	CID000003229	2.5	0.0893849	0.207123	-0.117738	-	-
screen1	CID000003273	0.25	0.0433939	-0.0192829	0.0626768	-	-
screen1	CID000003273	2.5	0.146372	0.0428218	0.10355	-	-
screen1	CID000003276	0.25	0.106369	0.0864526	0.0199164	-	-
screen1	CID000003276	2.5	0.11084	0.105775	0.00506447	-	-
screen1	CID000003278	0.25	0.131165	0.0533244	0.0778403	-	-
screen1	CID000003278	2.5	0.173207	0.176815	-0.00360829	-	-
screen1	CID000003280	0.25	0.0901905	0.0954727	-0.00528228	-	-
screen1	CID000003280	2.5	0.197318	0.00613288	0.191185	-	-
screen1	CID000003286	0.25	0.0176283	0.0156565	0.00197186	-	-
screen1	CID000003286	2.5	0.0446753	0.0694399	-0.0247647	-	-
screen1	CID000003289	0.25	0.111896	0.104385	0.00751101	-	-
screen1	CID000003289	2.5	0.0625176	0.093874	-0.0313564	-	-
screen1	CID000003290	0.25	0.129499	0.0954551	0.0340441	-	-
screen1	CID000003291	0.25	0.115699	-0.00845397	0.124153	-	-
screen1	CID000003291	2.5	0.149408	0.0816644	0.0677434	-	-
screen1	CID000003293	0.25	0.0985837	0.149883	-0.0512997	-	-
screen1	CID000003308	0.25	0.148275	-0.0011012	0.149377	-	-
screen1	CID000003308	2.5	0.116724	0.106438	0.0102863	-	-
screen1	CID000003314	0.25	0.0881604	0.12386	-0.0356997	-	-
screen1	CID000003314	2.5	0.126887	0.11987	0.00701693	-	-
screen1	CID000003316	0.25	0.124049	0.0879615	0.0360873	-	-
screen1	CID000003316	2.5	0.0624654	0.13459	-0.0721242	-	-
screen1	CID000003334	0.25	0.0604685	0.10758	-0.0471112	-	-
screen1	CID000003334	2.5	0.101217	0.0873988	0.0138185	-	-
screen1	CID000003335	0.25	0.0193801	-0.00396921	0.0233493	-	-
screen1	CID000003335	2.5	0.140428	0.0592558	0.0811722	-	-
screen1	CID000003336	0.25	0.0634466	0.0619235	0.00152311	-	-
screen1	CID000003336	2.5	0.135842	0.116915	0.0189268	-	-
screen1	CID000003339	0.25	0.109094	0.0611476	0.0479461	-	-
screen1	CID000003339	2.5	0.185595	0.141514	0.0440812	-	-
screen1	CID000003342	0.25	0.0482008	-0.0413658	0.0895666	-	-
screen1	CID000003342	2.5	0.081273	0.031427	0.0498459	-	-
screen1	CID000003343	0.25	0.142579	0.0538438	0.0887354	-	-
screen1	CID000003343	2.5	0.14243	0.0629511	0.0794791	-	-
screen1	CID000003344	0.25	-0.0202049	0.0746955	-0.0949005	-	-
screen1	CID000003344	2.5	0.107552	0.039826	0.0677256	-	-
screen1	CID000003346	0.25	0.103814	0.0889623	0.0148518	-	-
screen1	CID000003346	2.5	0.0561687	0.115745	-0.059576	-	-
screen1	CID000003347	0.025	0.0912343	0.0926017	-0.00136746	-	-
screen1	CID000003347	0.25	0.0365453	0.00166486	0.0348805	-	-
screen1	CID000003347	2.5	0.069384	0.041061	0.028323	-	-
screen1	CID000003347	25	0.0434941	0.0475908	-0.00409666	-	-
screen1	CID000003348	0.25	0.00878811	0.0307264	-0.0219383	-	-
screen1	CID000003348	2.5	0.0358994	0.042188	-0.00628865	-	-
screen1	CID000003351	0.25	0.0572721	0.0223143	0.0349577	-	-
screen1	CID000003351	2.5	0.0871815	0.144428	-0.0572462	-	-
screen1	CID000003362	0.25	0.0593327	0.0934195	-0.0340868	-	-
screen1	CID000003362	2.5	0.166521	0.155927	0.0105938	-	-
screen1	CID000003365	0.25	0.166452	0.00845467	0.157998	-	-
screen1	CID000003365	2.5	0.0960297	-0.00415959	0.100189	-	-
screen1	CID000003371	0.25	0.15424	0.0501456	0.104095	-	-
screen1	CID000003371	2.5	0.140624	0.0482518	0.0923724	-	-
screen1	CID000003372	0.25	0.12289	-0.115573	0.238463	-	-
screen1	CID000003372	2.5	0.0716888	0.0733589	-0.0016701	-	-
screen1	CID000003374	0.25	0.0685502	0.0111067	0.0574435	-	-
screen1	CID000003374	2.5	0.214253	0.0851924	0.12906	-	-
screen1	CID000003385	0.25	0.0590622	-0.00519342	0.0642556	-	-
screen1	CID000003385	2.5	0.0991322	0.0157311	0.0834011	-	-
screen1	CID000003386	0.25	0.198705	0.0652907	0.133414	-	-
screen1	CID000003386	2.5	0.11678	0.121115	-0.00433536	-	-
screen1	CID000003394	0.25	0.120502	-0.0943373	0.214839	-	-
screen1	CID000003394	2.5	0.214063	0.037516	0.176547	-	-
screen1	CID000003397	0.25	0.179481	0.0106003	0.168881	-	-
screen1	CID000003397	2.5	0.138893	-0.01208	0.150973	-	-
screen1	CID000003401	0.25	-0.0530718	-0.0526515	-0.000420273	-	-
screen1	CID000003401	2.5	0.135183	-0.00385679	0.13904	-	-
screen1	CID000003414	0.25	0.112794	0.0560309	0.0567636	-	-
screen1	CID000003414	2.5	0.153211	0.182472	-0.029261	-	-
screen1	CID000003417	0.25	0.0803903	0.099613	-0.0192228	-	-
screen1	CID000003417	2.5	0.160218	0.0712807	0.0889369	-	-
screen1	CID000003418	0.25	-0.0122938	0.00401248	-0.0163063	-	-
screen1	CID000003418	2.5	0.0889139	0.117644	-0.0287298	-	-
screen1	CID000003436	0.25	0.0600918	0.0473942	0.0126976	-	-
screen1	CID000003436	2.5	0.137443	0.02017	0.117273	-	-
screen1	CID000003440	0.25	0.10014	-0.0302961	0.130436	-	-
screen1	CID000003440	2.5	0.175267	0.111455	0.0638123	-	-
screen1	CID000003448	0.25	0.15622	0.014206	0.142014	-	-
screen1	CID000003448	2.5	0.0605354	0.0304144	0.030121	-	-
screen1	CID000003450	0.25	0.0529365	0.0120057	0.0409309	-	-
screen1	CID000003450	2.5	0.217447	0.02152	0.195927	-	-
screen1	CID000003463	0.25	0.0796875	0.0417928	0.0378947	-	-
screen1	CID000003463	2.5	0.187218	0.0489128	0.138305	-	-
screen1	CID000003468	0.25	0.105082	0.00922418	0.0958582	-	-
screen1	CID000003468	2.5	0.069093	0.105684	-0.0365915	-	-
screen1	CID000003469	0.25	0.00691187	0.0897407	-0.0828289	-	-
screen1	CID000003469	2.5	0.0218911	0.0883354	-0.0664443	-	-
screen1	CID000003474	0.25	0.0611333	0.0197723	0.0413609	-	-
screen1	CID000003474	2.5	0.155658	0.0174792	0.138178	-	-
screen1	CID000003475	0.25	0.204465	0.195361	0.00910394	-	-
screen1	CID000003475	2.5	0.23288	0.20086	0.0320201	-	-
screen1	CID000003488	0.25	0.0606497	0.0399371	0.0207127	-	-
screen1	CID000003488	2.5	0.0748538	0.080567	-0.00571318	-	-
screen1	CID000003496	0.25	0.0874936	0.0822204	0.00527314	-	-
screen1	CID000003496	2.5	0.123977	0.106298	0.0176789	-	-
screen1	CID000003503	0.25	0.0769857	0.0972672	-0.0202815	-	-
screen1	CID000003503	2.5	0.15273	0.186212	-0.0334817	-	-
screen1	CID000003515	0.25	0.0556477	-0.0466668	0.102315	-	-
screen1	CID000003515	2.5	0.0685953	0.0227743	0.045821	-	-
screen1	CID000003516	0.25	0.0769381	0.0685419	0.0083962	-	-
screen1	CID000003516	2.5	0.235344	-0.0232146	0.258559	-	-
screen1	CID000003518	0.25	0.0859731	0.0896245	-0.00365138	-	-
screen1	CID000003518	2.5	0.181812	0.105345	0.076467	-	-
screen1	CID000003532	0.25	-0.0226538	-0.0335258	0.0108719	-	-
screen1	CID000003532	2.5	0.018449	0.123718	-0.105269	-	-
screen1	CID000003540	0.025	0.0335845	0.0963915	-0.062807	-	-
screen1	CID000003540	0.25	0.0200891	0.0846303	-0.0645411	-	-
screen1	CID000003540	2.5	-0.0144197	0.0759816	-0.0904013	-	-
screen1	CID000003542	2.5	-0.0561134	0.065506	-0.121619	-	-
screen1	CID000003544	0.025	0.260982	-0.0195218	0.280503	-	-
screen1	CID000003544	0.25	0.262773	-0.0435545	0.306327	-	-
screen1	CID000003544	25	-0.0354977	0.139798	-0.175296	-	-
screen1	CID000003546	0.025	0.216287	0.0306069	0.18568	-	-
screen1	CID000003546	0.25	0.259495	0.00033438	0.25916	-	-
screen1	CID000003552	0.25	0.0995526	0.0430945	0.0564581	-	-
screen1	CID000003552	2.5	0.144168	0.0570555	0.0871123	-	-
screen1	CID000003559	0.25	0.134644	0.162274	-0.0276301	-	-
screen1	CID000003559	2.5	0.201115	0.27794	-0.0768252	-	-
screen1	CID000003561	0.25	0.0904714	-0.00490208	0.0953735	-	-
screen1	CID000003561	2.5	0.0878472	0.141701	-0.0538536	-	-
screen1	CID000003568	0.025	0.130155	0.0379375	0.0922177	-	-
screen1	CID000003568	0.25	0.160703	-0.00716904	0.167872	-	-
screen1	CID000003568	2.5	-0.00976623	0.15904	-0.168807	-	-
screen1	CID000003589	0.25	0.152435	0.0411728	0.111262	-	-
screen1	CID000003589	2.5	0.0861907	0.0597653	0.0264254	-	-
screen1	CID000003590	0.25	0.0898762	0.138401	-0.0485243	-	-
screen1	CID000003590	2.5	0.00546469	0.022133	-0.0166683	-	-
screen1	CID000003598	0.25	0.107242	0.122324	-0.0150819	-	-
screen1	CID000003598	2.5	0.135017	0.0897662	0.0452512	-	-
screen1	CID000003604	0.25	0.107395	0.101094	0.00630141	-	-
screen1	CID000003604	2.5	0.0541087	0.0147664	0.0393423	-	-
screen1	CID000003606	0.25	0.174664	0.194706	-0.0200426	-	-
screen1	CID000003606	2.5	0.195691	0.217556	-0.0218643	-	-
screen1	CID000003607	0.25	0.138058	0.148613	-0.0105543	-	-
screen1	CID000003607	2.5	0.163842	0.251622	-0.0877805	-	-
screen1	CID000003610	0.25	0.131377	0.0469352	0.084442	-	-
screen1	CID000003610	2.5	0.138646	0.144522	-0.00587611	-	-
screen1	CID000003623	0.25	0.122696	0.0672308	0.0554654	-	-
screen1	CID000003623	2.5	0.204786	0.183444	0.0213421	-	-
screen1	CID000003624	0.25	0.0617283	0.0391365	0.0225918	-	-
screen1	CID000003634	0.25	0.106583	0.129378	-0.0227944	-	-
screen1	CID000003634	2.5	0.0662165	0.205577	-0.13936	-	-
screen1	CID000003637	0.25	0.0396859	-0.0282598	0.0679457	-	-
screen1	CID000003637	2.5	0.21869	0.162361	0.0563297	-	-
screen1	CID000003639	0.25	0.10554	-0.00904763	0.114588	-	-
screen1	CID000003639	2.5	0.141211	0.0832235	0.0579874	-	-
screen1	CID000003646	0.25	0.00337309	-0.0220704	0.0254435	-	-
screen1	CID000003646	2.5	0.133401	0.0446199	0.0887809	-	-
screen1	CID000003647	0.25	0.090208	0.109772	-0.0195636	-	-
screen1	CID000003647	2.5	0.180418	0.0972597	0.0831578	-	-
screen1	CID000003651	0.25	0.059368	0.0957083	-0.0363403	-	-
screen1	CID000003651	2.5	0.0919943	0.0198141	0.0721802	-	-
screen1	CID000003652	0.25	0.00357698	0.138158	-0.134581	-	-
screen1	CID000003652	2.5	0.145876	0.0472994	0.0985765	-	-
screen1	CID000003655	0.25	0.0588189	0.00309994	0.055719	-	-
screen1	CID000003655	2.5	0.148738	0.0646689	0.0840692	-	-
screen1	CID000003657	0.25	-0.00230494	-0.0248794	0.0225744	-	-
screen1	CID000003657	2.5	0.136007	0.0792	0.0568067	-	-
screen1	CID000003672	0.25	0.0704895	-0.0597003	0.13019	-	-
screen1	CID000003672	2.5	0.136557	-0.0717484	0.208305	-	-
screen1	CID000003675	0.25	0.0541587	0.11008	-0.0559214	-	-
screen1	CID000003675	2.5	0.200383	0.187699	0.0126845	-	-
screen1	CID000003676	0.25	0.147099	0.00306959	0.14403	-	-
screen1	CID000003676	2.5	0.156553	0.131269	0.0252841	-	-
screen1	CID000003677	0.25	0.115523	0.122979	-0.00745563	-	-
screen1	CID000003677	2.5	0.15567	0.0872528	0.0684177	-	-
screen1	CID000003678	0.25	0.0708858	0.129282	-0.0583966	-	-
screen1	CID000003678	2.5	0.110051	0.150996	-0.0409448	-	-
screen1	CID000003681	0.25	0.0495804	0.116607	-0.0670265	-	-
screen1	CID000003681	2.5	0.141572	0.0248549	0.116717	-	-
screen1	CID000003696	0.25	0.0474734	-0.00149774	0.0489712	-	-
screen1	CID000003696	2.5	0.10977	0.0876554	0.0221147	-	-
screen1	CID000003698	0.25	0.125783	0.1653	-0.0395171	-	-
screen1	CID000003698	2.5	0.171869	0.150758	0.0211108	-	-
screen1	CID000003702	0.25	0.0475048	0.0681873	-0.0206826	-	-
screen1	CID000003702	2.5	0.165303	0.190585	-0.0252821	-	-
screen1	CID000003715	0.25	0.0763985	0.0214517	0.0549468	-	-
screen1	CID000003715	2.5	0.150551	0.0768811	0.0736696	-	-
screen1	CID000003718	0.25	0.0818366	-0.0250408	0.106877	-	-
screen1	CID000003718	2.5	0.167033	0.0502063	0.116826	-	-
screen1	CID000003728	0.25	0.0427759	-0.0129881	0.0557639	-	-
screen1	CID000003735	0.25	0.093766	0.0027992	0.0909668	-	-
screen1	CID000003735	2.5	0.0893927	0.0528207	0.036572	-	-
screen1	CID000003739	0.25	0.0750852	0.0218376	0.0532475	-	-
screen1	CID000003739	2.5	0.120222	0.107474	0.0127481	-	-
screen1	CID000003745	0.25	0.0261003	0.0825368	-0.0564365	-	-
screen1	CID000003746	0.25	0.0970932	0.109784	-0.0126905	-	-
screen1	CID000003746	2.5	0.137379	0.0831622	0.0542163	-	-
screen1	CID000003748	0.25	0.0221349	0.0941014	-0.0719665	-	-
screen1	CID000003748	2.5	0.132052	0.160067	-0.028015	-	-
screen1	CID000003749	0.25	0.0580443	0.0290629	0.0289814	-	-
screen1	CID000003749	2.5	0.085715	0.072004	0.0137111	-	-
screen1	CID000003758	0.25	-0.0223029	-0.0166514	-0.00565147	-	-
screen1	CID000003758	2.5	0.0643516	0.0361269	0.0282247	-	-
screen1	CID000003765	0.25	0.0920281	0.139915	-0.0478874	-	-
screen1	CID000003765	2.5	0.0671079	0.217402	-0.150294	-	-
screen1	CID000003767	0.25	0.0192001	0.0478612	-0.0286611	-	-
screen1	CID000003767	2.5	0.138272	0.01249	0.125782	-	-
screen1	CID000003775	0.25	0.109088	-0.0260444	0.135132	-	-
screen1	CID000003775	2.5	0.22954	0.0352329	0.194307	-	-
screen1	CID000003779	0.25	0.164512	0.0305417	0.13397	-	-
screen1	CID000003779	2.5	0.20676	0.113059	0.0937014	-	-
screen1	CID000003781	0.25	0.1322	0.0452596	0.0869402	-	-
screen1	CID000003781	2.5	0.0548653	0.0339599	0.0209054	-	-
screen1	CID000003783	0.25	0.162616	0.0434003	0.119216	-	-
screen1	CID000003783	2.5	0.177673	0.140981	0.0366925	-	-
screen1	CID000003806	0.25	0.185494	0.0663065	0.119187	-	-
screen1	CID000003806	2.5	0.15282	0.095576	0.0572443	-	-
screen1	CID000003825	0.25	0.119634	-0.0201155	0.13975	-	-
screen1	CID000003825	2.5	0.102542	0.0158035	0.086738	-	-
screen1	CID000003827	0.25	0.204924	0.0299646	0.17496	-	-
screen1	CID000003827	2.5	0.213861	0.186709	0.0271521	-	-
screen1	CID000003828	0.25	0.0471457	-0.0285218	0.0756676	-	-
screen1	CID000003828	2.5	0.104106	-0.00532644	0.109432	-	-
screen1	CID000003830	0.25	0.0851387	0.0554863	0.0296523	-	-
screen1	CID000003830	2.5	0.116173	0.0571333	0.05904	-	-
screen1	CID000003840	0.25	0.0932847	0.0543696	0.0389151	-	-
screen1	CID000003840	2.5	0.131536	-0.0230097	0.154546	-	-
screen1	CID000003845	0.25	0.104634	0.0279571	0.0766773	-	-
screen1	CID000003845	2.5	0.158669	0.08388	0.074789	-	-
screen1	CID000003862	0.25	0.0521978	-0.041757	0.0939549	-	-
screen1	CID000003862	2.5	0.144073	0.00730688	0.136766	-	-
screen1	CID000003869	0.25	0.117442	0.114979	0.00246269	-	-
screen1	CID000003869	2.5	0.160405	0.062785	0.0976197	-	-
screen1	CID000003883	0.25	0.135776	0.0633142	0.0724621	-	-
screen1	CID000003883	2.5	0.132784	0.126176	0.00660847	-	-
screen1	CID000003888	0.25	0.0933926	0.0793945	0.0139982	-	-
screen1	CID000003888	2.5	-0.0229742	0.0923811	-0.115355	-	-
screen1	CID000003894	0.025	0.169983	0.0496344	0.120349	-	-
screen1	CID000003894	0.25	0.173363	0.1316	0.0417627	-	-
screen1	CID000003894	2.5	0.0555657	0.0296802	0.0258855	-	-
screen1	CID000003894	25	0.0930974	0.143671	-0.0505736	-	-
screen1	CID000003896	0.025	0.268125	-0.134581	0.402706	-	-
screen1	CID000003899	0.25	0.13733	0.0208144	0.116515	-	-
screen1	CID000003899	2.5	0.106033	0.000838301	0.105194	-	-
screen1	CID000003903	0.25	0.0696657	0.0903629	-0.0206972	-	-
screen1	CID000003903	2.5	0.0902304	0.178516	-0.0882853	-	-
screen1	CID000003913	0.025	0.0710836	0.0575052	0.0135783	-	-
screen1	CID000003913	0.25	0.045903	0.00910797	0.0367951	-	-
screen1	CID000003917	0.25	0.119088	0.0591832	0.0599047	-	-
screen1	CID000003917	2.5	0.145579	0.150543	-0.00496351	-	-
screen1	CID000003948	0.25	0.0537571	0.0763652	-0.0226081	-	-
screen1	CID000003948	2.5	0.10383	0.0912896	0.0125407	-	-
screen1	CID000003954	2.5	0.201149	-0.00656163	0.207711	-	-
screen1	CID000003957	0.25	0.080763	0.100397	-0.0196343	-	-
screen1	CID000003957	2.5	0.114366	0.0569716	0.0573942	-	-
screen1	CID000003961	0.25	0.108732	-5.55e-05	0.108787	-	-
screen1	CID000003961	2.5	0.0459596	0.107554	-0.0615948	-	-
screen1	CID000003964	0.25	0.045718	-0.0249322	0.0706502	-	-
screen1	CID000003964	2.5	0.0433155	-0.00943061	0.0527461	-	-
screen1	CID000003973	0.025	0.212596	0.0453178	0.167278	-	-
screen1	CID000003973	0.25	0.204026	0.0332671	0.170759	-	-
screen1	CID000003989	0.25	0.0147448	0.0511818	-0.036437	-	-
screen1	CID000003989	2.5	0.141072	0.0543676	0.0867048	-	-
screen1	CID000003998	0.25	0.0629175	0.0601828	0.00273473	-	-
screen1	CID000003998	2.5	0.0994657	0.0340714	0.0653943	-	-
screen1	CID000004004	0.25	0.0518188	0.0625797	-0.0107609	-	-
screen1	CID000004004	2.5	0.101308	0.140445	-0.0391373	-	-
screen1	CID000004011	0.25	0.144299	0.0863843	0.0579149	-	-
screen1	CID000004011	2.5	0.0405422	0.184627	-0.144085	-	-
screen1	CID000004021	0.25	0.122318	0.0543986	0.0679198	-	-
screen1	CID000004021	2.5	0.115737	0.124724	-0.0089865	-	-
screen1	CID000004030	0.25	0.09774	0.0249965	0.0727434	-	-
screen1	CID000004031	0.25	0.129817	0.127943	0.00187322	-	-
screen1	CID000004031	2.5	0.198144	0.205106	-0.00696182	-	-
screen1	CID000004032	0.25	0.131718	-0.0496906	0.181409	-	-
screen1	CID000004032	2.5	0.208912	0.0713926	0.13752	-	-
screen1	CID000004033	0.25	0.163496	0.161641	0.001855	-	-
screen1	CID000004033	2.5	0.193114	0.223925	-0.030811	-	-
screen1	CID000004034	0.25	0.0445715	0.0426654	0.00190607	-	-
screen1	CID000004034	2.5	0.139346	0.152637	-0.0132907	-	-
screen1	CID000004036	0.25	0.133807	0.00202984	0.131777	-	-
screen1	CID000004036	2.5	0.175099	0.0510014	0.124098	-	-
screen1	CID000004039	0.25	0.085935	0.0772108	0.00872421	-	-
screen1	CID000004039	2.5	0.0874066	0.0722421	0.0151645	-	-
screen1	CID000004044	0.25	0.0455795	0.0519825	-0.00640299	-	-
screen1	CID000004044	2.5	0.174027	0.13792	0.0361062	-	-
screen1	CID000004045	0.25	0.00704968	0.0569311	-0.0498814	-	-
screen1	CID000004045	2.5	0.0214025	0.0732859	-0.0518834	-	-
screen1	CID000004054	0.25	0.0377042	-0.0235381	0.0612423	-	-
screen1	CID000004054	2.5	-0.00434711	0.0239304	-0.0282775	-	-
screen1	CID000004055	0.25	0.0255228	0.0314362	-0.00591337	-	-
screen1	CID000004055	2.5	0.173363	0.145609	0.027754	-	-
screen1	CID000004057	0.25	0.0361629	0.0210282	0.0151347	-	-
screen1	CID000004057	2.5	0.102901	0.00346696	0.0994336	-	-
screen1	CID000004059	0.25	0.0790647	-0.0303864	0.109451	-	-
screen1	CID000004059	2.5	0.140074	-0.0182684	0.158342	-	-
screen1	CID000004060	0.25	0.060596	0.0208083	0.0397877	-	-
screen1	CID000004060	2.5	0.107005	0.103107	0.00389787	-	-
screen1	CID000004062	0.25	0.138288	0.0396356	0.0986519	-	-
screen1	CID000004062	2.5	0.0999714	0.0981209	0.00185053	-	-
screen1	CID000004086	0.25	0.00152848	-0.0255569	0.0270854	-	-
screen1	CID000004086	2.5	0.145843	0.121214	0.0246288	-	-
screen1	CID000004096	0.25	0.147674	0.0387366	0.108938	-	-
screen1	CID000004096	2.5	0.150787	0.111958	0.0388295	-	-
screen1	CID000004098	0.25	0.118998	0.10133	0.017668	-	-
screen1	CID000004100	0.25	0.0593948	0.0455994	0.0137954	-	-
screen1	CID000004100	2.5	0.150108	0.0920202	0.0580876	-	-
screen1	CID000004101	0.25	0.0392979	-0.0170222	0.0563201	-	-
screen1	CID000004101	2.5	0.12512	0.0126585	0.112461	-	-
screen1	CID000004105	0.25	0.145395	-0.00632992	0.151725	-	-
screen1	CID000004105	2.5	0.1226	0.0327751	0.0898253	-	-
screen1	CID000004107	0.25	0.099893	0.0902209	0.00967218	-	-
screen1	CID000004107	2.5	0.129739	0.117119	0.0126207	-	-
screen1	CID000004114	0.25	0.105568	0.0870057	0.018562	-	-
screen1	CID000004114	2.5	0.26704	0.0328504	0.23419	-	-
screen1	CID000004115	0.25	0.0771568	0.0568191	0.0203377	-	-
screen1	CID000004115	2.5	0.0994146	0.0876771	0.0117375	-	-
screen1	CID000004119	0.25	0.164063	0.156528	0.00753474	-	-
screen1	CID000004120	0.25	0.0928606	0.0136527	0.0792079	-	-
screen1	CID000004120	2.5	0.181559	0.0439188	0.13764	-	-
screen1	CID000004135	0.25	0.0513621	0.0497989	0.00156321	-	-
screen1	CID000004135	2.5	0.0272515	0.0434655	-0.0162139	-	-
screen1	CID000004156	0.25	0.0620946	0.0486806	0.013414	-	-
screen1	CID000004156	2.5	0.0610815	-0.0182635	0.0793449	-	-
screen1	CID000004168	0.25	0.0660659	-0.00159779	0.0676637	-	-
screen1	CID000004168	2.5	0.165819	0.150262	0.0155566	-	-
screen1	CID000004169	0.25	0.0560697	0.0710599	-0.0149902	-	-
screen1	CID000004169	2.5	0.0897969	0.0634246	0.0263723	-	-
screen1	CID000004170	0.25	0.0253139	0.101545	-0.0762308	-	-
screen1	CID000004170	2.5	0.0373958	0.0709989	-0.0336031	-	-
screen1	CID000004171	0.25	0.11111	0.0359545	0.0751558	-	-
screen1	CID000004171	2.5	0.121628	0.212036	-0.0904078	-	-
screen1	CID000004173	0.25	0.123452	0.0483277	0.0751243	-	-
screen1	CID000004173	2.5	0.120131	0.0014349	0.118696	-	-
screen1	CID000004189	0.25	0.109531	-0.0144694	0.124001	-	-
screen1	CID000004189	2.5	0.142744	0.0635784	0.0791657	-	-
screen1	CID000004195	0.25	0.128529	0.154786	-0.026257	-	-
screen1	CID000004195	2.5	0.0539271	0.124832	-0.070905	-	-
screen1	CID000004199	0.25	0.135952	0.0526103	0.0833422	-	-
screen1	CID000004199	2.5	0.175797	-0.0280946	0.203892	-	-
screen1	CID000004201	0.25	0.0722959	-0.00153463	0.0738306	-	-
screen1	CID000004201	2.5	0.140724	0.0368241	0.1039	-	-
screen1	CID000004211	0.25	0.11777	0.0601324	0.0576378	-	-
screen1	CID000004211	2.5	0.120718	0.0185596	0.102158	-	-
screen1	CID000004217	0.025	0.198155	-0.105999	0.304154	-	-
screen1	CID000004217	0.25	0.17886	-0.1126	0.29146	-	-
screen1	CID000004238	0.25	0.0951024	0.0302838	0.0648186	-	-
screen1	CID000004238	2.5	0.0784259	0.0384426	0.0399833	-	-
screen1	CID000004289	0.25	0.0790648	0.0422561	0.0368086	-	-
screen1	CID000004289	2.5	0.0823056	0.0523123	0.0299933	-	-
screen1	CID000004363	0.25	0.109946	0.0778679	0.0320781	-	-
screen1	CID000004363	2.5	0.177338	0.154326	0.023012	-	-
screen1	CID000004364	0.25	0.012498	0.089119	-0.0766211	-	-
screen1	CID000004364	2.5	0.0973785	0.0807573	0.0166212	-	-
screen1	CID000004366	0.25	0.0723003	0.0246376	0.0476627	-	-
screen1	CID000004366	2.5	-0.0207184	-0.0108239	-0.00989445	-	-
screen1	CID000004367	0.25	0.0460969	0.0355447	0.0105522	-	-
screen1	CID000004367	2.5	0.0987307	0.0961687	0.00256203	-	-
screen1	CID000004409	0.25	0.11996	-0.0168217	0.136782	-	-
screen1	CID000004409	2.5	0.127495	0.0879896	0.0395054	-	-
screen1	CID000004417	0.25	0.0770527	0.120907	-0.0438542	-	-
screen1	CID000004417	2.5	0.124134	0.130726	-0.00659145	-	-
screen1	CID000004420	0.25	0.049994	-0.000858619	0.0508526	-	-
screen1	CID000004420	2.5	0.0787029	0.115203	-0.0365	-	-
screen1	CID000004421	0.25	0.0181776	0.12398	-0.105803	-	-
screen1	CID000004421	2.5	0.164958	0.105429	0.0595287	-	-
screen1	CID000004436	0.25	-0.0242938	-0.00824705	-0.0160468	-	-
screen1	CID000004436	2.5	0.143234	0.0655272	0.0777063	-	-
screen1	CID000004450	0.25	0.0436711	-0.00993172	0.0536028	-	-
screen1	CID000004450	2.5	0.0914823	0.110106	-0.0186236	-	-
screen1	CID000004456	0.25	0.105768	0.0589654	0.0468029	-	-
screen1	CID000004456	2.5	0.1668	0.1023	0.0644994	-	-
screen1	CID000004473	0.25	0.0890247	-0.015657	0.104682	-	-
screen1	CID000004473	2.5	0.1496	0.113369	0.0362311	-	-
screen1	CID000004477	0.25	0.0925103	0.126619	-0.0341089	-	-
screen1	CID000004477	2.5	0.154125	0.0824205	0.0717046	-	-
screen1	CID000004485	0.25	0.0780654	-0.0421199	0.120185	-	-
screen1	CID000004485	2.5	0.121887	0.0366123	0.0852745	-	-
screen1	CID000004487	0.25	0.176478	0.162025	0.0144539	-	-
screen1	CID000004487	2.5	0.223986	0.166223	0.0577631	-	-
screen1	CID000004488	0.25	0.0114496	-0.00562294	0.0170726	-	-
screen1	CID000004488	2.5	0.168234	0.0617012	0.106533	-	-
screen1	CID000004493	0.25	0.0998866	0.0399058	0.0599807	-	-
screen1	CID000004493	2.5	0.112886	0.0336661	0.0792201	-	-
screen1	CID000004495	0.25	0.147106	0.0914022	0.055704	-	-
screen1	CID000004495	2.5	0.122978	0.109871	0.0131074	-	-
screen1	CID000004497	0.25	0.152547	0.0144281	0.138119	-	-
screen1	CID000004497	2.5	0.125551	0.0808058	0.0447449	-	-
screen1	CID000004498	0.25	0.0566468	0.0758299	-0.019183	-	-
screen1	CID000004498	2.5	0.131053	0.0670347	0.0640185	-	-
screen1	CID000004507	0.25	0.154744	0.101365	0.0533786	-	-
screen1	CID000004507	2.5	0.175649	0.126721	0.0489279	-	-
screen1	CID000004511	0.25	0.0709725	0.00829272	0.0626798	-	-
screen1	CID000004511	2.5	0.160434	0.157904	0.0025295	-	-
screen1	CID000004534	0.25	0.15787	0.0358304	0.122039	-	-
screen1	CID000004534	2.5	0.170029	0.184918	-0.0148894	-	-
screen1	CID000004539	0.25	0.0684357	0.0632539	0.00518178	-	-
screen1	CID000004539	2.5	0.0971124	0.0702395	0.0268729	-	-
screen1	CID000004543	0.25	0.0496578	0.118059	-0.0684015	-	-
screen1	CID000004543	2.5	0.0669884	0.117288	-0.0502995	-	-
screen1	CID000004549	0.25	0.00350511	0.0512932	-0.047788	-	-
screen1	CID000004549	2.5	-0.0108135	0.00859816	-0.0194116	-	-
screen1	CID000004567	0.25	-0.0709964	0.0658194	-0.136816	-	-
screen1	CID000004567	2.5	0.0745095	0.073788	0.000721564	-	-
screen1	CID000004581	0.25	0.208214	0.107708	0.100507	-	-
screen1	CID000004581	2.5	0.142288	0.102736	0.0395515	-	-
screen1	CID000004583	0.25	0.146191	0.0528268	0.0933647	-	-
screen1	CID000004583	2.5	0.140906	0.0922143	0.0486918	-	-
screen1	CID000004592	0.025	0.0452005	0.0629666	-0.0177662	-	-
screen1	CID000004592	0.25	0.0867131	0.0322791	0.0544339	-	-
screen1	CID000004592	2.5	0.0349438	0.0402997	-0.00535592	-	-
screen1	CID000004592	25	0.00928651	0.0531252	-0.0438387	-	-
screen1	CID000004601	0.25	0.0483913	0.00928394	0.0391074	-	-
screen1	CID000004601	2.5	0.0897102	0.133977	-0.0442666	-	-
screen1	CID000004618	0.25	0.118688	0.012557	0.106131	-	-
screen1	CID000004618	2.5	0.118897	0.0246513	0.0942455	-	-
screen1	CID000004621	0.25	0.104505	0.0799068	0.0245986	-	-
screen1	CID000004621	2.5	0.10806	0.0622349	0.0458248	-	-
screen1	CID000004622	0.25	0.0531978	0.105991	-0.0527933	-	-
screen1	CID000004624	0.25	0.0637374	0.155199	-0.091462	-	-
screen1	CID000004624	2.5	0.144304	0.12862	0.015684	-	-
screen1	CID000004628	0.25	0.037719	0.114453	-0.0767336	-	-
screen1	CID000004628	2.5	0.0799577	0.140434	-0.0604765	-	-
screen1	CID000004630	0.25	0.117894	0.0829518	0.0349421	-	-
screen1	CID000004630	2.5	0.114445	0.0585227	0.0559219	-	-
screen1	CID000004632	0.25	0.0945031	0.104962	-0.0104588	-	-
screen1	CID000004632	2.5	0.158889	0.22517	-0.0662809	-	-
screen1	CID000004636	0.25	0.101983	0.142604	-0.0406213	-	-
screen1	CID000004636	2.5	0.12531	0.240954	-0.115644	-	-
screen1	CID000004641	0.25	0.139008	0.0944529	0.0445553	-	-
screen1	CID000004642	0.25	0.0812421	-0.00446807	0.0857101	-	-
screen1	CID000004642	2.5	0.0266118	0.0103526	0.0162592	-	-
screen1	CID000004652	0.25	0.0377264	0.114036	-0.0763101	-	-
screen1	CID000004652	2.5	0.09861	0.0293962	0.0692138	-	-
screen1	CID000004654	0.25	0.118523	0.171725	-0.0532015	-	-
screen1	CID000004654	2.5	0.143517	0.0178826	0.125634	-	-
screen1	CID000004680	0.25	0.0975406	0.126226	-0.0286859	-	-
screen1	CID000004680	2.5	0.140544	0.216433	-0.0758891	-	-
screen1	CID000004684	0.25	0.147804	0.145396	0.00240826	-	-
screen1	CID000004684	2.5	0.211765	0.167254	0.0445109	-	-
screen1	CID000004685	0.25	0.0994514	0.088501	0.0109504	-	-
screen1	CID000004685	2.5	0.0617768	0.0905391	-0.0287623	-	-
screen1	CID000004687	0.25	0.131785	0.0698763	0.0619082	-	-
screen1	CID000004687	2.5	0.147775	0.0594604	0.0883144	-	-
screen1	CID000004688	0.25	0.0857507	0.0954181	-0.00966736	-	-
screen1	CID000004688	2.5	0.174652	0.102182	0.0724698	-	-
screen1	CID000004713	0.025	0.267774	-0.0227895	0.290564	-	-
screen1	CID000004713	25	-0.051433	0.072709	-0.124142	-	-
screen1	CID000004737	0.25	0.0324605	0.0542419	-0.0217814	-	-
screen1	CID000004737	2.5	0.0313544	0.0175997	0.0137546	-	-
screen1	CID000004740	0.25	0.0477989	0.0110763	0.0367226	-	-
screen1	CID000004740	2.5	0.139032	0.0533981	0.0856335	-	-
screen1	CID000004746	0.25	0.0789191	0.179083	-0.100163	-	-
screen1	CID000004746	2.5	0.124231	0.154686	-0.0304548	-	-
screen1	CID000004747	0.25	0.031109	0.0801069	-0.0489978	-	-
screen1	CID000004747	2.5	0.101995	0.071756	0.0302393	-	-
screen1	CID000004748	0.25	0.0087909	0.0100882	-0.00129731	-	-
screen1	CID000004748	2.5	0.124485	0.151355	-0.0268702	-	-
screen1	CID000004753	0.25	0.102512	0.215125	-0.112613	-	-
screen1	CID000004753	2.5	0.184453	0.138822	0.0456307	-	-
screen1	CID000004754	0.25	0.128192	-0.0162957	0.144488	-	-
screen1	CID000004754	2.5	0.182912	0.101762	0.0811506	-	-
screen1	CID000004756	0.25	0.0928442	0.127732	-0.0348875	-	-
screen1	CID000004756	2.5	0.204649	0.206434	-0.00178545	-	-
screen1	CID000004760	0.25	0.00829478	0.109292	-0.100997	-	-
screen1	CID000004760	2.5	0.0875006	0.20427	-0.11677	-	-
screen1	CID000004761	0.25	0.0471486	0.119121	-0.071972	-	-
screen1	CID000004761	2.5	0.0892525	0.200669	-0.111416	-	-
screen1	CID000004764	0.25	0.133932	-0.032727	0.166659	-	-
screen1	CID000004764	2.5	0.252859	0.21694	0.0359188	-	-
screen1	CID000004767	0.25	0.00222148	0.0363384	-0.0341169	-	-
screen1	CID000004767	2.5	0.0748296	0.0487318	0.0260978	-	-
screen1	CID000004768	0.25	0.0822302	-0.0661551	0.148385	-	-
screen1	CID000004768	2.5	0.0682814	-0.0724614	0.140743	-	-
screen1	CID000004775	0.25	0.0232922	0.0276766	-0.00438439	-	-
screen1	CID000004775	2.5	0.116138	0.0390654	0.0770729	-	-
screen1	CID000004780	0.25	0.0892204	-0.00769004	0.0969104	-	-
screen1	CID000004780	2.5	0.142135	0.0401786	0.101956	-	-
screen1	CID000004781	0.25	0.127958	0.109484	0.0184741	-	-
screen1	CID000004781	2.5	0.117605	0.100437	0.0171675	-	-
screen1	CID000004788	0.25	0.0445123	0.00928435	0.0352279	-	-
screen1	CID000004788	2.5	0.117487	0.0975905	0.0198964	-	-
screen1	CID000004790	0.25	0.102225	-0.0178462	0.120071	-	-
screen1	CID000004790	2.5	0.0726445	0.114682	-0.0420373	-	-
screen1	CID000004793	0.25	0.0867164	0.153026	-0.0663095	-	-
screen1	CID000004793	2.5	0.165661	0.162649	0.00301131	-	-
screen1	CID000004806	0.25	0.0437845	0.0682153	-0.0244308	-	-
screen1	CID000004806	2.5	0.0568686	0.121046	-0.064177	-	-
screen1	CID000004822	0.25	0.118296	0.00101953	0.117277	-	-
screen1	CID000004822	2.5	0.159837	0.110243	0.0495946	-	-
screen1	CID000004825	0.25	0.100431	-0.00541746	0.105848	-	-
screen1	CID000004825	2.5	0.166398	0.0420735	0.124324	-	-
screen1	CID000004826	0.25	0.0731325	0.0324987	0.0406338	-	-
screen1	CID000004826	2.5	0.0614299	0.104278	-0.0428483	-	-
screen1	CID000004828	0.25	0.0936117	0.112061	-0.0184495	-	-
screen1	CID000004828	2.5	0.137131	0.225401	-0.0882702	-	-
screen1	CID000004829	0.25	-0.0419425	0.0243013	-0.0662438	-	-
screen1	CID000004829	2.5	0.0651793	0.073317	-0.00813765	-	-
screen1	CID000004831	0.25	0.0530585	0.0384056	0.0146529	-	-
screen1	CID000004831	2.5	0.012745	0.104712	-0.0919667	-	-
screen1	CID000004832	0.25	0.120249	0.0657407	0.0545087	-	-
screen1	CID000004832	2.5	0.139402	0.0957034	0.0436983	-	-
screen1	CID000004837	0.25	0.0889368	0.0995808	-0.010644	-	-
screen1	CID000004837	2.5	0.046224	0.137327	-0.0911033	-	-
screen1	CID000004839	0.25	0.061619	0.0735807	-0.0119617	-	-
screen1	CID000004839	2.5	0.222524	-0.0422991	0.264823	-	-
screen1	CID000004842	0.25	0.185996	0.0266079	0.159388	-	-
screen1	CID000004842	2.5	0.133943	0.0432805	0.0906628	-	-
screen1	CID000004843	0.25	0.113025	-0.0156862	0.128712	-	-
screen1	CID000004843	2.5	0.197625	-0.00601499	0.20364	-	-
screen1	CID000004847	0.25	0.11933	0.183619	-0.0642894	-	-
screen1	CID000004847	2.5	0.124264	0.100913	0.0233511	-	-
screen1	CID000004848	0.25	0.0285051	0.0627467	-0.0342416	-	-
screen1	CID000004848	2.5	0.103385	0.0686214	0.0347633	-	-
screen1	CID000004855	0.25	0.171946	0.119991	0.0519541	-	-
screen1	CID000004855	2.5	0.20493	0.190766	0.0141638	-	-
screen1	CID000004871	0.25	0.130807	0.0868323	0.0439742	-	-
screen1	CID000004871	2.5	0.096161	0.190432	-0.094271	-	-
screen1	CID000004878	0.025	0.226705	-0.0276654	0.254371	-	-
screen1	CID000004878	0.25	0.17383	0.0474645	0.126366	-	-
screen1	CID000004883	0.25	0.089853	0.0289776	0.0608753	-	-
screen1	CID000004883	2.5	0.178101	0.0478616	0.130239	-	-
screen1	CID000004886	0.25	0.172289	0.0279333	0.144355	-	-
screen1	CID000004886	2.5	0.124126	0.0578436	0.0662821	-	-
screen1	CID000004891	0.25	0.0937491	0.0967955	-0.00304643	-	-
screen1	CID000004891	2.5	0.113012	0.158832	-0.0458193	-	-
screen1	CID000004893	0.25	0.118145	0.0665432	0.051602	-	-
screen1	CID000004893	2.5	0.139787	0.107972	0.0318151	-	-
screen1	CID000004904	0.25	0.0469571	0.109217	-0.0622599	-	-
screen1	CID000004904	2.5	0.0827183	0.135664	-0.0529459	-	-
screen1	CID000004906	0.25	0.0710199	0.0096359	0.061384	-	-
screen1	CID000004906	2.5	0.13326	0.124405	0.00885542	-	-
screen1	CID000004908	0.25	0.0540004	0.199476	-0.145475	-	-
screen1	CID000004909	0.25	0.0645062	0.0903045	-0.0257983	-	-
screen1	CID000004909	2.5	0.179198	0.20377	-0.0245715	-	-
screen1	CID000004910	0.25	0.0753695	0.00225656	0.0731129	-	-
screen1	CID000004910	2.5	0.0740607	0.137078	-0.0630171	-	-
screen1	CID000004911	0.25	0.0517783	0.0728379	-0.0210596	-	-
screen1	CID000004911	2.5	0.139395	0.185501	-0.0461058	-	-
screen1	CID000004912	0.25	0.147226	0.037322	0.109904	-	-
screen1	CID000004912	2.5	0.159727	0.122022	0.037705	-	-
screen1	CID000004913	0.25	0.0893497	0.128283	-0.0389336	-	-
screen1	CID000004913	2.5	0.121444	0.267206	-0.145762	-	-
screen1	CID000004914	0.25	0.111625	0.0959913	0.0156334	-	-
screen1	CID000004914	2.5	0.138114	0.176549	-0.0384346	-	-
screen1	CID000004919	0.25	0.081583	0.0475523	0.0340307	-	-
screen1	CID000004919	2.5	0.161808	0.113932	0.0478755	-	-
screen1	CID000004922	0.25	0.188406	0.0317464	0.15666	-	-
screen1	CID000004922	2.5	0.222882	0.0771252	0.145757	-	-
screen1	CID000004926	0.25	0.0889041	0.079497	0.00940705	-	-
screen1	CID000004926	2.5	0.107083	0.223675	-0.116593	-	-
screen1	CID000004927	0.25	0.0848749	0.172832	-0.0879569	-	-
screen1	CID000004927	2.5	0.117007	0.228289	-0.111282	-	-
screen1	CID000004928	0.25	-0.00160951	0.0381148	-0.0397243	-	-
screen1	CID000004928	2.5	0.104277	0.185966	-0.0816895	-	-
screen1	CID000004929	0.25	0.0903697	-0.068809	0.159179	-	-
screen1	CID000004929	2.5	0.0233531	0.0938475	-0.0704944	-	-
screen1	CID000004930	0.25	0.143831	0.0681981	0.0756332	-	-
screen1	CID000004930	2.5	0.153449	-0.00069995	0.154149	-	-
screen1	CID000004931	0.25	0.0295471	0.0848112	-0.0552641	-	-
screen1	CID000004931	2.5	0.154155	0.0575438	0.0966112	-	-
screen1	CID000004932	0.25	0.0619228	0.0657809	-0.0038581	-	-
screen1	CID000004932	2.5	0.0809058	-0.0689664	0.149872	-	-
screen1	CID000004933	0.25	0.114403	-0.0209269	0.13533	-	-
screen1	CID000004933	2.5	0.0654685	0.0703148	-0.00484632	-	-
screen1	CID000004934	0.25	0.115641	0.11982	-0.00417875	-	-
screen1	CID000004934	2.5	0.226228	0.172994	0.0532342	-	-
screen1	CID000004936	0.25	-0.0142455	0.0922395	-0.106485	-	-
screen1	CID000004936	2.5	0.0132768	0.01172	0.00155683	-	-
screen1	CID000004937	0.25	0.159736	0.0963646	0.0633718	-	-
screen1	CID000004937	2.5	0.156027	0.183117	-0.0270899	-	-
screen1	CID000004940	0.25	0.0888718	0.155094	-0.0662222	-	-
screen1	CID000004944	0.25	0.0794892	0.0528073	0.0266819	-	-
screen1	CID000004944	2.5	0.177188	0.0381256	0.139063	-	-
screen1	CID000004946	0.25	0.149345	0.0262791	0.123066	-	-
screen1	CID000004946	2.5	0.146413	-0.04914	0.195553	-	-
screen1	CID000004971	0.25	0.240981	0.181133	0.059848	-	-
screen1	CID000004971	2.5	0.248968	0.147649	0.101319	-	-
screen1	CID000004991	0.25	0.12101	0.143166	-0.0221559	-	-
screen1	CID000004991	2.5	0.0954632	0.131162	-0.0356985	-	-
screen1	CID000004992	0.25	0.112715	0.0587982	0.0539168	-	-
screen1	CID000004992	2.5	0.0854082	0.142175	-0.0567672	-	-
screen1	CID000004993	0.25	0.0408155	0.122956	-0.0821401	-	-
screen1	CID000004993	2.5	0.0817437	0.0354158	0.0463279	-	-
screen1	CID000004994	0.25	0.0964783	0.116161	-0.0196831	-	-
screen1	CID000004994	2.5	0.142643	0.0486942	0.0939493	-	-
screen1	CID000005004	0.25	0.0226416	0.0878081	-0.0651665	-	-
screen1	CID000005004	2.5	0.117266	-0.00838399	0.12565	-	-
screen1	CID000005011	0.25	0.0718904	0.0591751	0.0127153	-	-
screen1	CID000005011	2.5	0.0382508	0.120081	-0.0818305	-	-
screen1	CID000005032	0.25	0.0912791	-0.0932522	0.184531	-	-
screen1	CID000005032	2.5	0.0275951	0.0546933	-0.0270982	-	-
screen1	CID000005037	0.25	0.0695483	0.0960287	-0.0264804	-	-
screen1	CID000005037	2.5	0.078462	-0.00131419	0.0797762	-	-
screen1	CID000005054	0.25	0.0924668	0.0874518	0.00501503	-	-
screen1	CID000005054	2.5	0.141883	0.202337	-0.0604537	-	-
screen1	CID000005055	0.25	0.0985673	0.0478958	0.0506716	-	-
screen1	CID000005055	2.5	0.156284	0.0119323	0.144352	-	-
screen1	CID000005074	0.25	0.091008	0.0157221	0.0752859	-	-
screen1	CID000005074	2.5	0.0260444	0.100443	-0.074399	-	-
screen1	CID000005083	0.025	0.0501568	0.0612591	-0.0111023	-	-
screen1	CID000005083	0.25	-0.0731207	0.0259273	-0.099048	-	-
screen1	CID000005090	0.25	0.0473622	-0.00423671	0.0515989	-	-
screen1	CID000005090	2.5	0.130982	-0.0333555	0.164337	-	-
screen1	CID000005094	0.25	0.137495	-0.0161395	0.153634	-	-
screen1	CID000005094	2.5	0.0994442	0.189122	-0.0896776	-	-
screen1	CID000005100	0.25	0.0829735	0.0464737	0.0364999	-	-
screen1	CID000005100	2.5	0.0975353	0.0767004	0.0208349	-	-
screen1	CID000005104	0.25	0.0331793	0.0387956	-0.00561625	-	-
screen1	CID000005104	2.5	0.151562	0.129647	0.0219147	-	-
screen1	CID000005125	2.5	0.0791302	0.0845608	-0.00543063	-	-
screen1	CID000005143	0.25	0.0666201	-0.0215918	0.0882119	-	-
screen1	CID000005143	2.5	0.208781	0.00513893	0.203642	-	-
screen1	CID000005144	0.25	0.0124094	0.0224813	-0.0100719	-	-
screen1	CID000005144	2.5	0.144226	0.0476967	0.0965298	-	-
screen1	CID000005146	0.25	0.0520215	0.0787879	-0.0267664	-	-
screen1	CID000005146	2.5	0.133724	0.142754	-0.00902972	-	-
screen1	CID000005147	0.25	0.140879	0.134333	0.00654617	-	-
screen1	CID000005147	2.5	0.156099	0.189676	-0.0335769	-	-
screen1	CID000005154	0.25	0.0872056	0.0116511	0.0755545	-	-
screen1	CID000005161	0.25	0.0549566	0.0517039	0.0032527	-	-
screen1	CID000005161	2.5	0.0888168	0.0600401	0.0287766	-	-
screen1	CID000005212	0.25	0.0495333	0.0764271	-0.0268938	-	-
screen1	CID000005212	2.5	0.0443919	0.0784622	-0.0340703	-	-
screen1	CID000005215	0.25	0.0965874	0.141567	-0.0449793	-	-
screen1	CID000005215	2.5	0.145898	0.202293	-0.0563944	-	-
screen1	CID000005216	0.25	0.0934257	-0.0122379	0.105664	-	-
screen1	CID000005216	2.5	0.0948665	0.00789605	0.0869704	-	-
screen1	CID000005231	0.25	0.0237182	0.0738281	-0.0501099	-	-
screen1	CID000005231	2.5	0.0839122	0.0214704	0.0624418	-	-
screen1	CID000005265	0.25	0.0953341	-0.0107113	0.106045	-	-
screen1	CID000005265	2.5	0.211847	0.0511039	0.160744	-	-
screen1	CID000005278	0.25	0.104842	0.113576	-0.00873481	-	-
screen1	CID000005278	2.5	0.174857	0.175972	-0.00111564	-	-
screen1	CID000005282	0.25	0.119722	-0.0279239	0.147645	-	-
screen1	CID000005282	2.5	0.187466	0.0146452	0.17282	-	-
screen1	CID000005312	0.25	0.167091	0.122882	0.0442082	-	-
screen1	CID000005312	2.5	0.139595	0.110159	0.0294368	-	-
screen1	CID000005315	0.25	0.0403973	0.117437	-0.0770397	-	-
screen1	CID000005315	2.5	0.0838439	0.0835602	0.000283734	-	-
screen1	CID000005318	0.25	0.0546738	-0.0713014	0.125975	-	-
screen1	CID000005318	2.5	0.0724485	-0.142834	0.215283	-	-
screen1	CID000005319	0.25	0.0183914	0.0215371	-0.00314564	-	-
screen1	CID000005319	2.5	0.076385	0.0962962	-0.0199112	-	-
screen1	CID000005320	0.25	0.0403802	0.111919	-0.071539	-	-
screen1	CID000005320	2.5	0.117728	0.0492093	0.0685188	-	-
screen1	CID000005323	0.25	0.0282462	-0.0293231	0.0575693	-	-
screen1	CID000005323	2.5	0.153166	0.0706252	0.0825403	-	-
screen1	CID000005324	0.25	0.0966417	0.0507384	0.0459033	-	-
screen1	CID000005324	2.5	0.188817	0.133424	0.0553932	-	-
screen1	CID000005325	0.25	0.0855645	0.0669414	0.0186231	-	-
screen1	CID000005325	2.5	0.0686453	0.126229	-0.0575835	-	-
screen1	CID000005326	0.25	0.0543964	0.0896338	-0.0352374	-	-
screen1	CID000005326	2.5	0.152471	0.136371	0.0160998	-	-
screen1	CID000005327	0.25	-0.0475246	0.107367	-0.154892	-	-
screen1	CID000005327	2.5	0.101401	0.0787038	0.0226971	-	-
screen1	CID000005328	0.25	-0.0281854	0.0358719	-0.0640573	-	-
screen1	CID000005328	2.5	0.105517	0.133298	-0.0277813	-	-
screen1	CID000005329	0.25	0.0536072	0.121358	-0.0677505	-	-
screen1	CID000005329	2.5	0.0944193	0.12061	-0.026191	-	-
screen1	CID000005330	0.25	0.0941138	-0.077391	0.171505	-	-
screen1	CID000005330	2.5	0.180449	0.125501	0.0549481	-	-
screen1	CID000005332	0.25	0.123804	-0.0105112	0.134315	-	-
screen1	CID000005332	2.5	0.11921	0.0802576	0.0389519	-	-
screen1	CID000005333	0.25	0.0442246	0.180287	-0.136062	-	-
screen1	CID000005333	2.5	0.0878521	0.143937	-0.0560847	-	-
screen1	CID000005334	0.25	0.103593	0.0989298	0.00466354	-	-
screen1	CID000005334	2.5	0.0878936	0.133676	-0.0457825	-	-
screen1	CID000005335	0.25	0.0544733	-0.0171447	0.071618	-	-
screen1	CID000005335	2.5	0.14028	0.0402631	0.100017	-	-
screen1	CID000005336	0.25	0.0476541	0.0970325	-0.0493784	-	-
screen1	CID000005336	2.5	0.180436	0.163465	0.0169715	-	-
screen1	CID000005337	0.25	0.0806211	0.024539	0.0560821	-	-
screen1	CID000005337	2.5	0.120555	0.0148782	0.105677	-	-
screen1	CID000005340	0.25	0.0849752	0.101139	-0.016164	-	-
screen1	CID000005340	2.5	0.112923	0.106049	0.00687381	-	-
screen1	CID000005342	0.25	0.123325	0.157531	-0.0342059	-	-
screen1	CID000005342	2.5	0.184235	0.139136	0.0450988	-	-
screen1	CID000005344	0.25	0.0716808	0.133314	-0.0616335	-	-
screen1	CID000005344	2.5	0.158438	0.219566	-0.0611281	-	-
screen1	CID000005353	0.25	0.100776	0.00948656	0.0912896	-	-
screen1	CID000005353	2.5	0.131371	0.0599331	0.0714378	-	-
[truncated: 8,401 more rows]
