# Supplementary material for: Identifying the druggable interactome of EWS-FLI1 reveals MCL-1 dependent differential sensitivities of Ewing sarcoma cells to apoptosis inducers
Source: Oncotarget. 2018 Jul 24;9(57):31018–31. doi: 10.18632/oncotarget.25760 (PMC6089552; doi:10.18632/oncotarget.25760)
Supplement: Supplementary file 3 [file oncotarget-09-31018-s003.xlsx]

## Sheet: Annotation.of.compounds.tested
PubChem ID	Library Identifier	InChIKey	IUPAC name	Molecular Weight
CID000460612	MCC501-P11	InChI=1S/C13H18Cl2N2O2/c14-5-7-17(8-6-15)11-3-1-10(2-4-11)9-12(16)13(18)19/h1-4,12H,5-9,16H2,(H,18,19)/t12-/m0/s1	(2S)-2-amino-3-[4-[bis(2-chloroethyl)amino]phenyl]propanoic acid	305.2
CID000000679	MCC506-F01	InChI=1S/C2H6OS/c1-4(2)3/h1-2H3	methylsulfinylmethane	78.1334
CID006453902	MCC404-O08	InChI=1S/C16H12O5/c17-9-1-2-10-14(4-9)21-7-16(20)6-8-3-12(18)13(19)5-11(8)15(10)16/h1-5,18-20H,6-7H2	6a,9,10-trihydroxy-6,7-dihydroindeno[2,1-c][1]benzopyran-3-one	284.263
CID000512292	BMI01-I21	InChI=1S/C15H18N6O/c1-21-10-18-14-12(21)13(19-15(20-14)16-7-8-22)17-9-11-5-3-2-4-6-11/h2-6,10,22H,7-9H2,1H3,(H2,16,17,19,20)	2-[[7-methyl-6-[(phenylmethyl)amino]-2-purinyl]amino]ethanol	298.343
CID003279840	MCC504-D11	InChI=1S/C19H18O6/c1-21-12-7-5-11(6-8-12)13-10-25-19-16(17(13)20)14(22-2)9-15(23-3)18(19)24-4/h5-10H,1-4H3	5,7,8-trimethoxy-3-(4-methoxyphenyl)-1-benzopyran-4-one	342.343
CID000002197	MCC501-N16	InChI=1S/C16H12O3/c1-19-11-8-6-10(7-9-11)14-15(17)12-4-2-3-5-13(12)16(14)18/h2-9,14H,1H3	2-(4-methoxyphenyl)indene-1,3-dione	252.265
CID005353431	BMI01-M09	InChI=1S/C10H9NO2S/c1-9-3-5-10(6-4-9)14(12,13)8-2-7-11/h2-6,8H,1H3/b8-2+	(E)-3-(4-methylphenyl)sulfonyl-2-propenenitrile	207.249
CID000242332	MCC406-N20	InChI=1S/C19H32O2/c1-18-9-7-13(20)11-12(18)3-4-14-15-5-6-17(21)19(15,2)10-8-16(14)18/h12-17,20-21H,3-11H2,1-2H3/t12-,13-,14-,15-,16-,17-,18-,19-/m0/s1	(3S,5S,8R,9S,10S,13S,14S,17S)-10,13-dimethyl-2,3,4,5,6,7,8,9,11,12,14,15,16,17-tetradecahydro-1H-cyclopenta[a]phenanthrene-3,17-diol	292.456
CID000003344	MCC402-P13	InChI=1S/C15H20N2O2/c18-14-16-12-15(19-14)7-10-17(11-8-15)9-6-13-4-2-1-3-5-13/h1-5H,6-12H2,(H,16,18)	8-(2-phenylethyl)-1-oxa-3,8-diazaspiro[4.5]decan-2-one	260.332
CID000159931	MCC505-A06	InChI=1S/C30H52O2/c1-25(2)14-9-15-28(6)23-11-10-22-27(5)16-12-19(26(3,4)32)20(27)13-17-29(22,7)30(23,8)18-21(31)24(25)28/h19-24,31-32H,9-18H2,1-8H3/t19-,20-,21-,22+,23+,24-,27-,28+,29+,30+/m0/s1	(3S,3aS,5aR,5bR,7S,7aS,11aR,11bR,13aR,13bS)-3-(2-hydroxypropan-2-yl)-5a,5b,8,8,11a,13b-hexamethyl-1,2,3,3a,4,5,6,7,7a,9,10,11,11b,12,13,13a-hexadecahydrocyclopenta[a]chrysen-7-ol	444.733
CID000005362	MCC406-J22	InChI=1S/C24H26N2O6/c1-2-3-16-24(17-32-21(29)15-14-20(27)28)22(30)25(18-10-6-4-7-11-18)26(23(24)31)19-12-8-5-9-13-19/h4-13H,2-3,14-17H2,1H3,(H,27,28)	4-[(4-butyl-3,5-dioxo-1,2-diphenyl-4-pyrazolidinyl)methoxy]-4-oxobutanoic acid	438.473
CID000441199	MCC403-A19	InChI=1S/C16H17N3O7S2/c1-25-16(18-10(20)5-9-3-2-4-27-9)13(23)19-11(12(21)22)8(6-26-15(17)24)7-28-14(16)19/h2-4,14H,5-7H2,1H3,(H2,17,24)(H,18,20)(H,21,22)/t14-,16+/m1/s1	(6R,7S)-3-(carbamoyloxymethyl)-7-methoxy-8-oxo-7-[(1-oxo-2-thiophen-2-ylethyl)amino]-5-thia-1-azabicyclo[4.2.0]oct-2-ene-2-carboxylic acid	427.452
CID000737866	MCC507-A18	InChI=1S/C19H23N3O3/c1-25-19-7-3-5-17(13-19)15-21-10-8-20(9-11-21)14-16-4-2-6-18(12-16)22(23)24/h2-7,12-13H,8-11,14-15H2,1H3	1-[(3-methoxyphenyl)methyl]-4-[(3-nitrophenyl)methyl]piperazine	341.404
CID005281811	MCC404-D09	InChI=1S/C16H12O6/c1-21-16-11(18)6-12-13(15(16)20)14(19)10(7-22-12)8-2-4-9(17)5-3-8/h2-7,17-18,20H,1H3	5,7-dihydroxy-3-(4-hydroxyphenyl)-6-methoxy-1-benzopyran-4-one	300.263
CID000018343	MCC506-N11	InChI=1S/C9H11FN2O5/c1-3-5(13)6(14)8(17-3)12-2-4(10)7(15)11-9(12)16/h2-3,5-6,8,13-14H,1H3,(H,11,15,16)/t3-,5-,6-,8-/m1/s1	1-[(2R,3R,4S,5R)-3,4-dihydroxy-5-methyl-2-oxolanyl]-5-fluoropyrimidine-2,4-dione	246.192
CID000000679	MCC505-A02	InChI=1S/C2H6OS/c1-4(2)3/h1-2H3	methylsulfinylmethane	78.1334
CID000006185	MCC401-B06	InChI=1S/C23H32O6/c1-20-6-3-17-18(4-8-22(27)11-15(25)2-7-21(17,22)13-24)23(20,28)9-5-16(20)14-10-19(26)29-12-14/h10,13,15-18,25,27-28H,2-9,11-12H2,1H3/t15-,16+,17-,18+,20+,21-,22-,23-/m0/s1	(3S,5S,8R,9S,10S,13R,14S,17R)-3,5,14-trihydroxy-13-methyl-17-(5-oxo-2H-furan-3-yl)-2,3,4,6,7,8,9,11,12,15,16,17-dodecahydro-1H-cyclopenta[a]phenanthrene-10-carboxaldehyde	404.497
CID000008609	MCC503-C14	InChI=1S/C13H11NO3/c14-9-6-7-11(12(15)8-9)13(16)17-10-4-2-1-3-5-10/h1-8,15H,14H2	4-amino-2-hydroxybenzoic acid phenyl ester	229.231
CID005281719	MCC405-O06	InChI=1S/C15H14O2/c1-17-15-10-13(9-14(16)11-15)8-7-12-5-3-2-4-6-12/h2-11,16H,1H3/b8-7+	3-methoxy-5-[(E)-2-phenylethenyl]phenol	226.27
CID002724385	MCC401-F22	InChI=1S/C41H64O14/c1-19-36(47)28(42)15-34(50-19)54-38-21(3)52-35(17-30(38)44)55-37-20(2)51-33(16-29(37)43)53-24-8-10-39(4)23(13-24)6-7-26-27(39)14-31(45)40(5)25(9-11-41(26,40)48)22-12-32(46)49-18-22/h12,19-21,23-31,33-38,42-45,47-48H,6-11,13-18H2,1-5H3/t19-,20-,21-,23-,24+,25-,26-,27+,28+,29+,30+,31-,33+,34+,35+,36-,37-,38-,39+,40+,41+/m1/s1	3-[(3S,5R,8R,9S,10S,12R,13S,14S,17R)-3-[[(2R,4S,5S,6R)-5-[[(2S,4S,5S,6R)-5-[[(2S,4S,5S,6R)-4,5-dihydroxy-6-methyl-2-oxanyl]oxy]-4-hydroxy-6-methyl-2-oxanyl]oxy]-4-hydroxy-6-methyl-2-oxanyl]oxy]-12,14-dihydroxy-10,13-dimethyl-1,2,3,4,5,6,7,8,9,11,12,15,16,17-tetradecahydrocyclopenta[a]phenanthren-17-yl]-2H-furan-5-one	780.938
CID000009955	BMI01-I15	InChI=1S/C5H5N5/c6-5-7-1-3-4(10-5)9-2-8-3/h1-2H,(H3,6,7,8,9,10)	7H-purin-2-amine	135.127
CID000000679	MCC407-D01	InChI=1S/C2H6OS/c1-4(2)3/h1-2H3	methylsulfinylmethane	78.1334
CID001205437	MCC407-M10	InChI=1S/C17H12BrClN2O3S/c1-24-13-8-10(18)6-9(15(13)22)7-14-16(23)21-17(25-14)20-12-5-3-2-4-11(12)19/h2-8,22H,1H3,(H,20,21,23)/b14-7-	(5Z)-5-[(5-bromo-2-hydroxy-3-methoxyphenyl)methylidene]-2-(2-chloroanilino)-4-thiazolone	439.711
CID000005584	MCC403-G16	InChI=1S/C20H26N2/c1-16(14-21(2)3)15-22-19-10-6-4-8-17(19)12-13-18-9-5-7-11-20(18)22/h4-11,16H,12-15H2,1-3H3	3-(5,6-dihydrobenzo[b][1]benzazepin-11-yl)-N,N,2-trimethyl-1-propanamine	294.434
CID000006508	MCC404-N16	InChI=1S/C7H12O6/c8-3-1-7(13,6(11)12)2-4(9)5(3)10/h3-5,8-10,13H,1-2H2,(H,11,12)/t3-,4-,5?,7?/m1/s1	(3R,5R)-1,3,4,5-tetrahydroxy-1-cyclohexanecarboxylic acid	192.167
CID003001055	MCC402-H10	InChI=1S/C13H22N4O3S/c1-14-13(9-17(18)19)15-6-7-21-10-12-5-4-11(20-12)8-16(2)3/h4-5,9,14-15H,6-8,10H2,1-3H3/b13-9+	(E)-N1'-[2-[[5-[(dimethylamino)methyl]-2-furanyl]methylthio]ethyl]-N1-methyl-2-nitroethene-1,1-diamine	314.404
CID000000679	MCC502-P01	InChI=1S/C2H6OS/c1-4(2)3/h1-2H3	methylsulfinylmethane	78.1334
CID046878982	MCC407-L18	InChI=1S/C29H36O8/c1-15(30)36-26-18-11-17-19(29(5,24(18)33)21(27(26,2)3)13-22(31)34-6)7-9-28(4)20(17)12-23(32)37-25(28)16-8-10-35-14-16/h8,10,14,18-19,21,25-26H,7,9,11-13H2,1-6H3/t18-,19+,21+,25+,26+,28-,29-/m1/s1	null	512.591
CID023258887	MCC405-L11	InChI=1S/C19H20O5/c1-21-14-5-6-15-17(10-14)24-11-13(19(15)20)8-12-4-7-16(22-2)18(9-12)23-3/h4-7,9-10,13H,8,11H2,1-3H3/t13-/m1/s1	(3R)-3-[(3,4-dimethoxyphenyl)methyl]-7-methoxy-3,4-dihydro-2H-1-benzopyran-4-one	328.359
CID005360515	MCC503-O22	InChI=1S/C20H23NO4/c22-13-4-3-12-9-15-20(24)6-5-14(23)18-19(20,16(12)17(13)25-18)7-8-21(15)10-11-1-2-11/h3-4,11,15,18,22,24H,1-2,5-10H2/t15-,18+,19+,20-/m1/s1	(4R,4aS,7aR,12bS)-3-(cyclopropylmethyl)-4a,9-dihydroxy-2,4,5,6,7a,13-hexahydro-1H-4,12-methanobenzofuro[3,2-e]isoquinoline-7-one	341.401
CID000002442	MCC503-G10	InChI=1S/C14H20Br2N2/c1-18(12-5-3-2-4-6-12)9-10-7-11(15)8-13(16)14(10)17/h7-8,12H,2-6,9,17H2,1H3	2,4-dibromo-6-[[cyclohexyl(methyl)amino]methyl]aniline	376.13
CID000003042	MCC501-K08	InChI=1S/C19H35NO2/c1-3-20(4-2)15-16-22-18(21)19(13-9-6-10-14-19)17-11-7-5-8-12-17/h17H,3-16H2,1-2H3	1-cyclohexyl-1-cyclohexanecarboxylic acid 2-(diethylamino)ethyl ester	309.487
CID000002943	MCC506-C15	InChI=1S/C10H6Cl4O4/c1-17-9(15)3-5(11)7(13)4(10(16)18-2)8(14)6(3)12/h1-2H3	2,3,5,6-tetrachlorobenzene-1,4-dicarboxylic acid dimethyl ester	331.964
CID000210320	MCC406-B08	InChI=1S/C11H16N2O8/c1-5(14)12-7(11(20)21)4-8(15)13-6(10(18)19)2-3-9(16)17/h6-7H,2-4H2,1H3,(H,12,14)(H,13,15)(H,16,17)(H,18,19)(H,20,21)/t6-,7-/m0/s1	(2S)-2-[[(3S)-3-acetamido-3-carboxy-1-oxopropyl]amino]pentanedioic acid	304.253
CID000006305	MCC502-I14	InChI=1S/C11H12N2O2/c12-9(11(14)15)5-7-6-13-10-4-2-1-3-8(7)10/h1-4,6,9,13H,5,12H2,(H,14,15)/t9-/m0/s1	(2S)-2-amino-3-(1H-indol-3-yl)propanoic acid	204.225
CID000006674	MCC506-J16	InChI=1S/C24H34O5/c1-13(4-7-21(28)29)16-5-6-17-22-18(12-20(27)24(16,17)3)23(2)9-8-15(25)10-14(23)11-19(22)26/h13-14,16-18,22H,4-12H2,1-3H3,(H,28,29)/t13-,14+,16-,17+,18+,22+,23+,24-/m1/s1	(4R)-4-[(5S,8R,9S,10S,13R,14S,17R)-10,13-dimethyl-3,7,12-trioxo-1,2,4,5,6,8,9,11,14,15,16,17-dodecahydrocyclopenta[a]phenanthren-17-yl]pentanoic acid	402.524
CID006610355	BMI01-I18	InChI=1S/C17H22N6O/c1-12(2)23-11-20-14-15(19-10-13-6-4-3-5-7-13)21-17(18-8-9-24)22-16(14)23/h3-7,11-12,24H,8-10H2,1-2H3,(H2,18,19,21,22)	2-[[6-[(phenylmethyl)amino]-9-propan-2-yl-2-purinyl]amino]ethanol	326.396
CID000002895	MCC503-I22	InChI=1S/C20H21N/c1-21(2)15-7-12-20-18-10-5-3-8-16(18)13-14-17-9-4-6-11-19(17)20/h3-6,8-14H,7,15H2,1-2H3	3-(11-dibenzo[1,2-a:1',2'-e][7]annulenylidene)-N,N-dimethyl-1-propanamine	275.387
CID000000679	MCC404-L24	InChI=1S/C2H6OS/c1-4(2)3/h1-2H3	methylsulfinylmethane	78.1334
CID000065575	MCC504-L20	InChI=1S/C15H26O/c1-10-5-6-11-13(2,3)12-9-15(10,11)8-7-14(12,4)16/h10-12,16H,5-9H2,1-4H3/t10-,11+,12-,14-,15+/m1/s1	null	222.366
CID000003059	MCC501-K16	InChI=1S/C13H8F2O3/c14-8-2-3-9(11(15)6-8)7-1-4-12(16)10(5-7)13(17)18/h1-6,16H,(H,17,18)	5-(2,4-difluorophenyl)-2-hydroxybenzoic acid	250.198
CID000092970	BMI01-P22	InChI=1S/C10H6N2O/c11-6-9(7-12)5-8-1-3-10(13)4-2-8/h1-5,13H	2-[(4-hydroxyphenyl)methylidene]propanedinitrile	170.167
CID000016490	MCC502-L22	InChI=1S/C22H28F2O5/c1-11-6-13-14-8-16(23)15-7-12(26)4-5-19(15,2)21(14,24)17(27)9-20(13,3)22(11,29)18(28)10-25/h4-5,7,11,13-14,16-17,25,27,29H,6,8-10H2,1-3H3/t11-,13+,14+,16+,17+,19+,20+,21+,22+/m1/s1	(6S,8S,9R,10S,11S,13S,14S,16R,17R)-6,9-difluoro-11,17-dihydroxy-17-(2-hydroxy-1-oxoethyl)-10,13,16-trimethyl-6,7,8,11,12,14,15,16-octahydrocyclopenta[a]phenanthren-3-one	410.452
CID000442428	MCC502-H19	InChI=1S/C27H32O14/c1-10-20(32)22(34)24(36)26(37-10)41-25-23(35)21(33)18(9-28)40-27(25)38-13-6-14(30)19-15(31)8-16(39-17(19)7-13)11-2-4-12(29)5-3-11/h2-7,10,16,18,20-30,32-36H,8-9H2,1H3/t10-,16-,18+,20-,21+,22+,23-,24+,25+,26-,27+/m0/s1	(2S)-7-[[(2S,3R,4S,5S,6R)-4,5-dihydroxy-6-(hydroxymethyl)-3-[[(2S,3R,4R,5R,6S)-3,4,5-trihydroxy-6-methyl-2-oxanyl]oxy]-2-oxanyl]oxy]-5-hydroxy-2-(4-hydroxyphenyl)-3,4-dihydro-2H-1-benzopyran-4-one	580.535
CID000004201	MCC501-J08	InChI=1S/C9H15N5O/c10-7-6-8(12-9(11)14(7)15)13-4-2-1-3-5-13/h6,11,15H,1-5,10H2	3-hydroxy-2-imino-6-(1-piperidinyl)-4-pyrimidinamine	209.248
CID002873701	MCC507-B21	InChI=1S/C27H29NO5/c1-15-22(26(31)33-16-8-4-5-9-16)23(24-19(28-15)12-27(2,3)13-20(24)29)18-14-32-21-11-7-6-10-17(21)25(18)30/h6-7,10-11,14,16,23,28H,4-5,8-9,12-13H2,1-3H3	2,7,7-trimethyl-5-oxo-4-(4-oxo-1-benzopyran-3-yl)-1,4,6,8-tetrahydroquinoline-3-carboxylic acid cyclopentyl ester	447.523
CID005280961	MCC405-L09	InChI=1S/C15H10O5/c16-9-3-1-8(2-4-9)11-7-20-13-6-10(17)5-12(18)14(13)15(11)19/h1-7,16-18H	5,7-dihydroxy-3-(4-hydroxyphenyl)-1-benzopyran-4-one	270.237
CID000006872	MCC406-L07	InChI=1S/C13H11NO2/c15-12-9-5-4-8-11(12)13(16)14-10-6-2-1-3-7-10/h1-9,15H,(H,14,16)	2-hydroxy-N-phenylbenzamide	213.232
CID006708749	MCC405-I08	InChI=1S/C29H38O8/c1-16-19-8-10-27(5)25(18-9-11-34-15-18)36-24(32)14-29(16,27)37-22-13-21(35-17(2)30)26(3,4)20(28(19,22)6)12-23(31)33-7/h9,11,15,19-22,25H,1,8,10,12-14H2,2-7H3/t19?,20-,21-,22-,25-,27-,28+,29-/m0/s1	null	514.607
CID000020399	MCC405-F14	InChI=1S/C15H12O7/c16-7-1-2-8-11(5-7)22-15(14(21)12(8)19)6-3-9(17)13(20)10(18)4-6/h1-5,14-18,20-21H	3,7-dihydroxy-2-(3,4,5-trihydroxyphenyl)-3,4-dihydro-2H-1-benzopyran-4-one	304.252
CID002873654	MCC407-M12	InChI=1S/C28H26ClN3O2/c1-28(2)15-22-26(24(33)16-28)27(19-6-5-13-30-17-19)32(23-8-4-3-7-21(23)31-22)25(34)14-18-9-11-20(29)12-10-18/h3-13,17,27,31H,14-16H2,1-2H3	5-[2-(4-chlorophenyl)-1-oxoethyl]-9,9-dimethyl-6-(3-pyridinyl)-6,8,10,11-tetrahydrobenzo[b][1,4]benzodiazepin-7-one	471.978
CID000000679	MCC405-O23	InChI=1S/C2H6OS/c1-4(2)3/h1-2H3	methylsulfinylmethane	78.1334
CID003531687	MCC507-H22	InChI=1S/C8H15NO3/c1-8(2)5-12-6(4-9-8)3-7(10)11/h6,9H,3-5H2,1-2H3,(H,10,11)	2-(5,5-dimethyl-2-morpholinyl)acetic acid	173.21
CID003473650	MCC504-P16	InChI=1S/C22H18O6/c1-22(2)7-6-13-16(28-22)9-18-19(21(13)24-3)20(23)14(10-25-18)12-4-5-15-17(8-12)27-11-26-15/h4-10H,11H2,1-3H3	7-(1,3-benzodioxol-5-yl)-5-methoxy-2,2-dimethyl-6-pyrano[3,2-g][1]benzopyranone	378.375
CID003503223	MCC405-K10	InChI=1S/C18H14Cl2O7/c1-5-9-16(11(20)13(22)10(5)19)26-14-6(2)8(17(23)25-4)12(21)7(3)15(14)27-18(9)24/h21-22H,1-4H3	8,10-dichloro-3,9-dihydroxy-1,4,7-trimethyl-6-oxo-2-benzo[b][1,4]benzodioxepincarboxylic acid methyl ester	413.206
CID000011639	MCC503-N05	InChI=1S/CH6NO.ClH/c1-3-2;/h1-2H3;1H/q+1;/p-1	methoxyammonium;chloride	83.5174
CID000000679	MCC502-K01	InChI=1S/C2H6OS/c1-4(2)3/h1-2H3	methylsulfinylmethane	78.1334
CID000171548	MCC402-L12	InChI=1S/C10H16N2O3S/c13-8(14)4-2-1-3-7-9-6(5-16-7)11-10(15)12-9/h6-7,9H,1-5H2,(H,13,14)(H2,11,12,15)/t6-,7-,9-/m0/s1	5-[(3aS,4S,6aR)-2-oxo-1,3,3a,4,6,6a-hexahydrothieno[3,4-d]imidazol-4-yl]pentanoic acid	244.311
CID000829321	MCC407-O21	InChI=1S/C19H23FN2/c1-16-3-2-4-18(13-16)15-22-11-9-21(10-12-22)14-17-5-7-19(20)8-6-17/h2-8,13H,9-12,14-15H2,1H3	1-[(4-fluorophenyl)methyl]-4-[(3-methylphenyl)methyl]piperazine	298.398
CID006708619	MCC404-K13	InChI=1S/C27H36O7/c1-25(2)19(12-20(28)32-5)27(4)17-6-8-26(3)18(15(17)10-16(22(25)30)23(27)31)11-21(29)34-24(26)14-7-9-33-13-14/h7,9,13,16-17,19,21-22,24,29-30H,6,8,10-12H2,1-5H3/t16-,17?,19-,21?,22-,24-,26+,27+/m0/s1	null	472.571
CID000008569	MCC401-M10	InChI=1S/C14H12O4/c1-18-9-6-7-11(13(16)8-9)14(17)10-4-2-3-5-12(10)15/h2-8,15-16H,1H3	(2-hydroxy-4-methoxyphenyl)-(2-hydroxyphenyl)methanone	244.243
CID006708809	MCC405-F09	InChI=1S/C15H22O6/c1-8-4-9(16)15(20)12(2)7-21-11(18)6-14(8,15)5-10(17)13(12,3)19/h8-9,16,19-20H,4-7H2,1-3H3/t8-,9+,12-,13+,14-,15+/m0/s1	null	298.332
CID000002120	MCC403-E05	InChI=1S/C14H9NO4/c16-11(17)7-15-13(18)9-5-1-3-8-4-2-6-10(12(8)9)14(15)19/h1-6H,7H2,(H,16,17)	2-(1,3-dioxo-2-benzo[de]isoquinolinyl)acetic acid	255.226
CID003000226	MCC401-F09	InChI=1S/C31H48O6/c1-17(2)9-8-10-20(28(35)36)26-22-15-24(34)27-29(5)13-12-23(33)18(3)21(29)11-14-30(27,6)31(22,7)16-25(26)37-19(4)32/h9,18,21-25,27,33-34H,8,10-16H2,1-7H3,(H,35,36)/b26-20-/t18-,21-,22-,23+,24+,25-,27-,29-,30-,31-/m0/s1	(2Z)-2-[(3R,4S,5S,8S,9S,10S,11R,13R,14S,16S)-16-acetyloxy-3,11-dihydroxy-4,8,10,14-tetramethyl-2,3,4,5,6,7,9,11,12,13,15,16-dodecahydro-1H-cyclopenta[a]phenanthren-17-ylidene]-6-methyl-5-heptenoic acid	516.709
CID000000679	MCC501-J23	InChI=1S/C2H6OS/c1-4(2)3/h1-2H3	methylsulfinylmethane	78.1334
CID000012560	MCC506-L15	InChI=1S/C37H67NO13/c1-14-25-37(10,45)30(41)20(4)27(39)18(2)16-35(8,44)32(51-34-28(40)24(38(11)12)15-19(3)47-34)21(5)29(22(6)33(43)49-25)50-26-17-36(9,46-13)31(42)23(7)48-26/h18-26,28-32,34,40-42,44-45H,14-17H2,1-13H3/t18-,19-,20+,21+,22-,23+,24+,25-,26+,28-,29+,30-,31+,32-,34+,35-,36-,37-/m1/s1	(3R,4S,5S,6R,7R,9R,11R,12R,13S,14R)-6-[[(2S,3R,4S,6R)-4-(dimethylamino)-3-hydroxy-6-methyl-2-oxanyl]oxy]-14-ethyl-7,12,13-trihydroxy-4-[[(2R,4R,5S,6S)-5-hydroxy-4-methoxy-4,6-dimethyl-2-oxanyl]oxy]-3,5,7,9,11,13-hexamethyl-oxacyclotetradecane-2,10-dione	733.927
CID000003702	MCC501-L13	InChI=1S/C16H16ClN3O3S/c1-10-8-11-4-2-3-5-14(11)20(10)19-16(21)12-6-7-13(17)15(9-12)24(18,22)23/h2-7,9-10H,8H2,1H3,(H,19,21)(H2,18,22,23)	4-chloro-N-(2-methyl-2,3-dihydroindol-1-yl)-3-sulfamoylbenzamide	365.835
CID000000679	MCC501-D01	InChI=1S/C2H6OS/c1-4(2)3/h1-2H3	methylsulfinylmethane	78.1334
CID000000679	MCC406-P23	InChI=1S/C2H6OS/c1-4(2)3/h1-2H3	methylsulfinylmethane	78.1334
CID000011754	MCC505-D17	InChI=1S/C27H44O/c1-18(2)7-6-8-19(3)23-11-12-24-22-10-9-20-17-21(28)13-15-26(20,4)25(22)14-16-27(23,24)5/h9,18-19,22-25H,6-8,10-17H2,1-5H3	10,13-dimethyl-17-(6-methylheptan-2-yl)-1,2,4,7,8,9,11,12,14,15,16,17-dodecahydrocyclopenta[a]phenanthren-3-one	384.638
CID000034230	MCC406-M10	InChI=1S/C40H68O11/c1-21-11-12-28(46-33(21)26(6)36(42)43)17-29-18-30(45-10)27(7)40(48-29)25(5)19-38(9,51-40)32-13-14-37(8,49-32)35-23(3)16-31(47-35)34-22(2)15-24(4)39(44,20-41)50-34/h21-35,41,44H,11-20H2,1-10H3,(H,42,43)/t21-,22-,23-,24+,25+,26+,27+,28+,29+,30+,31+,32+,33+,34-,35+,37-,38-,39-,40+/m0/s1	(2R)-2-[(2R,3S,6R)-6-[[(2S,4R,5R,6R,7R,9R)-2-[(2R,5S)-5-[(2R,3S,5R)-5-[(2S,3S,5R,6R)-6-hydroxy-6-(hydroxymethyl)-3,5-dimethyl-2-oxanyl]-3-methyl-2-oxolanyl]-5-methyl-2-oxolanyl]-7-methoxy-2,4,6-trimethyl-1,10-dioxaspiro[4.5]decan-9-yl]methyl]-3-methyl-2-oxanyl]propanoic acid	724.961
CID000005995	MCC401-D14	InChI=1S/C22H32O3/c1-4-20(24)25-19-8-7-17-16-6-5-14-13-15(23)9-11-21(14,2)18(16)10-12-22(17,19)3/h13,16-19H,4-12H2,1-3H3/t16-,17-,18-,19-,21-,22-/m0/s1	propanoic acid [(8R,9S,10R,13S,14S,17S)-10,13-dimethyl-3-oxo-1,2,6,7,8,9,11,12,14,15,16,17-dodecahydrocyclopenta[a]phenanthren-17-yl] ester	344.488
CID000442514	MCC404-P19	InChI=1S/C16H14O6/c17-10-2-1-8-13-9-4-12(19)11(18)3-7(9)5-16(13,21)6-22-15(8)14(10)20/h1-4,13,17-21H,5-6H2/t13-,16+/m0/s1	(6aS,11bR)-7,11b-dihydro-6H-indeno[2,1-c][1]benzopyran-3,4,6a,9,10-pentol	302.279
CID002873391	MCC407-G11	InChI=1S/C21H17N3O3S/c1-13-17(20(26)27-2)18(15-8-4-3-5-9-15)24-19(25)16(28-21(24)23-13)11-14-7-6-10-22-12-14/h3-12,18H,1-2H3	7-methyl-3-oxo-5-phenyl-2-(3-pyridinylmethylidene)-5H-thiazolo[3,2-a]pyrimidine-6-carboxylic acid methyl ester	391.443
CID005344154	MCC407-K11	InChI=1S/C22H20N4O2/c1-15-20(21(27)26(25(15)2)19-10-4-3-5-11-19)24-22(28)23-18-13-12-16-8-6-7-9-17(16)14-18/h3-14H,1-2H3,(H2,23,24,28)	1-(1,5-dimethyl-3-oxo-2-phenyl-4-pyrazolyl)-3-(2-naphthalenyl)urea	372.42
CID005360696	MCC401-I16	InChI=1S/C18H25NO/c1-19-10-9-18-8-4-3-5-15(18)17(19)11-13-6-7-14(20-2)12-16(13)18/h6-7,12,15,17H,3-5,8-11H2,1-2H3/t15-,17+,18+/m1/s1	null	271.397
CID000000679	MCC407-F02	InChI=1S/C2H6OS/c1-4(2)3/h1-2H3	methylsulfinylmethane	78.1334
CID000001256	MCC503-G05	InChI=1S/C10H14O2/c1-7(2)8-3-5-9(6-4-8)10(11)12/h5,8H,1,3-4,6H2,2H3,(H,11,12)	4-(1-methylethenyl)-1-cyclohexenecarboxylic acid	166.217
CID000794664	MCC507-I14	InChI=1S/C13H15NO2/c1-4-16-11-7-5-6-10(15)12-8(2)14-9(3)13(11)12/h5-7,14H,4H2,1-3H3	4-ethoxy-1,3-dimethyl-2H-cyclohepta[c]pyrrol-8-one	217.264
CID000003351	MCC403-K18	InChI=1S/C20H21ClN2O4/c21-16-2-4-17(5-3-16)25-13-20(24)23-9-7-22(8-10-23)12-15-1-6-18-19(11-15)27-14-26-18/h1-6,11H,7-10,12-14H2	1-[4-(1,3-benzodioxol-5-ylmethyl)-1-piperazinyl]-2-(4-chlorophenoxy)ethanone	388.845
CID000002901	MCC403-I09	InChI=1S/C6H11NO2/c7-6(5(8)9)3-1-2-4-6/h1-4,7H2,(H,8,9)	1-amino-1-cyclopentanecarboxylic acid	129.157
CID000003779	MCC401-N05	InChI=1S/C11H17NO3/c1-7(2)12-6-11(15)8-3-4-9(13)10(14)5-8/h3-5,7,11-15H,6H2,1-2H3	4-[1-hydroxy-2-(propan-2-ylamino)ethyl]benzene-1,2-diol	211.258
CID000000679	MCC404-J01	InChI=1S/C2H6OS/c1-4(2)3/h1-2H3	methylsulfinylmethane	78.1334
CID000004908	MCC502-I09	InChI=1S/C15H21N3O/c1-11(5-3-7-16)18-14-10-13(19-2)9-12-6-4-8-17-15(12)14/h4,6,8-11,18H,3,5,7,16H2,1-2H3	N4-(6-methoxy-8-quinolinyl)pentane-1,4-diamine	259.347
CID000124886	MCC501-P14	InChI=1S/C10H17N3O6S/c11-5(10(18)19)1-2-7(14)13-6(4-20)9(17)12-3-8(15)16/h5-6,20H,1-4,11H2,(H,12,17)(H,13,14)(H,15,16)(H,18,19)/t5-,6-/m0/s1	(2S)-2-amino-5-[[(2R)-1-(carboxymethylamino)-3-mercapto-1-oxopropan-2-yl]amino]-5-oxopentanoic acid	307.323
CID000003676	MCC502-D17	InChI=1S/C14H22N2O/c1-5-16(6-2)10-13(17)15-14-11(3)8-7-9-12(14)4/h7-9H,5-6,10H2,1-4H3,(H,15,17)	2-(diethylamino)-N-(2,6-dimethylphenyl)acetamide	234.337
CID009852185	MCC501-B12	InChI=1S/C38H44O8/c1-20(2)10-9-15-36(8)16-14-24-29(39)28-30(40)26-18-23-19-27-35(6,7)46-37(33(23)41,17-13-22(5)34(42)43)38(26,27)45-32(28)25(31(24)44-36)12-11-21(3)4/h10-11,13-14,16,18,23,27,39H,9,12,15,17,19H2,1-8H3,(H,42,43)/b22-13-/t23-,27+,36-,37+,38-/m1/s1	null	628.751
CID000000679	MCC405-K24	InChI=1S/C2H6OS/c1-4(2)3/h1-2H3	methylsulfinylmethane	78.1334
CID000107126	MCC405-F20	InChI=1S/C12H20O3/c1-2-3-4-5-10-9(8-12(14)15)6-7-11(10)13/h9-10H,2-8H2,1H3,(H,14,15)	2-(3-oxo-2-pentylcyclopentyl)acetic acid	212.285
CID002873500	MCC407-O19	InChI=1S/C15H18N2O3S/c1-10-12(14(18)20-9-8-19-2)13(17-15(21)16-10)11-6-4-3-5-7-11/h3-7,13H,8-9H2,1-2H3,(H2,16,17,21)	6-methyl-4-phenyl-2-sulfanylidene-3,4-dihydro-1H-pyrimidine-5-carboxylic acid 2-methoxyethyl ester	306.38
CID054678922	BMI01-P07	InChI=1S/C21H36O5/c1-2-3-4-5-6-7-8-9-10-11-12-13-14-15-17(23)19-20(24)18(16-22)26-21(19)25/h18,22,24H,2-16H2,1H3/t18-/m1/s1	(2R)-3-hydroxy-2-(hydroxymethyl)-4-(1-oxohexadecyl)-2H-furan-5-one	368.508
CID000447043	MCC503-D19	InChI=1S/C38H72N2O12/c1-15-27-38(10,46)31(42)24(6)40(13)19-20(2)17-36(8,45)33(52-35-29(41)26(39(11)12)16-21(3)48-35)22(4)30(23(5)34(44)50-27)51-28-18-37(9,47-14)32(43)25(7)49-28/h20-33,35,41-43,45-46H,15-19H2,1-14H3/t20-,21-,22+,23-,24-,25+,26+,27-,28+,29-,30+,31-,32+,33-,35+,36-,37-,38-/m1/s1	(2R,3S,4R,5R,8R,10R,11R,12S,13S,14R)-11-[[(2S,3R,4S,6R)-4-(dimethylamino)-3-hydroxy-6-methyl-2-oxanyl]oxy]-2-ethyl-3,4,10-trihydroxy-13-[[(2R,4R,5S,6S)-5-hydroxy-4-methoxy-4,6-dimethyl-2-oxanyl]oxy]-3,5,6,8,10,12,14-heptamethyl-1-oxa-6-azacyclopentadecan-15-one	748.984
CID000000679	MCC407-D24	InChI=1S/C2H6OS/c1-4(2)3/h1-2H3	methylsulfinylmethane	78.1334
CID000164642	MCC505-J19	InChI=1S/C7H13NO3/c1-8(2)4-5(9)3-6(8)7(10)11/h5-6,9H,3-4H2,1-2H3/t5-,6+/m1/s1	(2S,4R)-4-hydroxy-1,1-dimethyl-2-pyrrolidin-1-iumcarboxylate	159.183
CID000000679	MCC502-L02	InChI=1S/C2H6OS/c1-4(2)3/h1-2H3	methylsulfinylmethane	78.1334
CID000003657	MCC401-L03	InChI=1S/CH4N2O2/c2-1(4)3-5/h5H,(H3,2,3,4)	hydroxyurea	76.0547
CID000009444	MCC503-G17	InChI=1S/C8H12N4O5/c9-7-10-2-12(8(16)11-7)6-5(15)4(14)3(1-13)17-6/h2-6,13-15H,1H2,(H2,9,11,16)/t3-,4-,5-,6-/m1/s1	4-amino-1-[(2R,3R,4S,5R)-3,4-dihydroxy-5-(hydroxymethyl)-2-oxolanyl]-1,3,5-triazin-2-one	244.205
CID000876599	MCC407-J13	InChI=1S/C16H19ClN2O/c17-15-4-1-3-14(11-15)12-18-6-8-19(9-7-18)13-16-5-2-10-20-16/h1-5,10-11H,6-9,12-13H2	1-[(3-chlorophenyl)methyl]-4-(2-furanylmethyl)piperazine	290.788
CID005280569	MCC406-O18	InChI=1S/C9H6O4/c10-6-3-1-5-2-4-7(11)13-9(5)8(6)12/h1-4,10,12H	7,8-dihydroxy-1-benzopyran-2-one	178.142
CID000000679	MCC407-M01	InChI=1S/C2H6OS/c1-4(2)3/h1-2H3	methylsulfinylmethane	78.1334
CID005485187	BMI01-F04	InChI=1S/C10H8N2O2S/c11-5-7(10(12)15)3-6-1-2-8(13)9(14)4-6/h1-4,14-15H,12H2/b6-3-,10-7+	(E)-3-amino-2-[(Z)-(3-hydroxy-4-oxo-1-cyclohexa-2,5-dienylidene)methyl]-3-mercapto-2-propenenitrile	220.248
CID000688667	MCC405-B21	InChI=1S/C17H14O4/c1-19-13-7-4-3-6-11(13)16-10-12(18)17-14(20-2)8-5-9-15(17)21-16/h3-10H,1-2H3	5-methoxy-2-(2-methoxyphenyl)-1-benzopyran-4-one	282.291
CID000010156	MCC506-F21	InChI=1S/C21H23NO6/c1-11(23)22-15-7-5-12-9-18(26-2)20(27-3)21(28-4)19(12)13-6-8-16(24)17(25)10-14(13)15/h6,8-10,15H,5,7H2,1-4H3,(H,22,23)(H,24,25)	N-(10-hydroxy-1,2,3-trimethoxy-9-oxo-6,7-dihydro-5H-benzo[a]heptalen-7-yl)acetamide	385.41
CID005321359	MCC404-I22	InChI=1S/C27H42O3/c1-16-7-12-27(29-15-16)17(2)24-23(30-27)14-22-20-6-5-18-13-19(28)8-10-25(18,3)21(20)9-11-26(22,24)4/h16-18,20-24H,5-15H2,1-4H3/t16-,17?,18-,20?,21?,22?,23?,24?,25+,26+,27?/m1/s1	null	414.621
CID002873644	MCC407-M22	InChI=1S/C18H15ClFN3O2/c1-10-15(17(24)22-14-5-3-2-4-13(14)19)16(23-18(25)21-10)11-6-8-12(20)9-7-11/h2-9,16H,1H3,(H,22,24)(H2,21,23,25)	N-(2-chlorophenyl)-4-(4-fluorophenyl)-6-methyl-2-oxo-3,4-dihydro-1H-pyrimidine-5-carboxamide	359.782
CID000000679	MCC503-N23	InChI=1S/C2H6OS/c1-4(2)3/h1-2H3	methylsulfinylmethane	78.1334
CID000004217	BMI01-J13	InChI=1S/C15H17ClN2O2S/c16-14-6-1-5-13-12(14)4-2-7-15(13)21(19,20)18-10-3-8-17-9-11-18/h1-2,4-7,17H,3,8-11H2	1-[(5-chloro-1-naphthalenyl)sulfonyl]-1,4-diazepane	324.826
CID044559946	MCC404-E07	InChI=1S/C30H48O3/c1-18(17-22(31)25-27(4,5)33-25)19-11-15-30(8)21-9-10-23-26(2,3)24(32)13-14-28(23,6)20(21)12-16-29(19,30)7/h9,18-20,22-23,25,31H,10-17H2,1-8H3/t18-,19+,20+,22-,23+,25+,28-,29+,30-/m1/s1	(5R,9R,10R,13S,14S,17S)-17-[(2R,4R)-4-[(2S)-3,3-dimethyl-2-oxiranyl]-4-hydroxybutan-2-yl]-4,4,10,13,14-pentamethyl-1,2,5,6,9,11,12,15,16,17-decahydrocyclopenta[a]phenanthren-3-one	456.7
CID005353532	MCC403-I16	InChI=1S/C26H28N2/c1-4-11-23(12-5-1)13-10-18-27-19-21-28(22-20-27)26(24-14-6-2-7-15-24)25-16-8-3-9-17-25/h1-12,14-18,26H,13,19-22H2/b18-10+	1-(diphenylmethyl)-4-[(E)-3-phenylprop-1-enyl]piperazine	368.514
CID000002148	MCC403-C12	InChI=1S/C9H10N2O3/c10-7-3-1-6(2-4-7)9(14)11-5-8(12)13/h1-4H,5,10H2,(H,11,14)(H,12,13)	2-[[(4-aminophenyl)-oxomethyl]amino]acetic acid	194.187
CID044559946	MCC504-E07	InChI=1S/C30H48O3/c1-18(17-22(31)25-27(4,5)33-25)19-11-15-30(8)21-9-10-23-26(2,3)24(32)13-14-28(23,6)20(21)12-16-29(19,30)7/h9,18-20,22-23,25,31H,10-17H2,1-8H3/t18-,19+,20+,22-,23+,25+,28-,29+,30-/m1/s1	(5R,9R,10R,13S,14S,17S)-17-[(2R,4R)-4-[(2S)-3,3-dimethyl-2-oxiranyl]-4-hydroxybutan-2-yl]-4,4,10,13,14-pentamethyl-1,2,5,6,9,11,12,15,16,17-decahydrocyclopenta[a]phenanthren-3-one	456.7
CID005365703	MCC404-N06	InChI=1S/C16H28O2/c17-16-14-12-10-8-6-4-2-1-3-5-7-9-11-13-15-18-16/h2,4H,1,3,5-15H2/b4-2-	(8Z)-1-oxacycloheptadec-8-en-2-one	252.392
CID002724023	BMI01-O06	InChI=1S/C11H11BrN2S.C2H2O4/c12-9-3-1-8(2-4-9)10-7-14-5-6-15-11(14)13-10;3-1(4)2(5)6/h1-4,10H,5-7H2;(H,3,4)(H,5,6)/t10-;/m1./s1	(6S)-6-(4-bromophenyl)-2,3,5,6-tetrahydroimidazo[2,1-b]thiazole;oxalic acid	373.222
CID000774504	MCC507-L21	InChI=1S/C12H14N2OS/c1-4-15-9-5-6-11-10(7-9)8(2)13-12(14-11)16-3/h5-7H,4H2,1-3H3	6-ethoxy-4-methyl-2-(methylthio)quinazoline	234.317
CID000000679	MCC504-F01	InChI=1S/C2H6OS/c1-4(2)3/h1-2H3	methylsulfinylmethane	78.1334
CID000592220	MCC405-N11	InChI=1S/C16H20O5/c1-18-13-9-12(21-16(17)10-13)6-4-11-5-7-14(19-2)15(8-11)20-3/h5,7-8,10,12H,4,6,9H2,1-3H3	2-[2-(3,4-dimethoxyphenyl)ethyl]-4-methoxy-2,3-dihydropyran-6-one	292.327
CID000029327	MCC502-O21	InChI=1S/C8H15N3O7/c1-11(10-17)8(16)9-4-6(14)5(13)3(2-12)18-7(4)15/h3-7,12-15H,2H2,1H3,(H,9,16)/t3-,4-,5-,6-,7+/m1/s1	1-methyl-1-nitroso-3-[(2S,3R,4R,5S,6R)-2,4,5-trihydroxy-6-(hydroxymethyl)-3-oxanyl]urea	265.221
CID000003568	BMI01-M13	InChI=1S/C16H18O8/c1-23-5-7-3-9(17)13(19)15(21)11(7)12-8(6-24-2)4-10(18)14(20)16(12)22/h3-4,17-22H,5-6H2,1-2H3	5-(methoxymethyl)-4-[2,3,4-trihydroxy-6-(methoxymethyl)phenyl]benzene-1,2,3-triol	338.309
CID006708714	MCC505-C08	InChI=1S/C28H36O6/c1-16(29)33-22-13-19-25(2,3)21(30)8-11-26(19,4)18-7-10-27(5)20(28(18,22)6)14-23(31)34-24(27)17-9-12-32-15-17/h8-9,11-12,14-15,18-19,21-22,24,30H,7,10,13H2,1-6H3/t18?,19?,21-,22-,24+,26-,27-,28-/m1/s1	acetic acid [(1R,4bR,5R,8R,10aS,12aR)-1-(3-furanyl)-8-hydroxy-4b,7,7,10a,12a-pentamethyl-3-oxo-1,5,6,6a,8,10b,11,12-octahydronaphtho[2,1-f][2]benzopyran-5-yl] ester	468.582
CID005479530	MCC403-N16	InChI=1S/C18H18N8O7S3/c1-25-18(22-12(28)13(29)23-25)36-4-6-3-34-15-9(14(30)26(15)10(6)16(31)32)21-11(27)8(24-33-2)7-5-35-17(19)20-7/h5,9,15H,3-4H2,1-2H3,(H2,19,20)(H,21,27)(H,23,29)(H,31,32)/b24-8-/t9-,15-/m1/s1	(6R,7R)-7-[[(2Z)-2-(2-amino-4-thiazolyl)-2-methoxyimino-1-oxoethyl]amino]-3-[[(2-methyl-5,6-dioxo-1H-1,2,4-triazin-3-yl)thio]methyl]-8-oxo-5-thia-1-azabicyclo[4.2.0]oct-2-ene-2-carboxylic acid	554.58
CID003503223	MCC505-K10	InChI=1S/C18H14Cl2O7/c1-5-9-16(11(20)13(22)10(5)19)26-14-6(2)8(17(23)25-4)12(21)7(3)15(14)27-18(9)24/h21-22H,1-4H3	8,10-dichloro-3,9-dihydroxy-1,4,7-trimethyl-6-oxo-2-benzo[b][1,4]benzodioxepincarboxylic acid methyl ester	413.206
CID000002145	MCC501-G17	InChI=1S/C13H16N2O2/c1-2-13(8-7-11(16)15-12(13)17)9-3-5-10(14)6-4-9/h3-6H,2,7-8,14H2,1H3,(H,15,16,17)	3-(4-aminophenyl)-3-ethylpiperidine-2,6-dione	232.278
CID000000679	MCC505-K02	InChI=1S/C2H6OS/c1-4(2)3/h1-2H3	methylsulfinylmethane	78.1334
CID005476354	MCC502-M07	InChI=1S/C26H28N3.C23H16O6/c1-19-17-21(20(2)29(19)24-9-7-6-8-10-24)11-13-23-14-12-22-18-25(27(3)4)15-16-26(22)28(23)5;24-20-16(14-7-3-1-5-12(14)9-18(20)22(26)27)11-17-15-8-4-2-6-13(15)10-19(21(17)25)23(28)29/h6-18H,1-5H3;1-10,24-25H,11H2,(H,26,27)(H,28,29)/q+1;	4-[(3-carboxy-2-hydroxy-1-naphthalenyl)methyl]-3-hydroxy-2-naphthalenecarboxylic acid;2-[(E)-2-(2,5-dimethyl-1-phenyl-3-pyrrolyl)ethenyl]-N,N,1-trimethyl-6-quinolin-1-iumamine	770.89
CID000006437	MCC404-G20	InChI=1S/C23H34O5/c1-21-7-5-15(24)10-14(21)3-4-17-20(21)18(25)11-22(2)16(6-8-23(17,22)27)13-9-19(26)28-12-13/h9,14-18,20,24-25,27H,3-8,10-12H2,1-2H3/t14-,15+,16-,17-,18-,20-,21+,22-,23+/m1/s1	3-[(3S,5R,8R,9S,10S,11R,13R,14S,17R)-3,11,14-trihydroxy-10,13-dimethyl-1,2,3,4,5,6,7,8,9,11,12,15,16,17-tetradecahydrocyclopenta[a]phenanthren-17-yl]-2H-furan-5-one	390.513
CID000002537	MCC501-F18	InChI=1S/C10H16O/c1-9(2)7-4-5-10(9,3)8(11)6-7/h7H,4-6H2,1-3H3	4,7,7-trimethyl-3-bicyclo[2.2.1]heptanone	152.233
CID000000679	MCC404-B24	InChI=1S/C2H6OS/c1-4(2)3/h1-2H3	methylsulfinylmethane	78.1334
CID000010133	MCC505-C09	InChI=1S/C24H40O4/c1-14(4-7-21(27)28)17-5-6-18-22-19(9-11-24(17,18)3)23(2)10-8-16(25)12-15(23)13-20(22)26/h14-20,22,25-26H,4-13H2,1-3H3,(H,27,28)/t14-,15+,16-,17-,18+,19+,20-,22+,23+,24-/m1/s1	(4R)-4-[(3R,5S,7R,8R,9S,10S,13R,14S,17R)-3,7-dihydroxy-10,13-dimethyl-2,3,4,5,6,7,8,9,11,12,14,15,16,17-tetradecahydro-1H-cyclopenta[a]phenanthren-17-yl]pentanoic acid	392.572
CID000119446	MCC503-K03	InChI=1S/C15H20N2O4S/c1-22-8-7-12(16-10-18)14(19)17-13(15(20)21)9-11-5-3-2-4-6-11/h2-6,10,12-13H,7-9H2,1H3,(H,16,18)(H,17,19)(H,20,21)/t12-,13-/m0/s1	(2S)-2-[[(2S)-2-formamido-4-(methylthio)-1-oxobutyl]amino]-3-phenylpropanoic acid	324.395
CID000000679	MCC402-O01	InChI=1S/C2H6OS/c1-4(2)3/h1-2H3	methylsulfinylmethane	78.1334
CID000003342	MCC502-P09	InChI=1S/C15H14O3/c1-11(15(16)17)12-6-5-9-14(10-12)18-13-7-3-2-4-8-13/h2-11H,1H3,(H,16,17)	2-(3-phenoxyphenyl)propanoic acid	242.27
CID000005577	MCC402-G22	InChI=1S/C21H28N2O5/c1-23(2)10-11-28-17-8-6-15(7-9-17)14-22-21(24)16-12-18(25-3)20(27-5)19(13-16)26-4/h6-9,12-13H,10-11,14H2,1-5H3,(H,22,24)	N-[[4-[2-(dimethylamino)ethoxy]phenyl]methyl]-3,4,5-trimethoxybenzamide	388.457
CID000003180	MCC401-O12	InChI=1S/C18H27NO2/c1-2-3-15-21-17-9-7-16(8-10-17)18(20)11-14-19-12-5-4-6-13-19/h7-10H,2-6,11-15H2,1H3	1-(4-butoxyphenyl)-3-(1-piperidinyl)-1-propanone	289.412
CID006708636	MCC504-M09	InChI=1S/C28H36O6/c1-16(29)33-22-13-19-25(2,3)21(30)8-11-26(19,4)18-7-10-27(5)20(28(18,22)6)14-23(31)34-24(27)17-9-12-32-15-17/h9,12,14-15,18-19,22,24H,7-8,10-11,13H2,1-6H3/t18?,19?,22-,24+,26-,27-,28-/m1/s1	acetic acid [(1R,4bR,5R,10aR,12aR)-1-(3-furanyl)-4b,7,7,10a,12a-pentamethyl-3,8-dioxo-5,6,6a,9,10,10b,11,12-octahydro-1H-naphtho[2,1-f][2]benzopyran-5-yl] ester	468.582
CID005318302	MCC504-A16	InChI=1S/C32H52O2/c1-21(33)34-26-13-14-30(7)24(28(26,4)5)12-15-32(9)25(30)11-10-22-23-20-27(2,3)16-17-29(23,6)18-19-31(22,32)8/h10,23-26H,11-20H2,1-9H3/t23?,24?,25?,26-,29+,30-,31?,32+/m0/s1	acetic acid [(3S,6aR,8aR,14bR)-4,4,6a,6b,8a,11,11,14b-octamethyl-1,2,3,4a,5,6,7,8,9,10,12,12a,14,14a-tetradecahydropicen-3-yl] ester	468.754
CID000002081	MCC403-P19	InChI=1S/C13H18ClNO2/c1-9(15)12(16)17-13(2,3)8-10-4-6-11(14)7-5-10/h4-7,9H,8,15H2,1-3H3	2-aminopropanoic acid [1-(4-chlorophenyl)-2-methylpropan-2-yl] ester	255.741
CID000000679	MCC504-G24	InChI=1S/C2H6OS/c1-4(2)3/h1-2H3	methylsulfinylmethane	78.1334
CID000000679	MCC501-J24	InChI=1S/C2H6OS/c1-4(2)3/h1-2H3	methylsulfinylmethane	78.1334
CID005397276	MCC504-D03	InChI=1S/C16H12O4/c1-19-14-5-3-2-4-11(14)13-9-20-15-8-10(17)6-7-12(15)16(13)18/h2-9,17H,1H3	7-hydroxy-3-(2-methoxyphenyl)-1-benzopyran-4-one	268.264
CID000003436	MCC402-L20	InChI=1S/C15H11NO3/c17-15(18)14-8-12-7-10(3-4-13(12)19-14)6-11-2-1-5-16-9-11/h1-5,7-9H,6H2,(H,17,18)/p-1	5-(3-pyridinylmethyl)-2-benzofurancarboxylate	252.245
CID000000679	BMI01-A13	InChI=1S/C2H6OS/c1-4(2)3/h1-2H3	methylsulfinylmethane	78.1334
CID005702160	MCC502-N15	InChI=1S/C8H15N7O2S3/c9-6(15-20(12,16)17)1-2-18-3-5-4-19-8(13-5)14-7(10)11/h4H,1-3H2,(H2,9,15)(H2,12,16,17)(H4,10,11,13,14)	3-[[2-(diaminomethylideneamino)-4-thiazolyl]methylthio]-N'-sulfamoylpropanimidamide	337.445
CID000000679	MCC504-F23	InChI=1S/C2H6OS/c1-4(2)3/h1-2H3	methylsulfinylmethane	78.1334
CID000000679	MCC404-F24	InChI=1S/C2H6OS/c1-4(2)3/h1-2H3	methylsulfinylmethane	78.1334
CID000000679	MCC404-L02	InChI=1S/C2H6OS/c1-4(2)3/h1-2H3	methylsulfinylmethane	78.1334
CID005328807	BMI01-E05	InChI=1S/C13H8N4O3/c14-4-8(12(17)9(5-15)6-16)1-7-2-10(18)13(20)11(19)3-7/h1-3,18-20H,17H2/b8-1+	(3Z)-2-amino-4-(3,4,5-trihydroxyphenyl)buta-1,3-diene-1,1,3-tricarbonitrile	268.228
CID000447043	MCC403-D19	InChI=1S/C38H72N2O12/c1-15-27-38(10,46)31(42)24(6)40(13)19-20(2)17-36(8,45)33(52-35-29(41)26(39(11)12)16-21(3)48-35)22(4)30(23(5)34(44)50-27)51-28-18-37(9,47-14)32(43)25(7)49-28/h20-33,35,41-43,45-46H,15-19H2,1-14H3/t20-,21-,22+,23-,24-,25+,26+,27-,28+,29-,30+,31-,32+,33-,35+,36-,37-,38-/m1/s1	(2R,3S,4R,5R,8R,10R,11R,12S,13S,14R)-11-[[(2S,3R,4S,6R)-4-(dimethylamino)-3-hydroxy-6-methyl-2-oxanyl]oxy]-2-ethyl-3,4,10-trihydroxy-13-[[(2R,4R,5S,6S)-5-hydroxy-4-methoxy-4,6-dimethyl-2-oxanyl]oxy]-3,5,6,8,10,12,14-heptamethyl-1-oxa-6-azacyclopentadecan-15-one	748.984
CID000006279	MCC501-P07	InChI=1S/C24H34O4/c1-14-12-18-19(22(4)9-6-17(27)13-21(14)22)7-10-23(5)20(18)8-11-24(23,15(2)25)28-16(3)26/h13-14,18-20H,6-12H2,1-5H3/t14-,18+,19-,20-,22+,23-,24-/m0/s1	acetic acid [(6S,8R,9S,10R,13S,14S,17R)-17-acetyl-6,10,13-trimethyl-3-oxo-2,6,7,8,9,11,12,14,15,16-decahydro-1H-cyclopenta[a]phenanthren-17-yl] ester	386.524
CID000064961	MCC405-E03	InChI=1S/C11H8N2/c1-2-4-10-8(3-1)9-5-6-12-7-11(9)13-10/h1-7,13H	9H-pyrido[3,4-b]indole	168.195
CID000162862	MCC407-F20	InChI=1S/C18H37N5O8.H2O4S/c19-4-6-1-2-7(20)17(28-6)30-15-8(21)3-9(22)16(14(15)27)31-18-13(26)11(23)12(25)10(5-24)29-18;1-5(2,3)4/h6-18,24-27H,1-5,19-23H2;(H2,1,2,3,4)/p-2/t6-,7+,8-,9+,10+,11-,12+,13+,14-,15+,16-,17+,18+;/m0./s1	(2S,3R,4S,5S,6R)-4-amino-2-[(1S,2S,3R,4S,6R)-4,6-diamino-3-[[(2R,3R,6S)-3-amino-6-(aminomethyl)-2-oxanyl]oxy]-2-hydroxycyclohexyl]oxy-6-(hydroxymethyl)oxane-3,5-diol;sulfate	547.578
CID005316367	MCC504-O13	InChI=1S/C26H32O8/c1-22(2)15-10-17(28)25(5)14(24(15,4)16(27)11-18(29)33-22)6-8-23(3)19(13-7-9-31-12-13)32-21(30)20-26(23,25)34-20/h7,9,12,14-16,19-20,27H,6,8,10-11H2,1-5H3/t14?,15?,16?,19?,20-,23?,24-,25+,26-/m1/s1	null	472.527
CID000002048	BMI01-F13	InChI=1S/C16H14N2/c1-11-8-14-15(9-12(11)2)18-16(10-17-14)13-6-4-3-5-7-13/h3-10H,1-2H3	6,7-dimethyl-2-phenylquinoxaline	234.296
CID002873372	MCC507-O09	InChI=1S/C11H9NO3S3/c1-6-2-3-17-7(6)4-8-10(15)12(5-9(13)14)11(16)18-8/h2-4H,5H2,1H3,(H,13,14)	2-[5-[(3-methyl-2-thiophenyl)methylidene]-4-oxo-2-sulfanylidene-3-thiazolidinyl]acetic acid	299.389
CID005326739	BMI01-N19	InChI=1S/C16H11N3O2/c20-16-13(9-5-1-3-7-11(9)18-16)15-14(19-21)10-6-2-4-8-12(10)17-15/h1-8,17,19,21H	3-[3-(hydroxyamino)-1H-indol-2-yl]-2-indolone	277.277
CID003919910	MCC505-L14	InChI=1S/C12H12O4/c1-6(2)10-5-8-9(16-10)4-3-7(11(8)13)12(14)15/h3-4,10,13H,1,5H2,2H3,(H,14,15)	4-hydroxy-2-(1-methylethenyl)-2,3-dihydrobenzofuran-5-carboxylic acid	220.221
CID005344191	MCC507-M08	InChI=1S/C16H10ClN3/c17-13-5-3-4-11(9-13)8-12(10-18)16-19-14-6-1-2-7-15(14)20-16/h1-9H,(H,19,20)/b12-8+	(E)-2-(1H-benzimidazol-2-yl)-3-(3-chlorophenyl)-2-propenenitrile	279.724
CID000004211	MCC406-M21	InChI=1S/C14H10Cl4/c15-10-7-5-9(6-8-10)13(14(17)18)11-3-1-2-4-12(11)16/h1-8,13-14H	1-chloro-2-[2,2-dichloro-1-(4-chlorophenyl)ethyl]benzene	320.041
CID000000335	MCC401-E18	InChI=1S/C7H8O/c1-6-4-2-3-5-7(6)8/h2-5,8H,1H3	2-methylphenol	108.138
CID000025444	MCC505-E16	InChI=1S/C56H92O29/c1-19-7-10-56(75-17-19)20(2)31-45(85-56)37(67)32-22-6-5-21-11-26(24(61)12-55(21,4)23(22)8-9-54(31,32)3)76-50-42(72)39(69)44(30(16-60)80-50)81-53-48(47(36(66)29(15-59)79-53)83-49-40(70)33(63)25(62)18-74-49)84-52-43(73)46(35(65)28(14-58)78-52)82-51-41(71)38(68)34(64)27(13-57)77-51/h19-53,57-73H,5-18H2,1-4H3/t19-,20+,21+,22-,23+,24-,25-,26-,27-,28-,29-,30-,31+,32-,33+,34-,35+,36?,…	null	1229.31
CID000007196	MCC406-D14	InChI=1S/C8H6O4/c9-8(10)5-1-2-6-7(3-5)12-4-11-6/h1-3H,4H2,(H,9,10)	1,3-benzodioxole-5-carboxylic acid	166.131
CID000002249	MCC502-D10	InChI=1S/C14H22N2O3/c1-10(2)16-8-12(17)9-19-13-5-3-11(4-6-13)7-14(15)18/h3-6,10,12,16-17H,7-9H2,1-2H3,(H2,15,18)	2-[4-[2-hydroxy-3-(propan-2-ylamino)propoxy]phenyl]acetamide	266.336
CID000000679	MCC403-K02	InChI=1S/C2H6OS/c1-4(2)3/h1-2H3	methylsulfinylmethane	78.1334
CID000000679	MCC406-P01	InChI=1S/C2H6OS/c1-4(2)3/h1-2H3	methylsulfinylmethane	78.1334
CID000034040	MCC402-D18	InChI=1S/C24H26BrN3O3/c1-27-13-17-8-21-24(30-3,19-5-4-6-20(27)22(17)19)9-15(12-28(21)2)14-31-23(29)16-7-18(25)11-26-10-16/h4-7,10-11,13,15,21H,8-9,12,14H2,1-3H3/t15-,21-,24+/m1/s1	5-bromo-3-pyridinecarboxylic acid [(6aR,9R,10aS)-10a-methoxy-4,7-dimethyl-6a,8,9,10-tetrahydro-6H-indolo[4,3-fg]quinoline-9-yl]methyl ester	484.386
CID000000679	MCC404-F02	InChI=1S/C2H6OS/c1-4(2)3/h1-2H3	methylsulfinylmethane	78.1334
CID000091440	MCC506-O16	InChI=1S/C42H38O20/c43-11-23-31(47)35(51)37(53)41(61-23)59-21-5-1-3-15-25(17-7-13(39(55)56)9-19(45)27(17)33(49)29(15)21)26-16-4-2-6-22(60-42-38(54)36(52)32(48)24(12-44)62-42)30(16)34(50)28-18(26)8-14(40(57)58)10-20(28)46/h1-10,23-26,31-32,35-38,41-48,51-54H,11-12H2,(H,55,56)(H,57,58)/t23-,24-,25-,26+,31-,32-,35+,36+,37-,38-,41-,42-/m1/s1	(9S)-9-[(9R)-2-carboxy-4-hydroxy-10-oxo-5-[[(2S,3R,4S,5S,6R)-3,4,5-trihydroxy-6-(hydroxymethyl)-2-oxanyl]oxy]-9H-anthracen-9-yl]-4-hydroxy-10-oxo-5-[[(2S,3R,4S,5S,6R)-3,4,5-trihydroxy-6-(hydroxymethyl)-2-oxanyl]oxy]-9H-anthracene-2-carboxylic acid	862.739
CID000091498	MCC505-F17	InChI=1S/C27H48O3/c1-17(2)7-6-8-18(3)21-9-10-22-20-15-24(29)27(30)16-19(28)11-14-26(27,5)23(20)12-13-25(21,22)4/h17-24,28-30H,6-16H2,1-5H3/t18-,19+,20+,21-,22+,23+,24-,25-,26-,27+/m1/s1	(3S,5R,6R,8S,9S,10R,13R,14S,17R)-10,13-dimethyl-17-[(2R)-6-methylheptan-2-yl]-1,2,3,4,6,7,8,9,11,12,14,15,16,17-tetradecahydrocyclopenta[a]phenanthrene-3,5,6-triol	420.668
CID000252471	MCC506-H17	InChI=1S/C17H14O6/c1-21-13-7-12-14(17(22-2)16(13)20)15(19)11(8-23-12)9-3-5-10(18)6-4-9/h3-8,18,20H,1-2H3	6-hydroxy-3-(4-hydroxyphenyl)-5,7-dimethoxy-1-benzopyran-4-one	314.289
CID000010235	MCC503-P14	InChI=1S/C11H14N2O/c14-11-3-1-2-10-9-4-8(5-12-6-9)7-13(10)11/h1-3,8-9,12H,4-7H2/t8-,9+/m0/s1	null	190.242
CID000005455	MCC403-M03	InChI=1S/C6H12N2S4/c1-7(2)5(9)11-12-6(10)8(3)4/h1-4H3	N,N-dimethylcarbamodithioic acid [[dimethylamino(sulfanylidene)methyl]thio] ester	240.433
CID005386259	MCC405-O16	InChI=1S/C17H14O5/c1-20-11-5-3-10(4-6-11)13-9-22-15-8-12(21-2)7-14(18)16(15)17(13)19/h3-9,18H,1-2H3	5-hydroxy-7-methoxy-3-(4-methoxyphenyl)-1-benzopyran-4-one	298.29
CID025134274	MCC404-C14	InChI=1S/C23H32O4/c1-13(24)18-7-8-19-17-6-5-15-11-16(27-14(2)25)9-10-22(15,3)20(17)12-21(26)23(18,19)4/h7,15-17,19-20H,5-6,8-12H2,1-4H3/t15?,16?,17-,19-,20-,22-,23+/m0/s1	acetic acid [(8R,9S,10S,13S,14S)-17-acetyl-10,13-dimethyl-12-oxo-1,2,3,4,5,6,7,8,9,11,14,15-dodecahydrocyclopenta[a]phenanthren-3-yl] ester	372.498
CID000004622	MCC503-M15	InChI=1S/C12H15N3O3/c1-3-6-18-8-4-5-9-10(7-8)14-11(13-9)15-12(16)17-2/h4-5,7H,3,6H2,1-2H3,(H2,13,14,15,16)	N-(6-propoxy-1H-benzimidazol-2-yl)carbamic acid methyl ester	249.266
CID000000904	MCC502-J12	InChI=1S/C8H9NO/c1-7(10)9-8-5-3-2-4-6-8/h2-6H,1H3,(H,9,10)	N-phenylacetamide	135.163
CID000000679	MCC405-M23	InChI=1S/C2H6OS/c1-4(2)3/h1-2H3	methylsulfinylmethane	78.1334
CID000000679	MCC403-A01	InChI=1S/C2H6OS/c1-4(2)3/h1-2H3	methylsulfinylmethane	78.1334
CID001615267	MCC407-L10	InChI=1S/C4H6N2O2/c1-2-3(7)6-4(8)5-2/h2H,1H3,(H2,5,6,7,8)/t2-/m1/s1	(5R)-5-methylimidazolidine-2,4-dione	114.103
CID000091472	MCC404-A14	InChI=1S/C30H50O/c1-20-21(31)9-10-22-27(20,5)12-11-23-28(22,6)16-18-30(8)24-19-25(2,3)13-14-26(24,4)15-17-29(23,30)7/h20,22-24H,9-19H2,1-8H3/t20-,22+,23-,24+,26+,27+,28-,29+,30-/m0/s1	(4R,4aS,6aS,6aS,6bR,8aR,12aR,14aS,14bS)-4,4a,6a,6b,8a,11,11,14a-octamethyl-2,4,5,6,6a,7,8,9,10,12,12a,13,14,14b-tetradecahydro-1H-picen-3-one	426.717
CID000610479	MCC402-N04	InChI=1S/C14H12ClNO2/c1-9-11(15)6-4-8-12(9)16-13-7-3-2-5-10(13)14(17)18/h2-8,16H,1H3,(H,17,18)	2-(3-chloro-2-methylanilino)benzoic acid	261.704
CID000002480	MCC403-H13	InChI=1S/C18H30N2O2/c1-3-5-12-20(13-6-4-2)14-7-15-22-18(21)16-8-10-17(19)11-9-16/h8-11H,3-7,12-15,19H2,1-2H3	4-aminobenzoic acid 3-(dibutylamino)propyl ester	306.443
CID000164723	MCC505-N08	InChI=1S/C18H20O6/c1-3-5-10-8-12-11(15(19)23-16(12)20)6-9(4-2)7-13-14(10)18(22)24-17(13)21/h9-10H,3-8H2,1-2H3/t9-,10+/m1/s1	null	332.348
CID000149096	MCC506-E14	InChI=1S/C18H20FN3O4/c1-10-9-26-17-14-11(16(23)12(18(24)25)8-22(10)14)7-13(19)15(17)21-5-3-20(2)4-6-21/h7-8,10H,3-6,9H2,1-2H3,(H,24,25)/t10-/m0/s1	null	361.368
CID000441071	MCC502-O16	InChI=1S/C21H22N2O2/c24-18-10-16-19-13-9-17-21(6-7-22(17)11-12(13)5-8-25-16)14-3-1-2-4-15(14)23(18)20(19)21/h1-5,13,16-17,19-20H,6-11H2/t13-,16-,17-,19-,20-,21+/m0/s1	(4aR,5aS,8aR,13aS,15aS,15bR)-4a,5,5a,7,8,13a,15,15a,15b,16-decahydro-2H-4,6-methanoindolo[3,2,1-ij]oxepino[2,3,4-de]pyrrolo[2,3-h]quinoline-14-one	334.412
CID000011052	MCC506-I20	InChI=1S/C11H14O3/c1-6(2)8-5-4-7(3)9(10(8)12)11(13)14/h4-6,12H,1-3H3,(H,13,14)	2-hydroxy-6-methyl-3-propan-2-ylbenzoic acid	194.227
CID000439503	MCC401-P20	InChI=1S/C13H18O7/c14-5-7-3-1-2-4-8(7)19-13-12(18)11(17)10(16)9(6-15)20-13/h1-4,9-18H,5-6H2/t9-,10-,11+,12-,13-/m1/s1	(2R,3S,4S,5R,6S)-2-(hydroxymethyl)-6-[2-(hydroxymethyl)phenoxy]oxane-3,4,5-triol	286.278
CID000000679	MCC501-N23	InChI=1S/C2H6OS/c1-4(2)3/h1-2H3	methylsulfinylmethane	78.1334
CID000000679	MCC505-N01	InChI=1S/C2H6OS/c1-4(2)3/h1-2H3	methylsulfinylmethane	78.1334
CID000004030	MCC502-B06	InChI=1S/C16H13N3O3/c1-22-16(21)19-15-17-12-8-7-11(9-13(12)18-15)14(20)10-5-3-2-4-6-10/h2-9H,1H3,(H2,17,18,19,21)	N-(6-benzoyl-1H-benzimidazol-2-yl)carbamic acid methyl ester	295.293
CID000002728	MCC506-I05	InChI=1S/C10H12ClNO2/c1-7(2)14-10(13)12-9-5-3-4-8(11)6-9/h3-7H,1-2H3,(H,12,13)	N-(3-chlorophenyl)carbamic acid propan-2-yl ester	213.661
CID000225767	MCC504-K07	InChI=1S/C29H44O5/c1-16-8-11-29(32-15-16)17(2)26-24(34-29)13-23-21-7-6-19-12-20(33-18(3)30)9-10-27(19,4)22(21)14-25(31)28(23,26)5/h16-17,19-24,26H,6-15H2,1-5H3	null	472.657
CID005273569	MCC505-F06	InChI=1S/C10H8O5/c1-14-6-4-5-2-3-7(11)15-10(5)9(13)8(6)12/h2-4,12-13H,1H3	7,8-dihydroxy-6-methoxy-1-benzopyran-2-one	208.168
CID000024139	MCC402-F15	InChI=1S/C8H15NO6/c1-3(11)9-5-7(13)6(12)4(2-10)15-8(5)14/h4-8,10,12-14H,2H2,1H3,(H,9,11)/t4-,5-,6-,7-,8-/m1/s1	N-[(2R,3R,4R,5S,6R)-2,4,5-trihydroxy-6-(hydroxymethyl)-3-oxanyl]acetamide	221.208
CID000004549	MCC507-P12	InChI=1S/C16H16N2O4/c19-16(20)14-11-13(18(21)22)8-9-15(14)17-10-4-7-12-5-2-1-3-6-12/h1-3,5-6,8-9,11,17H,4,7,10H2,(H,19,20)	5-nitro-2-(3-phenylpropylamino)benzoic acid	300.309
CID003873459	MCC504-E19	InChI=1S/C14H14O4/c1-9(2)5-6-17-13-8-12-10(7-11(13)15)3-4-14(16)18-12/h3-5,7-8,15H,6H2,1-2H3	6-hydroxy-7-(3-methylbut-2-enoxy)-1-benzopyran-2-one	246.259
CID000065065	MCC503-D22	InChI=1S/C6H9NO5/c1-3(8)7-4(6(11)12)2-5(9)10/h4H,2H2,1H3,(H,7,8)(H,9,10)(H,11,12)/t4-/m0/s1	(2S)-2-acetamidobutanedioic acid	175.139
CID002873765	MCC407-J03	InChI=1S/C21H19NO5/c1-11-17(21(25)26-2)18(19-14(22-11)7-5-8-15(19)23)13-10-27-16-9-4-3-6-12(16)20(13)24/h3-4,6,9-10,18,22H,5,7-8H2,1-2H3	2-methyl-5-oxo-4-(4-oxo-1-benzopyran-3-yl)-4,6,7,8-tetrahydro-1H-quinoline-3-carboxylic acid methyl ester	365.379
CID005487525	BMI01-G08	InChI=1S/C18H24N2OS/c1-17(2,3)13-8-11(7-12(10-19)16(20)22)9-14(15(13)21)18(4,5)6/h7-9,22H,20H2,1-6H3/b16-12+	(E)-3-amino-2-[(3,5-ditert-butyl-4-oxo-1-cyclohexa-2,5-dienylidene)methyl]-3-mercapto-2-propenenitrile	316.461
CID000000679	MCC503-A24	InChI=1S/C2H6OS/c1-4(2)3/h1-2H3	methylsulfinylmethane	78.1334
CID000004806	MCC503-A05	InChI=1S/C17H13N3O5S2/c21-15(13-3-1-2-4-14(13)16(22)23)19-11-5-7-12(8-6-11)27(24,25)20-17-18-9-10-26-17/h1-10H,(H,18,20)(H,19,21)(H,22,23)	2-[oxo-[4-(2-thiazolylsulfamoyl)anilino]methyl]benzoic acid	403.432
CID000245005	MCC402-O18	InChI=1S/C34H47NO11/c1-7-35-15-31(16-41-3)20(37)13-21(42-4)33-19-14-32(40)28(45-30(39)18-11-9-8-10-12-18)22(19)34(46-17(2)36,27(38)29(32)44-6)23(26(33)35)24(43-5)25(31)33/h8-12,19-29,37-38,40H,7,13-16H2,1-6H3/t19-,20-,21+,22-,23+,24+,25-,26?,27+,28-,29+,31+,32-,33+,34-/m1/s1	null	645.737
CID000005326	MCC402-H18	InChI=1S/C11H12N4O3S/c1-18-9-6-13-11(14-7-9)15-19(16,17)10-4-2-8(12)3-5-10/h2-7H,12H2,1H3,(H,13,14,15)	4-amino-N-(5-methoxy-2-pyrimidinyl)benzenesulfonamide	280.303
CID000001645	MCC507-B18	InChI=1S/C7H8N2O/c8-6-3-1-2-5(4-6)7(9)10/h1-4H,8H2,(H2,9,10)	3-aminobenzamide	136.151
CID000003414	MCC402-P22	InChI=1S/CH3O5P/c2-1(3)7(4,5)6/h(H,2,3)(H2,4,5,6)/p-3	phosphonatoformate	122.981
CID000000679	MCC505-B01	InChI=1S/C2H6OS/c1-4(2)3/h1-2H3	methylsulfinylmethane	78.1334
CID000003879	MCC402-N16	InChI=1S/C49H76O20/c1-21-43(67-38-17-32(53)44(22(2)62-38)68-39-18-33(64-24(4)51)45(23(3)63-39)69-46-42(58)41(57)40(56)34(19-50)66-46)31(52)16-37(61-21)65-27-9-11-47(5)26(14-27)7-8-29-30(47)15-35(54)48(6)28(10-12-49(29,48)59)25-13-36(55)60-20-25/h13,21-23,26-35,37-46,50,52-54,56-59H,7-12,14-20H2,1-6H3	acetic acid [6-[[6-[[6-[[12,14-dihydroxy-10,13-dimethyl-17-(5-oxo-2H-furan-3-yl)-1,2,3,4,5,6,7,8,9,11,12,15,16,17-tetradecahydrocyclopenta[a]phenanthren-3-yl]oxy]-4-hydroxy-2-methyl-3-oxanyl]oxy]-4-hydroxy-2-methyl-3-oxanyl]oxy]-2-methyl-3-[[3,4,5-trihydroxy-6-(hydroxymethyl)-2-oxanyl]oxy]-4-oxanyl] ester	985.116
CID000000679	MCC505-A23	InChI=1S/C2H6OS/c1-4(2)3/h1-2H3	methylsulfinylmethane	78.1334
CID005781145	MCC504-D05	InChI=1S/C17H14O5/c1-20-11-4-6-12(15(8-11)21-2)14-9-22-16-7-10(18)3-5-13(16)17(14)19/h3-9,18H,1-2H3	3-(2,4-dimethoxyphenyl)-7-hydroxy-1-benzopyran-4-one	298.29
CID000005508	MCC502-E18	InChI=1S/C15H15NO3/c1-10-3-5-11(6-4-10)15(19)13-8-7-12(16(13)2)9-14(17)18/h3-8H,9H2,1-2H3,(H,17,18)/p-1	2-[1-methyl-5-[(4-methylphenyl)-oxomethyl]-2-pyrrolyl]acetate	256.277
CID000674170	MCC507-K19	InChI=1S/C21H25N3O/c1-25-19-6-4-5-17(13-19)15-23-9-11-24(12-10-23)16-18-14-22-21-8-3-2-7-20(18)21/h2-8,13-14,22H,9-12,15-16H2,1H3	3-[[4-[(3-methoxyphenyl)methyl]-1-piperazinyl]methyl]-1H-indole	335.443
CID000005212	MCC403-P07	InChI=1S/C22H30N6O4S/c1-5-7-17-19-20(27(4)25-17)22(29)24-21(23-19)16-14-15(8-9-18(16)32-6-2)33(30,31)28-12-10-26(3)11-13-28/h8-9,14H,5-7,10-13H2,1-4H3,(H,23,24,29)	5-[2-ethoxy-5-[(4-methyl-1-piperazinyl)sulfonyl]phenyl]-1-methyl-3-propyl-4H-pyrazolo[4,3-d]pyrimidin-7-one	474.576
CID005281522	MCC505-F21	InChI=1S/C15H24/c1-11-6-5-7-12(2)13-10-15(3,4)14(13)9-8-11/h6,13-14H,2,5,7-10H2,1,3-4H3/b11-6-/t13-,14-/m1/s1	(1R,4Z,9S)-4,11,11-trimethyl-8-methylenebicyclo[7.2.0]undec-4-ene	204.351
CID006111564	MCC504-M20	InChI=1S/C11H12O/c1-8(2)6-10-4-5-11(12)9(3)7-10/h4-7H,1H2,2-3H3/b10-6-	(4Z)-2-methyl-4-(2-methylprop-2-enylidene)-1-cyclohexa-2,5-dienone	160.212
CID000004696	MCC403-H05	InChI=1S/C7H6O4/c8-6-3-4-5(11-6)1-2-10-7(4)9/h1,3,7,9H,2H2	4-hydroxy-4,6-dihydrofuro[3,2-c]pyran-2-one	154.12
CID000000679	MCC505-M23	InChI=1S/C2H6OS/c1-4(2)3/h1-2H3	methylsulfinylmethane	78.1334
CID000026986	MCC407-H14	InChI=1S/C21H26ClNO.C4H4O4/c1-21(17-7-4-3-5-8-17,18-10-12-19(22)13-11-18)24-16-14-20-9-6-15-23(20)2;5-3(6)1-2-4(7)8/h3-5,7-8,10-13,20H,6,9,14-16H2,1-2H3;1-2H,(H,5,6)(H,7,8)/t20-,21-;/m1./s1	but-2-enedioic acid;(2R)-2-[2-[(1R)-1-(4-chlorophenyl)-1-phenylethoxy]ethyl]-1-methylpyrrolidine	459.962
CID000164723	MCC405-N08	InChI=1S/C18H20O6/c1-3-5-10-8-12-11(15(19)23-16(12)20)6-9(4-2)7-13-14(10)18(22)24-17(13)21/h9-10H,3-8H2,1-2H3/t9-,10+/m1/s1	null	332.348
CID000091461	MCC502-E12	InChI=1S/C10H19NO/c12-8-9-4-3-7-11-6-2-1-5-10(9)11/h9-10,12H,1-8H2/t9-,10+/m0/s1	[(1R,9aR)-2,3,4,6,7,8,9,9a-octahydro-1H-quinolizin-1-yl]methanol	169.264
CID000000679	MCC406-A02	InChI=1S/C2H6OS/c1-4(2)3/h1-2H3	methylsulfinylmethane	78.1334
CID000189066	MCC404-B06	InChI=1S/C20H28O3/c1-14-12-16(21)17-18(2,3)8-5-9-19(17,4)20(14,22)10-6-15-7-11-23-13-15/h7,11-13,17,22H,5-6,8-10H2,1-4H3/t17-,19-,20+/m0/s1	(4R,4aS,8aS)-4-[2-(3-furanyl)ethyl]-4-hydroxy-3,4a,8,8-tetramethyl-5,6,7,8a-tetrahydronaphthalen-1-one	316.435
CID000104762	MCC403-O07	InChI=1S/C9H13N3O6/c10-7(16)4-8(17)12(2-11-4)9-6(15)5(14)3(1-13)18-9/h2-3,5-6,9,13-15,17H,1H2,(H2,10,16)/t3-,5-,6-,9-/m1/s1	1-[(2R,3R,4S,5R)-3,4-dihydroxy-5-(hydroxymethyl)-2-oxolanyl]-5-hydroxy-4-imidazolecarboxamide	259.216
CID005353940	BMI01-K05	InChI=1S/C20H14FN3O/c21-16-5-1-13(2-6-16)18-19(14-9-11-22-12-10-14)24-20(23-18)15-3-7-17(25)8-4-15/h1-12,23-24H	4-[4-(4-fluorophenyl)-5-pyridin-4-yl-1,3-dihydroimidazol-2-ylidene]-1-cyclohexa-2,5-dienone	331.343
CID001794426	MCC403-J20	InChI=1S/C16H18O9/c17-9-3-1-8(5-10(9)18)2-4-13(20)25-12-7-16(24,15(22)23)6-11(19)14(12)21/h1-5,11-12,14,17-19,21,24H,6-7H2,(H,22,23)/p-1/b4-2+/t11-,12-,14-,16+/m1/s1	(1S,3R,4R,5R)-3-[(E)-3-(3,4-dihydroxyphenyl)-1-oxoprop-2-enoxy]-1,4,5-trihydroxy-1-cyclohexanecarboxylate	353.301
CID006857789	MCC504-J14	InChI=1S/C40H46O9/c1-21(2)11-10-16-38(9)17-15-27-32(47-38)26(13-12-22(3)4)34-30(33(27)46-24(6)41)31(42)28-19-25-20-29-37(7,8)49-39(35(25)43,40(28,29)48-34)18-14-23(5)36(44)45/h11-12,14-15,17,19,25,29H,10,13,16,18,20H2,1-9H3,(H,44,45)/b23-14+/t25-,29?,38?,39?,40-/m1/s1	null	670.788
CID000010219	MCC501-O18	InChI=1S/C29H40N2O4/c1-6-18-17-31-10-8-20-14-27(33-3)29(35-5)16-23(20)25(31)12-21(18)11-24-22-15-28(34-4)26(32-2)13-19(22)7-9-30-24/h13-16,18,21,24-25,30H,6-12,17H2,1-5H3/t18-,21-,24+,25-/m0/s1	(2S,3R,11bS)-2-[[(1R)-6,7-dimethoxy-1,2,3,4-tetrahydroisoquinolin-1-yl]methyl]-3-ethyl-9,10-dimethoxy-2,3,4,6,7,11b-hexahydro-1H-benzo[a]quinolizine	480.639
CID000221493	MCC405-E21	InChI=1S/C24H40O5/c1-13(4-7-21(28)29)16-5-6-17-22-18(12-20(27)24(16,17)3)23(2)9-8-15(25)10-14(23)11-19(22)26/h13-20,22,25-27H,4-12H2,1-3H3,(H,28,29)/t13-,14+,15-,16-,17+,18+,19-,20+,22+,23+,24-/m1/s1	(4R)-4-[(3R,5S,7R,8R,9S,10S,12S,13R,14S,17R)-3,7,12-trihydroxy-10,13-dimethyl-2,3,4,5,6,7,8,9,11,12,14,15,16,17-tetradecahydro-1H-cyclopenta[a]phenanthren-17-yl]pentanoic acid	408.571
CID000044259	BMI01-D12	InChI=1S/C28H26N4O3/c1-28-26(34-3)17(29-2)12-20(35-28)31-18-10-6-4-8-14(18)22-23-16(13-30-27(23)33)21-15-9-5-7-11-19(15)32(28)25(21)24(22)31/h4-11,17,20,26,29H,12-13H2,1-3H3,(H,30,33)/t17-,20-,26-,28+/m1/s1	null	466.531
CID000000679	MCC506-E02	InChI=1S/C2H6OS/c1-4(2)3/h1-2H3	methylsulfinylmethane	78.1334
CID005353940	BMI01-K06	InChI=1S/C20H14FN3O/c21-16-5-1-13(2-6-16)18-19(14-9-11-22-12-10-14)24-20(23-18)15-3-7-17(25)8-4-15/h1-12,23-24H	4-[4-(4-fluorophenyl)-5-pyridin-4-yl-1,3-dihydroimidazol-2-ylidene]-1-cyclohexa-2,5-dienone	331.343
CID000091510	MCC405-L03	InChI=1S/C16H12O5/c17-8-1-2-9-12(3-8)18-6-11-10-4-14-15(20-7-19-14)5-13(10)21-16(9)11/h1-5,11,16-17H,6-7H2/t11-,16-/m0/s1	null	284.263
CID000065030	MCC506-F15	InChI=1S/C15H18O4/c1-7-9(16)4-5-15(3)6-10(17)11-8(2)14(18)19-13(11)12(7)15/h4-5,8,10-11,13,17H,6H2,1-3H3/t8-,10-,11+,13-,15+/m0/s1	(3S,3aR,4S,5aS,9bS)-4-hydroxy-3,5a,9-trimethyl-3a,4,5,9b-tetrahydro-3H-benzo[g]benzofuran-2,8-dione	262.301
CID000002315	MCC403-G06	InChI=1S/C15H14F3N3O4S2/c16-15(17,18)10-7-11-13(8-12(10)26(19,22)23)27(24,25)21-14(20-11)6-9-4-2-1-3-5-9/h1-5,7-8,14,20-21H,6H2,(H2,19,22,23)	1,1-dioxo-3-(phenylmethyl)-6-(trifluoromethyl)-3,4-dihydro-2H-1$l^{6},2,4-benzothiadiazine-7-sulfonamide	421.415
CID000000679	MCC505-L23	InChI=1S/C2H6OS/c1-4(2)3/h1-2H3	methylsulfinylmethane	78.1334
CID000854019	MCC407-B14	InChI=1S/C10H12N2O/c1-12-9(4-5-10(12)13)8-3-2-6-11-7-8/h2-3,6-7,9H,4-5H2,1H3/t9-/m0/s1	(5S)-1-methyl-5-(3-pyridinyl)-2-pyrrolidinone	176.215
CID004307850	MCC505-M15	InChI=1S/C20H24O3/c1-11(2)12-4-6-16-14(18(12)21)5-7-17-15-10-23-19(22)13(15)8-9-20(16,17)3/h4,6,11,17,21H,5,7-10H2,1-3H3	6-hydroxy-9b-methyl-7-propan-2-yl-3,3b,4,5,10,11-hexahydronaphtho[2,1-e]isobenzofuran-1-one	312.403
CID000775352	MCC507-C05	InChI=1S/C21H15N3O/c25-21(23-16-10-12-22-13-11-16)18-14-20(15-6-2-1-3-7-15)24-19-9-5-4-8-17(18)19/h1-14H,(H,22,23,25)	2-phenyl-N-pyridin-4-yl-4-quinolinecarboxamide	325.363
CID000082153	MCC402-L08	InChI=1S/C24H31FO6/c1-21(2)30-19-9-14-13-8-16(25)15-7-12(27)5-6-22(15,3)20(13)17(28)10-23(14,4)24(19,31-21)18(29)11-26/h5-7,13-14,16-17,19-20,26,28H,8-11H2,1-4H3/t13-,14-,16-,17-,19+,20+,22-,23-,24+/m0/s1	null	434.498
CID001819009	MCC407-A12	InChI=1S/C15H15Cl2N5O/c1-8-6-9(2)19-14(18-8)22-15(20-10(3)23)21-13-5-4-11(16)7-12(13)17/h4-7H,1-3H3,(H2,18,19,20,21,22,23)	N-[(2,4-dichloroanilino)-[(4,6-dimethyl-2-pyrimidinyl)amino]methylidene]acetamide	352.219
CID000004685	MCC406-I13	InChI=1S/C6H4Cl2/c7-5-1-2-6(8)4-3-5/h1-4H	1,4-dichlorobenzene	147.002
CID000008378	MCC401-J20	InChI=1S/C23H46N6O13/c24-2-7-13(32)15(34)10(28)21(37-7)40-18-6(27)1-5(26)12(31)20(18)42-23-17(36)19(9(4-30)39-23)41-22-11(29)16(35)14(33)8(3-25)38-22/h5-23,30-36H,1-4,24-29H2/t5-,6+,7-,8+,9-,10-,11-,12+,13-,14-,15-,16-,17-,18-,19-,20-,21-,22-,23+/m1/s1	(2R,3S,4R,5R,6R)-5-amino-2-(aminomethyl)-6-[(1R,2R,3S,4R,6S)-4,6-diamino-2-[[(2S,3R,4S,5R)-4-[[(2R,3R,4R,5S,6S)-3-amino-6-(aminomethyl)-4,5-dihydroxy-2-oxanyl]oxy]-3-hydroxy-5-(hydroxymethyl)-2-oxolanyl]oxy]-3-hydroxycyclohexyl]oxyoxane-3,4-diol	614.644
CID000019009	MCC505-K20	InChI=1S/C21H22NO4/c1-23-18-6-5-13-9-17-15-11-20(25-3)19(24-2)10-14(15)7-8-22(17)12-16(13)21(18)26-4/h5-6,9-12H,7-8H2,1-4H3/q+1	2,3,9,10-tetramethoxy-5,6-dihydroisoquinolino[2,1-b]isoquinolin-7-ium	352.404
CID000000679	MCC502-A02	InChI=1S/C2H6OS/c1-4(2)3/h1-2H3	methylsulfinylmethane	78.1334
CID000002775	MCC502-F11	InChI=1S/C11H10O4/c1-13-7-5-9(14-2)8-3-4-11(12)15-10(8)6-7/h3-6H,1-2H3	5,7-dimethoxy-1-benzopyran-2-one	206.195
CID000099926	MCC504-B07	InChI=1S/C16H14O3/c1-3-12(11-7-5-4-6-8-11)13-9-15(18)16(19-2)10-14(13)17/h3-10,12H,1H2,2H3	2-methoxy-5-(1-phenylprop-2-enyl)cyclohexa-2,5-diene-1,4-dione	254.281
CID010398656	MCC404-D10	InChI=1S/C15H26O/c1-10(2)12-7-8-15(4,16)14-6-5-11(3)9-13(12)14/h9-10,12-14,16H,5-8H2,1-4H3/t12-,13-,14+,15+/m0/s1	(1R,4S,4aR,8aR)-1,6-dimethyl-4-propan-2-yl-3,4,4a,7,8,8a-hexahydro-2H-naphthalen-1-ol	222.366
CID000000679	MCC403-C23	InChI=1S/C2H6OS/c1-4(2)3/h1-2H3	methylsulfinylmethane	78.1334
CID000439260	MCC401-L14	InChI=1S/C8H11NO3/c9-4-8(12)5-1-2-6(10)7(11)3-5/h1-3,8,10-12H,4,9H2/t8-/m0/s1	4-[(1R)-2-amino-1-hydroxyethyl]benzene-1,2-diol	169.178
CID000000679	MCC505-P01	InChI=1S/C2H6OS/c1-4(2)3/h1-2H3	methylsulfinylmethane	78.1334
CID000040585	BMI01-P18	InChI=1S/C22H19Br2NO3/c1-22(2)17(12-19(23)24)20(22)21(26)28-18(13-25)14-7-6-10-16(11-14)27-15-8-4-3-5-9-15/h3-12,17-18,20H,1-2H3/t17-,18+,20-/m0/s1	(1R,3R)-3-(2,2-dibromoethenyl)-2,2-dimethyl-1-cyclopropanecarboxylic acid [(S)-cyano-(3-phenoxyphenyl)methyl] ester	505.199
CID000005944	BMI01-M24	InChI=1S/C10H12O4/c1-9-5-3-4-6(13-5)10(9,2)8(12)14-7(9)11/h5-6H,3-4H2,1-2H3/t5-,6+,9+,10-	null	196.2
CID000003896	BMI01-I06	InChI=1S/C14H13NO5/c16-10-2-4-12(17)8(5-10)7-15-9-1-3-13(18)11(6-9)14(19)20/h1-6,15-18H,7H2,(H,19,20)	5-[(2,5-dihydroxyphenyl)methylamino]-2-hydroxybenzoic acid	275.257
CID000512292	BMI01-I22	InChI=1S/C15H18N6O/c1-21-10-18-14-12(21)13(19-15(20-14)16-7-8-22)17-9-11-5-3-2-4-6-11/h2-6,10,22H,7-9H2,1H3,(H2,16,17,19,20)	2-[[7-methyl-6-[(phenylmethyl)amino]-2-purinyl]amino]ethanol	298.343
CID000005815	MCC401-O22	InChI=1S/C9H13NO3.C4H6O6/c1-10-5-9(13)6-2-3-7(11)8(12)4-6;5-1(3(7)8)2(6)4(9)10/h2-4,9-13H,5H2,1H3;1-2,5-6H,(H,7,8)(H,9,10)/t9-;1-,2-/m01/s1	(2R,3R)-2,3-dihydroxybutanedioic acid;4-[(1R)-1-hydroxy-2-(methylamino)ethyl]benzene-1,2-diol	333.291
CID000007534	MCC401-D11	InChI=1S/C17H25NO3/c1-12-10-14(11-17(2,3)18(12)4)21-16(20)15(19)13-8-6-5-7-9-13/h5-9,12,14-15,19H,10-11H2,1-4H3	2-hydroxy-2-phenylacetic acid (1,2,2,6-tetramethyl-4-piperidinyl) ester	291.385
CID002873391	MCC507-G11	InChI=1S/C21H17N3O3S/c1-13-17(20(26)27-2)18(15-8-4-3-5-9-15)24-19(25)16(28-21(24)23-13)11-14-7-6-10-22-12-14/h3-12,18H,1-2H3	7-methyl-3-oxo-5-phenyl-2-(3-pyridinylmethylidene)-5H-thiazolo[3,2-a]pyrimidine-6-carboxylic acid methyl ester	391.443
CID000829321	MCC507-O21	InChI=1S/C19H23FN2/c1-16-3-2-4-18(13-16)15-22-11-9-21(10-12-22)14-17-5-7-19(20)8-6-17/h2-8,13H,9-12,14-15H2,1H3	1-[(4-fluorophenyl)methyl]-4-[(3-methylphenyl)methyl]piperazine	298.398
CID005319502	MCC504-P22	InChI=1S/C10H8O4/c1-5-2-10(13)14-9-4-8(12)7(11)3-6(5)9/h2-4,11-12H,1H3	6,7-dihydroxy-4-methyl-1-benzopyran-2-one	192.168
CID000003540	BMI01-G23	InChI=1S/C12H15N3O2S/c1-13-7-8-15-18(16,17)12-4-2-3-10-9-14-6-5-11(10)12/h2-6,9,13,15H,7-8H2,1H3	N-[2-(methylamino)ethyl]-5-isoquinolinesulfonamide	265.331
CID000009415	MCC401-P18	InChI=1S/C16H23NO6/c1-9-13(18)23-11-5-7-17-6-4-10(12(11)17)8-22-14(19)16(3,21)15(9,2)20/h4,9,11-12,20-21H,5-8H2,1-3H3/t9-,11+,12+,15+,16-/m0/s1	null	325.357
CID000025096	MCC501-L05	InChI=1S/C23H16O6.C21H27ClN2O2/c24-20-16(14-7-3-1-5-12(14)9-18(20)22(26)27)11-17-15-8-4-2-6-13(15)10-19(21(17)25)23(28)29;22-20-8-6-19(7-9-20)21(18-4-2-1-3-5-18)24-12-10-23(11-13-24)14-16-26-17-15-25/h1-10,24-25H,11H2,(H,26,27)(H,28,29);1-9,21,25H,10-17H2	4-[(3-carboxy-2-hydroxy-1-naphthalenyl)methyl]-3-hydroxy-2-naphthalenecarboxylic acid;2-[2-[4-[(4-chlorophenyl)-phenylmethyl]-1-piperazinyl]ethoxy]ethanol	763.274
CID000005231	MCC406-K22	InChI=1S/C7H12N2O4S/c1-4(10)8-5(6(11)12)7(2,3)14-9-13/h5H,1-3H3,(H,8,10)(H,11,12)	2-acetamido-3-methyl-3-(nitrosothio)butanoic acid	220.246
CID000002141	MCC403-E06	InChI=1S/C5H15N2O3PS/c6-2-1-3-7-4-5-12-11(8,9)10/h7H,1-6H2,(H2,8,9,10)	[2-(3-aminopropylamino)ethylthio]phosphonic acid	214.223
CID000245005	MCC502-O18	InChI=1S/C34H47NO11/c1-7-35-15-31(16-41-3)20(37)13-21(42-4)33-19-14-32(40)28(45-30(39)18-11-9-8-10-12-18)22(19)34(46-17(2)36,27(38)29(32)44-6)23(26(33)35)24(43-5)25(31)33/h8-12,19-29,37-38,40H,7,13-16H2,1-6H3/t19-,20-,21+,22-,23+,24+,25-,26?,27+,28-,29+,31+,32-,33+,34-/m1/s1	null	645.737
CID000003913	BMI01-O14	InChI=1S/C11H12N2S/c1-2-4-9(5-3-1)10-8-13-6-7-14-11(13)12-10/h1-5,10H,6-8H2	6-phenyl-2,3,5,6-tetrahydroimidazo[2,1-b]thiazole	204.291
CID001237666	MCC507-K16	InChI=1S/C15H15FN2O2S2/c16-12-4-2-1-3-11(12)9-13-14(19)18(15(21)22-13)10-17-5-7-20-8-6-17/h1-4,9H,5-8,10H2/b13-9+	(5E)-5-[(2-fluorophenyl)methylidene]-3-(4-morpholinylmethyl)-2-sulfanylidene-4-thiazolidinone	338.42
CID000072139	MCC503-E18	InChI=1S/C7H4O3S/c8-4-1-2-6-5(3-4)10-7(9)11-6/h1-3,8H	6-hydroxy-1,3-benzoxathiol-2-one	168.17
CID000005849	MCC503-J19	InChI=1S/C15H32N2.2C4H6O6/c1-16(12-6-7-13-16)10-4-3-5-11-17(2)14-8-9-15-17;2*5-1(3(7)8)2(6)4(9)10/h3-15H2,1-2H3;2*1-2,5-6H,(H,7,8)(H,9,10)/q+2;;/p-2/t;2*1-,2-/m.11/s1	1-methyl-1-[5-(1-methyl-1-pyrrolidin-1-iumyl)pentyl]pyrrolidin-1-ium;(2R,3R)-2,3,4-trihydroxy-4-oxobutanoate	538.586
CID000002783	MCC503-H15	InChI=1S/C12H18Cl2N2O/c1-12(2,3)16-6-10(17)7-4-8(13)11(15)9(14)5-7/h4-5,10,16-17H,6,15H2,1-3H3	1-(4-amino-3,5-dichlorophenyl)-2-(tert-butylamino)ethanol	277.19
CID002873350	MCC407-K07	InChI=1S/C18H20N2O4S/c1-5-24-17(22)14-10(2)19-18-20(16(21)11(3)25-18)15(14)12-6-8-13(23-4)9-7-12/h6-9,11,15H,5H2,1-4H3	5-(4-methoxyphenyl)-2,7-dimethyl-3-oxo-5H-thiazolo[3,2-a]pyrimidine-6-carboxylic acid ethyl ester	360.427
CID000005770	MCC402-M17	InChI=1S/C33H40N2O9/c1-38-19-7-8-20-21-9-10-35-16-18-13-27(44-32(36)17-11-25(39-2)30(41-4)26(12-17)40-3)31(42-5)28(33(37)43-6)22(18)15-24(35)29(21)34-23(20)14-19/h7-8,11-12,14,18,22,24,27-28,31,34H,9-10,13,15-16H2,1-6H3/t18-,22+,24-,27-,28+,31+/m1/s1	(1R,15S,17R,18R,19S,20S)-6,18-dimethoxy-17-[oxo-(3,4,5-trimethoxyphenyl)methoxy]-1,3,11,12,14,15,16,17,18,19,20,21-dodecahydroyohimban-19-carboxylic acid methyl ester	608.679
CID000069301	MCC401-D08	InChI=1S/C9H12O3/c1-10-7-4-8(11-2)6-9(5-7)12-3/h4-6H,1-3H3	1,3,5-trimethoxybenzene	168.19
CID005352005	MCC506-D04	InChI=1S/C19H18O7/c1-22-11-8-12(20)16-15(9-11)26-18(19(25-4)17(16)21)10-5-6-13(23-2)14(7-10)24-3/h5-9,20H,1-4H3	2-(3,4-dimethoxyphenyl)-5-hydroxy-3,7-dimethoxy-1-benzopyran-4-one	358.342
CID000006869	MCC402-E05	InChI=1S/C16H18N2O5S/c1-16(2)12(15(21)22)18-13(20)11(14(18)24-16)17-10(19)8-23-9-6-4-3-5-7-9/h3-7,11-12,14H,8H2,1-2H3,(H,17,19)(H,21,22)/t11-,12+,14-/m1/s1	(2S,5R,6R)-3,3-dimethyl-7-oxo-6-[(1-oxo-2-phenoxyethyl)amino]-4-thia-1-azabicyclo[3.2.0]heptane-2-carboxylic acid	350.39
CID000005508	MCC402-E18	InChI=1S/C15H15NO3/c1-10-3-5-11(6-4-10)15(19)13-8-7-12(16(13)2)9-14(17)18/h3-8H,9H2,1-2H3,(H,17,18)/p-1	2-[1-methyl-5-[(4-methylphenyl)-oxomethyl]-2-pyrrolyl]acetate	256.277
CID000000679	MCC407-A24	InChI=1S/C2H6OS/c1-4(2)3/h1-2H3	methylsulfinylmethane	78.1334
CID000004062	MCC503-B10	InChI=1S/C15H22N2O/c1-11-7-6-8-12(2)14(11)16-15(18)13-9-4-5-10-17(13)3/h6-8,13H,4-5,9-10H2,1-3H3,(H,16,18)	N-(2,6-dimethylphenyl)-1-methyl-2-piperidinecarboxamide	246.348
CID006708526	MCC504-C09	InChI=1S/C30H38O9/c1-15(31)36-21-13-22(37-16(2)32)28(6)18-8-10-27(5)23(17-9-11-35-14-17)38-25(34)24-30(27,39-24)29(18,7)20(33)12-19(28)26(21,3)4/h9,11,14,18-19,21-24H,8,10,12-13H2,1-7H3/t18?,19?,21-,22+,23+,24-,27+,28-,29+,30-/m1/s1	null	542.617
CID000235915	MCC504-P08	InChI=1S/C6H13NO6/c7-3(6(12)13)5(11)4(10)2(9)1-8/h2-5,8-11H,1,7H2,(H,12,13)	2-amino-3,4,5,6-tetrahydroxyhexanoic acid	195.171
CID000003590	MCC403-K12	InChI=1S/C8H19NO/c1-7(9)5-4-6-8(2,3)10/h7,10H,4-6,9H2,1-3H3	6-amino-2-methyl-2-heptanol	145.243
CID000000679	MCC401-E02	InChI=1S/C2H6OS/c1-4(2)3/h1-2H3	methylsulfinylmethane	78.1334
CID006708577	MCC505-C04	InChI=1S/C26H30O5/c1-23(2)17-12-20(28)26(5)16(24(17,3)10-7-19(23)27)6-9-25(4)18(26)13-21(29)31-22(25)15-8-11-30-14-15/h7-8,10-11,13-14,16-17,22H,6,9,12H2,1-5H3/t16?,17?,22-,24+,25+,26+/m0/s1	(1R,4bR,10aS,12aR)-1-(3-furanyl)-4b,7,7,10a,12a-pentamethyl-1,6,6a,10b,11,12-hexahydronaphtho[2,1-f][2]benzopyran-3,5,8-trione	422.513
CID000003401	MCC503-L15	InChI=1S/C22H16F2N2/c23-19-12-10-18(11-13-19)22(26-15-14-25-16-26,17-6-2-1-3-7-17)20-8-4-5-9-21(20)24/h1-16H	1-[(2-fluorophenyl)-(4-fluorophenyl)-phenylmethyl]imidazole	346.373
CID005362118	MCC407-N10	InChI=1S/C21H31N3O5.2H2O/c22-13-5-4-9-16(19(25)24-14-6-10-18(24)21(28)29)23-17(20(26)27)12-11-15-7-2-1-3-8-15;;/h1-3,7-8,16-18,23H,4-6,9-14,22H2,(H,26,27)(H,28,29);2*1H2/t16-,17-,18-;;/m0../s1	(2S)-1-[(2S)-6-amino-2-[[(1S)-1-carboxy-3-phenylpropyl]amino]-1-oxohexyl]-2-pyrrolidinecarboxylic acid;dihydrate	441.519
CID000000679	MCC401-D01	InChI=1S/C2H6OS/c1-4(2)3/h1-2H3	methylsulfinylmethane	78.1334
CID000002345	MCC403-A06	InChI=1S/C14H12O2/c15-14(13-9-5-2-6-10-13)16-11-12-7-3-1-4-8-12/h1-10H,11H2	benzoic acid (phenylmethyl) ester	212.244
CID000004436	MCC401-J16	InChI=1S/C14H14N2/c1-2-7-13-11(4-1)5-3-6-12(13)10-14-15-8-9-16-14/h1-7H,8-10H2,(H,15,16)	2-(1-naphthalenylmethyl)-4,5-dihydro-1H-imidazole	210.274
CID000005154	MCC401-C13	InChI=1S/C20H14NO4/c1-21-8-15-12(4-5-16-20(15)25-10-22-16)13-3-2-11-6-17-18(24-9-23-17)7-14(11)19(13)21/h2-8H,9-10H2,1H3/q+1	null	332.329
CID001126176	MCC507-P09	InChI=1S/C20H25N3O4/c1-26-19-7-8-20(27-2)17(13-19)15-22-11-9-21(10-12-22)14-16-3-5-18(6-4-16)23(24)25/h3-8,13H,9-12,14-15H2,1-2H3	1-[(2,5-dimethoxyphenyl)methyl]-4-[(4-nitrophenyl)methyl]piperazine	371.43
CID001548954	MCC401-E04	InChI=1S/C26H28ClNO/c1-3-28(4-2)19-20-29-24-17-15-22(16-18-24)25(21-11-7-5-8-12-21)26(27)23-13-9-6-10-14-23/h5-18H,3-4,19-20H2,1-2H3/p+1/b26-25-	2-[4-[(Z)-2-chloro-1,2-diphenylethenyl]phenoxy]ethyl-diethylammonium	406.968
CID004615087	MCC405-C22	InChI=1S/C24H38O4/c1-9-23(7,28-18(4)26)14-11-19-16(2)15-20(27-17(3)25)21-22(5,6)12-10-13-24(19,21)8/h9,19-21H,1-2,10-15H2,3-8H3	acetic acid [4-(3-acetyloxy-3-methylpent-4-enyl)-4a,8,8-trimethyl-3-methylene-2,4,5,6,7,8a-hexahydro-1H-naphthalen-1-yl] ester	390.556
CID000000679	MCC401-B23	InChI=1S/C2H6OS/c1-4(2)3/h1-2H3	methylsulfinylmethane	78.1334
CID005355863	MCC506-A15	InChI=1S/C7H13O6P/c1-6(5-7(8)10-2)13-14(9,11-3)12-4/h5H,1-4H3/b6-5+	(E)-3-dimethoxyphosphoryloxy-2-butenoic acid methyl ester	224.148
CID000003016	MCC506-H10	InChI=1S/C16H13ClN2O/c1-19-14-8-7-12(17)9-13(14)16(18-10-15(19)20)11-5-3-2-4-6-11/h2-9H,10H2,1H3	7-chloro-1-methyl-5-phenyl-3H-1,4-benzodiazepin-2-one	284.74
CID000000679	MCC405-G23	InChI=1S/C2H6OS/c1-4(2)3/h1-2H3	methylsulfinylmethane	78.1334
CID000000679	MCC501-N02	InChI=1S/C2H6OS/c1-4(2)3/h1-2H3	methylsulfinylmethane	78.1334
CID000000679	MCC503-M23	InChI=1S/C2H6OS/c1-4(2)3/h1-2H3	methylsulfinylmethane	78.1334
CID000000679	MCC505-P23	InChI=1S/C2H6OS/c1-4(2)3/h1-2H3	methylsulfinylmethane	78.1334
CID006708761	MCC405-G06	InChI=1S/C26H36O8/c1-13(27)32-17-12-15-22(2,3)16(28)9-10-23(15,4)14-8-11-24(5)18(20(29)31-7)33-21(30)19-26(24,34-19)25(14,17)6/h14-15,17-19H,8-12H2,1-7H3/t14?,15?,17-,18+,19-,23-,24+,25+,26-/m1/s1	null	476.559
CID000078094	MCC401-F14	InChI=1S/C10H10O4/c1-6-4-3-5-8(10(12)13)9(6)14-7(2)11/h3-5H,1-2H3,(H,12,13)	2-acetyloxy-3-methylbenzoic acid	194.184
CID000006716	MCC404-P06	InChI=1S/C13H10O4/c1-7-5-9(14)12-11(17-7)6-10-8(3-4-16-10)13(12)15-2/h3-6H,1-2H3	4-methoxy-7-methyl-5-furo[3,2-g][1]benzopyranone	230.216
CID000000679	MCC505-G24	InChI=1S/C2H6OS/c1-4(2)3/h1-2H3	methylsulfinylmethane	78.1334
CID000001923	MCC502-C11	InChI=1S/C9H7NO/c11-8-5-1-3-7-4-2-6-10-9(7)8/h1-6,11H	8-quinolinol	145.158
CID000004119	MCC401-E09	InChI=1S/C17H14O3/c1-11-8-13(19-2)9-16-17(11)14(18)10-15(20-16)12-6-4-3-5-7-12/h3-10H,1-2H3	7-methoxy-5-methyl-2-phenyl-1-benzopyran-4-one	266.291
CID000108012	MCC406-O21	InChI=1S/C11H20N4O6/c12-11(13)14-5-1-2-6(9(18)19)15-7(10(20)21)3-4-8(16)17/h6-7,15H,1-5H2,(H,16,17)(H,18,19)(H,20,21)(H4,12,13,14)/t6-,7+/m0/s1	(2R)-2-[[(1S)-1-carboxy-4-(diaminomethylideneamino)butyl]amino]pentanedioic acid	304.3
CID000006009	MCC402-K18	InChI=1S/C13H17N3O/c1-10-12(14(2)3)13(17)16(15(10)4)11-8-6-5-7-9-11/h5-9H,1-4H3	4-(dimethylamino)-1,5-dimethyl-2-phenyl-3-pyrazolone	231.294
CID000004498	MCC506-A22	InChI=1S/C6H11NO2/c8-6(9)5-2-1-3-7-4-5/h5,7H,1-4H2,(H,8,9)	3-piperidinecarboxylic acid	129.157
CID003005837	MCC501-M18	InChI=1S/2C5H4NOS.Zn/c2*7-6-4-2-1-3-5(6)8;/h2*1-4H;/q2*-1;+2	zinc;1-oxido-2-pyridinethione	317.693
CID000795044	MCC405-J14	InChI=1S/C15H16O5/c1-15(2)7-6-10-12(19-3)5-4-9(14(10)20-15)11(16)8-13(17)18/h4-7H,8H2,1-3H3,(H,17,18)	3-(5-methoxy-2,2-dimethyl-1-benzopyran-8-yl)-3-oxopropanoic acid	276.285
CID000022529	MCC502-B16	InChI=1S/2C19H20N2.C10H8O6S2/c2*1-20-12-11-19-17(14-20)16-9-5-6-10-18(16)21(19)13-15-7-3-2-4-8-15;11-17(12,13)9-5-1-3-7-8(9)4-2-6-10(7)18(14,15)16/h2*2-10H,11-14H2,1H3;1-6H,(H,11,12,13)(H,14,15,16)	2-methyl-5-(phenylmethyl)-3,4-dihydro-1H-pyrido[4,3-b]indole;naphthalene-1,5-disulfonic acid	841.048
CID000000679	MCC504-J24	InChI=1S/C2H6OS/c1-4(2)3/h1-2H3	methylsulfinylmethane	78.1334
CID000343083	MCC404-L09	InChI=1S/C18H14O6/c1-20-10-3-4-11-15(5-10)22-8-13(18(11)19)12-6-16-17(24-9-23-16)7-14(12)21-2/h3-8H,9H2,1-2H3	7-methoxy-3-(6-methoxy-1,3-benzodioxol-5-yl)-1-benzopyran-4-one	326.3
CID000000679	BMI01-A01	InChI=1S/C2H6OS/c1-4(2)3/h1-2H3	methylsulfinylmethane	78.1334
CID005328771	BMI01-C13	InChI=1S/C16H12N2O3/c17-10-12(8-11-6-7-14(19)15(20)9-11)16(21)18-13-4-2-1-3-5-13/h1-9,19-20H,(H,18,21)/b12-8+	(E)-2-cyano-3-(3,4-dihydroxyphenyl)-N-phenyl-2-propenamide	280.278
CID000092817	MCC404-H10	InChI=1S/C18H32O16/c19-1-5-8(23)11(26)13(28)16(30-5)32-15-10(25)7(3-21)33-18(15,4-22)34-17-14(29)12(27)9(24)6(2-20)31-17/h5-17,19-29H,1-4H2/t5-,6-,7-,8-,9-,10-,11+,12+,13-,14-,15+,16-,17-,18+/m1/s1	(2R,3R,4S,5S,6R)-2-[[(2S,3S,4R,5R)-4-hydroxy-2,5-bis(hydroxymethyl)-2-[[(2R,3R,4S,5S,6R)-3,4,5-trihydroxy-6-(hydroxymethyl)-2-oxanyl]oxy]-3-oxolanyl]oxy]-6-(hydroxymethyl)oxane-3,4,5-triol	504.437
CID000442247	MCC402-P05	InChI=1S/C21H21NO6/c1-22-7-6-11-8-15-16(27-10-26-15)9-13(11)18(22)19-12-4-5-14(24-2)20(25-3)17(12)21(23)28-19/h4-5,8-9,18-19H,6-7,10H2,1-3H3/t18-,19-/m1/s1	(3R)-6,7-dimethoxy-3-[(5R)-6-methyl-7,8-dihydro-5H-[1,3]dioxolo[4,5-g]isoquinolin-5-yl]-3H-isobenzofuran-1-one	383.395
CID000002236	MCC505-P12	InChI=1S/C17H11NO7/c1-23-12-4-2-3-8-9(12)5-11(18(21)22)14-10(17(19)20)6-13-16(15(8)14)25-7-24-13/h2-6H,7H2,1H3,(H,19,20)	8-methoxy-6-nitro-5-naphtho[2,1-g][1,3]benzodioxolecarboxylic acid	341.272
CID000000679	MCC505-L02	InChI=1S/C2H6OS/c1-4(2)3/h1-2H3	methylsulfinylmethane	78.1334
CID000003598	MCC401-H17	InChI=1S/C13H6Cl6O2/c14-6-2-8(16)12(20)4(10(6)18)1-5-11(19)7(15)3-9(17)13(5)21/h2-3,20-21H,1H2	3,4,6-trichloro-2-[(2,3,5-trichloro-6-hydroxyphenyl)methyl]phenol	406.904
CID000004932	MCC503-L03	InChI=1S/C21H27NO3/c1-2-14-22-15-18(23)16-25-21-11-7-6-10-19(21)20(24)13-12-17-8-4-3-5-9-17/h3-11,18,22-23H,2,12-16H2,1H3	1-[2-[2-hydroxy-3-(propylamino)propoxy]phenyl]-3-phenyl-1-propanone	341.444
CID000011052	MCC406-I20	InChI=1S/C11H14O3/c1-6(2)8-5-4-7(3)9(10(8)12)11(13)14/h4-6,12H,1-3H3,(H,13,14)	2-hydroxy-6-methyl-3-propan-2-ylbenzoic acid	194.227
CID000006024	MCC501-O13	InChI=1S/C16H16N2O6S2/c1-8(19)24-6-9-7-26-15-12(14(21)18(15)13(9)16(22)23)17-11(20)5-10-3-2-4-25-10/h2-4,12,15H,5-7H2,1H3,(H,17,20)(H,22,23)/t12-,15-/m1/s1	(6R,7R)-3-(acetyloxymethyl)-8-oxo-7-[(1-oxo-2-thiophen-2-ylethyl)amino]-5-thia-1-azabicyclo[4.2.0]oct-2-ene-2-carboxylic acid	396.438
CID000004927	MCC402-K07	InChI=1S/C17H20N2S/c1-13(18(2)3)12-19-14-8-4-6-10-16(14)20-17-11-7-5-9-15(17)19/h4-11,13H,12H2,1-3H3	N,N-dimethyl-1-(10-phenothiazinyl)-2-propanamine	284.419
CID000000679	MCC407-P01	InChI=1S/C2H6OS/c1-4(2)3/h1-2H3	methylsulfinylmethane	78.1334
CID000443639	MCC404-J07	InChI=1S/C15H14O5/c16-9-3-1-8(2-4-9)15-13(19)7-11-12(18)5-10(17)6-14(11)20-15/h1-6,13,15-19H,7H2/t13-,15-/m1/s1	(2R,3R)-2-(4-hydroxyphenyl)-3,4-dihydro-2H-1-benzopyran-3,5,7-triol	274.269
CID000771905	MCC507-E21	InChI=1S/C18H24N2O3/c1-21-16-5-6-18(22-2)15(12-16)13-19-7-9-20(10-8-19)14-17-4-3-11-23-17/h3-6,11-12H,7-10,13-14H2,1-2H3	1-[(2,5-dimethoxyphenyl)methyl]-4-(2-furanylmethyl)piperazine	316.395
CID000001884	MCC406-H20	InChI=1S/C10H6ClNO3/c11-5-1-2-6-7(3-5)12-8(10(14)15)4-9(6)13/h1-4H,(H,12,13)(H,14,15)	7-chloro-4-oxo-1H-quinoline-2-carboxylic acid	223.613
CID000002090	MCC403-C18	InChI=1S/C26H56N10/c1-5-9-15-21(7-3)19-33-25(29)35-23(27)31-17-13-11-12-14-18-32-24(28)36-26(30)34-20-22(8-4)16-10-6-2/h21-22H,5-20H2,1-4H3,(H5,27,29,31,33,35)(H5,28,30,32,34,36)	1-[amino-[6-[[amino-[[amino(2-ethylhexylimino)methyl]amino]methylidene]amino]hexylimino]methyl]-2-(2-ethylhexyl)guanidine	508.79
CID000000679	MCC406-B01	InChI=1S/C2H6OS/c1-4(2)3/h1-2H3	methylsulfinylmethane	78.1334
CID000044093	MCC402-D09	InChI=1S/C9H15NO3S/c1-6(5-14)8(11)10-4-2-3-7(10)9(12)13/h6-7,14H,2-5H2,1H3,(H,12,13)/t6-,7+/m1/s1	(2S)-1-[(2S)-3-mercapto-2-methyl-1-oxopropyl]-2-pyrrolidinecarboxylic acid	217.285
CID000070914	MCC402-F07	InChI=1S/C7H11NO5/c1-4(9)8-5(7(12)13)2-3-6(10)11/h5H,2-3H2,1H3,(H,8,9)(H,10,11)(H,12,13)/t5-/m0/s1	(2S)-2-acetamidopentanedioic acid	189.166
CID000002948	BMI01-F19	InChI=1S/C16H10O5/c1-21-16-11(7-17)12(18)6-10-13(16)15(20)9-5-3-2-4-8(9)14(10)19/h2-7,18H,1H3	3-hydroxy-1-methoxy-9,10-dioxo-2-anthracenecarboxaldehyde	282.248
CID000000679	MCC502-M24	InChI=1S/C2H6OS/c1-4(2)3/h1-2H3	methylsulfinylmethane	78.1334
CID000002817	MCC401-E12	InChI=1S/C9H6ClNO/c10-7-3-4-8(12)9-6(7)2-1-5-11-9/h1-5,12H	5-chloro-8-quinolinol	179.603
CID000005335	MCC402-F14	InChI=1S/C15H14N4O2S/c16-12-6-8-14(9-7-12)22(20,21)18-15-10-11-17-19(15)13-4-2-1-3-5-13/h1-11,18H,16H2	4-amino-N-(2-phenyl-3-pyrazolyl)benzenesulfonamide	314.362
CID000003218	MCC406-B11	InChI=1S/C17H26O4/c1-2-3-4-5-6-7-8-9-10-11-13-16(20)14(18)12-15(19)17(13)21/h12,18,21H,2-11H2,1H3	2,5-dihydroxy-3-undecylcyclohexa-2,5-diene-1,4-dione	294.386
CID005926218	BMI01-D20	InChI=1S/C14H8Cl2N2/c15-13-5-10(6-14(16)7-13)4-12(8-17)11-2-1-3-18-9-11/h1-7,9H/b12-4+	(Z)-3-(3,5-dichlorophenyl)-2-(3-pyridinyl)-2-propenenitrile	275.133
CID000000679	MCC401-E24	InChI=1S/C2H6OS/c1-4(2)3/h1-2H3	methylsulfinylmethane	78.1334
CID006710680	MCC506-L22	InChI=1S/C9H8O5/c1-4-2-6(11)5(3-10)8(12)7(4)9(13)14/h2-3,11-12H,1H3,(H,13,14)	3-formyl-2,4-dihydroxy-6-methylbenzoic acid	196.157
CID001906367	MCC407-A19	InChI=1S/C25H20N4O3S2/c1-4-14-27-18-13-9-8-12-17(18)19(22(27)30)21-24(32)28(25(33)34-21)20-15(2)26(3)29(23(20)31)16-10-6-5-7-11-16/h4-13H,1,14H2,2-3H3/b21-19-	(5Z)-3-(1,5-dimethyl-3-oxo-2-phenyl-4-pyrazolyl)-5-(2-oxo-1-prop-2-enyl-3-indolylidene)-2-sulfanylidene-4-thiazolidinone	488.581
CID021721822	MCC405-P13	InChI=1S/C17H16O5/c1-20-12-5-3-10(4-6-12)14-9-13(19)17-15(21-2)7-11(18)8-16(17)22-14/h3-8,14,18H,9H2,1-2H3	7-hydroxy-5-methoxy-2-(4-methoxyphenyl)-3,4-dihydro-2H-1-benzopyran-4-one	300.306
CID000003559	MCC501-H11	InChI=1S/C21H23ClFNO2/c22-18-7-5-17(6-8-18)21(26)11-14-24(15-12-21)13-1-2-20(25)16-3-9-19(23)10-4-16/h3-10,26H,1-2,11-15H2	4-[4-(4-chlorophenyl)-4-hydroxy-1-piperidinyl]-1-(4-fluorophenyl)-1-butanone	375.864
CID003584988	MCC504-E20	InChI=1S/C16H16O4/c1-10(11-3-6-13(20-2)7-4-11)16(19)14-8-5-12(17)9-15(14)18/h3-10,17-18H,1-2H3	1-(2,4-dihydroxyphenyl)-2-(4-methoxyphenyl)-1-propanone	272.296
CID000036107	MCC406-G07	InChI=1S/C16H22Cl2O4/c1-2-3-8-20-10-11-22-16(19)5-4-9-21-15-7-6-13(17)12-14(15)18/h6-7,12H,2-5,8-11H2,1H3	4-(2,4-dichlorophenoxy)butanoic acid 2-butoxyethyl ester	349.249
CID000221071	MCC504-J06	InChI=1S/C15H18O3/c1-8-10-4-6-15(3)7-5-11(16)9(2)12(15)13(10)18-14(8)17/h5,7-8,10,13H,4,6H2,1-3H3/t8-,10-,13-,15-/m0/s1	(3S,3aS,5aS,9bS)-3,5a,9-trimethyl-3a,4,5,9b-tetrahydro-3H-benzo[g]benzofuran-2,8-dione	246.302
CID006708624	MCC404-K21	InChI=1S/C28H38O8/c1-14(29)34-20-11-17-24(2,3)18(30)12-19(31)26(17,5)16-7-9-25(4)21(15-8-10-33-13-15)35-23(32)22-28(25,36-22)27(16,20)6/h8,10,13,16-22,30-31H,7,9,11-12H2,1-6H3/t16?,17?,18-,19+,20-,21+,22-,25+,26-,27+,28-/m1/s1	null	502.597
CID000072139	MCC403-E18	InChI=1S/C7H4O3S/c8-4-1-2-6-5(3-4)10-7(9)11-6/h1-3,8H	6-hydroxy-1,3-benzoxathiol-2-one	168.17
CID000005917	MCC406-C04	InChI=1S/C6H10N4/c1-2-4-6-7-8-9-10(6)5-3-1/h1-5H2	6,7,8,9-tetrahydro-5H-tetrazolo[1,5-a]azepine	138.17
CID000068477	MCC504-O21	InChI=1S/C15H16O4/c1-8(2)4-5-10-11(16)7-13-14(15(10)18)12(17)6-9(3)19-13/h4,6-7,16,18H,5H2,1-3H3	5,7-dihydroxy-2-methyl-6-(3-methylbut-2-enyl)-1-benzopyran-4-one	260.285
CID000004919	MCC502-I21	InChI=1S/C19H29NO/c21-19(17-9-3-1-4-10-17,18-11-5-2-6-12-18)13-16-20-14-7-8-15-20/h1,3-4,9-10,18,21H,2,5-8,11-16H2	1-cyclohexyl-1-phenyl-3-(1-pyrrolidinyl)-1-propanol	287.44
CID005280754	MCC406-D03	InChI=1S/C62H111N11O12/c1-25-27-28-40(15)52(75)51-56(79)65-43(26-2)58(81)67(18)33-48(74)68(19)44(29-34(3)4)55(78)66-49(38(11)12)61(84)69(20)45(30-35(5)6)54(77)63-41(16)53(76)64-42(17)57(80)70(21)46(31-36(7)8)59(82)71(22)47(32-37(9)10)60(83)72(23)50(39(13)14)62(85)73(51)24/h25,27,34-47,49-52,75H,26,28-33H2,1-24H3,(H,63,77)(H,64,76)(H,65,79)(H,66,78)/b27-25+	30-ethyl-33-[(E)-1-hydroxy-2-methylhex-4-enyl]-1,4,7,10,12,15,19,25,28-nonamethyl-6,9,18,24-tetrakis(2-methylpropyl)-3,21-di(propan-2-yl)-1,4,7,10,13,16,19,22,25,28,31-undecazacyclotritriacontane-2,5,8,11,14,17,20,23,26,29,32-undecone	1202.61
CID003989419	MCC404-L14	InChI=1S/C15H22O/c1-9(2)12-6-5-10(3)13-8-15(16)11(4)7-14(12)13/h5,7,9,12-14H,6,8H2,1-4H3	3,8-dimethyl-5-propan-2-yl-4a,5,6,8a-tetrahydro-1H-naphthalen-2-one	218.335
CID000002562	MCC402-D12	InChI=1S/C20H31NO3/c1-3-21(4-2)14-15-23-16-17-24-19(22)20(12-8-9-13-20)18-10-6-5-7-11-18/h5-7,10-11H,3-4,8-9,12-17H2,1-2H3	1-phenyl-1-cyclopentanecarboxylic acid 2-[2-(diethylamino)ethoxy]ethyl ester	333.465
CID000000679	MCC406-B23	InChI=1S/C2H6OS/c1-4(2)3/h1-2H3	methylsulfinylmethane	78.1334
CID000000679	MCC404-J24	InChI=1S/C2H6OS/c1-4(2)3/h1-2H3	methylsulfinylmethane	78.1334
CID010381061	MCC504-E14	InChI=1S/C20H28O3/c1-12(2)17-13-6-9-16-19(3,14(13)7-8-15(17)21)10-5-11-20(16,4)18(22)23/h7-8,12,16,21H,5-6,9-11H2,1-4H3,(H,22,23)/t16?,19-,20+/m1/s1	(1S,4aS)-7-hydroxy-1,4a-dimethyl-8-propan-2-yl-2,3,4,9,10,10a-hexahydrophenanthrene-1-carboxylic acid	316.435
CID000001480	MCC406-G17	InChI=1S/C8H5Cl3O3/c9-4-1-6(11)7(2-5(4)10)14-3-8(12)13/h1-2H,3H2,(H,12,13)	2-(2,4,5-trichlorophenoxy)acetic acid	255.482
CID006708592	MCC404-I11	InChI=1S/C28H38O5/c1-17(29)32-22-14-20-25(2,3)10-7-11-26(20,4)19-8-12-27(5)21(28(19,22)6)15-23(30)33-24(27)18-9-13-31-16-18/h9,13,15-16,19-20,22,24H,7-8,10-12,14H2,1-6H3/t19?,20?,22-,24+,26-,27-,28-/m1/s1	acetic acid [(1R,4bR,5R,10aS,12aR)-1-(3-furanyl)-4b,7,7,10a,12a-pentamethyl-3-oxo-1,5,6,6a,8,9,10,10b,11,12-decahydronaphtho[2,1-f][2]benzopyran-5-yl] ester	454.598
CID000006196	MCC402-A21	InChI=1S/C19H19N3O5S/c1-9-11(12(21-27-9)10-7-5-4-6-8-10)15(23)20-13-16(24)22-14(18(25)26)19(2,3)28-17(13)22/h4-8,13-14,17H,1-3H3,(H,20,23)(H,25,26)/t13-,14+,17-/m1/s1	(2S,5R,6R)-3,3-dimethyl-6-[[(5-methyl-3-phenyl-4-isoxazolyl)-oxomethyl]amino]-7-oxo-4-thia-1-azabicyclo[3.2.0]heptane-2-carboxylic acid	401.436
CID005319502	MCC404-P22	InChI=1S/C10H8O4/c1-5-2-10(13)14-9-4-8(12)7(11)3-6(5)9/h2-4,11-12H,1H3	6,7-dihydroxy-4-methyl-1-benzopyran-2-one	192.168
CID000002987	MCC507-L08	InChI=1S/C24H40O4/c1-14(4-9-22(27)28)18-7-8-19-17-6-5-15-12-16(25)10-11-23(15,2)20(17)13-21(26)24(18,19)3/h14-21,25-26H,4-13H2,1-3H3,(H,27,28)	4-(3,12-dihydroxy-10,13-dimethyl-2,3,4,5,6,7,8,9,11,12,14,15,16,17-tetradecahydro-1H-cyclopenta[a]phenanthren-17-yl)pentanoic acid	392.572
CID000008813	MCC502-M20	InChI=1S/C19H24N4O2.2C2H6O4S/c20-18(21)14-4-8-16(9-5-14)24-12-2-1-3-13-25-17-10-6-15(7-11-17)19(22)23;2*3-1-2-7(4,5)6/h4-11H,1-3,12-13H2,(H3,20,21)(H3,22,23);2*3H,1-2H2,(H,4,5,6)	4-[5-(4-carbamimidoylphenoxy)pentoxy]benzenecarboximidamide;2-hydroxyethanesulfonic acid	592.683
CID000002160	MCC501-G21	InChI=1S/C20H23N/c1-21(2)15-7-12-20-18-10-5-3-8-16(18)13-14-17-9-4-6-11-19(17)20/h3-6,8-12H,7,13-15H2,1-2H3	3-(5,6-dihydrodibenzo[2,1-b:2',1'-f][7]annulen-11-ylidene)-N,N-dimethyl-1-propanamine	277.403
CID005280460	MCC406-A03	InChI=1S/C10H8O4/c1-13-9-4-6-2-3-10(12)14-8(6)5-7(9)11/h2-5,11H,1H3	7-hydroxy-6-methoxy-1-benzopyran-2-one	192.168
CID000065188	MCC504-E12	InChI=1S/C14H12O3/c1-14(2)6-5-10-7-9-3-4-13(15)16-11(9)8-12(10)17-14/h3-8H,1-2H3	2,2-dimethyl-8-pyrano[3,2-g][1]benzopyranone	228.243
CID000001833	MCC506-A16	InChI=1S/C11H14N2O/c1-14-9-2-3-11-10(6-9)8(4-5-12)7-13-11/h2-3,6-7,13H,4-5,12H2,1H3	2-(5-methoxy-1H-indol-3-yl)ethanamine	190.242
CID000000679	MCC504-P01	InChI=1S/C2H6OS/c1-4(2)3/h1-2H3	methylsulfinylmethane	78.1334
CID000004641	MCC502-C09	InChI=1S/C19H20N2O3/c1-2-3-9-17-18(23)20(14-7-5-4-6-8-14)21(19(17)24)15-10-12-16(22)13-11-15/h4-8,10-13,17,22H,2-3,9H2,1H3	4-butyl-1-(4-hydroxyphenyl)-2-phenylpyrazolidine-3,5-dione	324.374
CID000718041	MCC407-E15	InChI=1S/C21H15N3O/c25-21(24-20-12-6-7-13-22-20)17-14-19(15-8-2-1-3-9-15)23-18-11-5-4-10-16(17)18/h1-14H,(H,22,24,25)	2-phenyl-N-(2-pyridinyl)-4-quinolinecarboxamide	325.363
CID000168978	MCC405-B06	InChI=1S/C21H24N2O3.ClH/c1-12-16-10-23-8-7-14-13-5-3-4-6-18(13)22-20(14)19(23)9-15(16)17(11-26-12)21(24)25-2;/h3-6,11-12,15-16,19,22H,7-10H2,1-2H3;1H/t12-,15-,16+,19-;/m0./s1	null	388.888
CID000005568	MCC403-G18	InChI=1S/C18H19F3N2S/c1-22(2)10-5-11-23-14-6-3-4-7-16(14)24-17-9-8-13(12-15(17)23)18(19,20)21/h3-4,6-9,12H,5,10-11H2,1-2H3	N,N-dimethyl-3-[2-(trifluoromethyl)-10-phenothiazinyl]-1-propanamine	352.417
CID000028417	MCC401-G14	InChI=1S/C22H27NO2/c1-4-22(24)10-8-18-16-6-5-15-11-19-14(13-23-25-19)12-20(15,2)17(16)7-9-21(18,22)3/h1,11,13,16-18,24H,5-10,12H2,2-3H3/t16-,17+,18+,20+,21+,22+/m1/s1	null	337.455
CID000757669	MCC407-K22	InChI=1S/C20H18N2O/c23-20(22-12-6-7-13-22)17-14-19(15-8-2-1-3-9-15)21-18-11-5-4-10-16(17)18/h1-5,8-11,14H,6-7,12-13H2	(2-phenyl-4-quinolinyl)-(1-pyrrolidinyl)methanone	302.37
CID000072276	MCC405-D03	InChI=1S/C15H14O6/c16-8-4-11(18)9-6-13(20)15(21-14(9)5-8)7-1-2-10(17)12(19)3-7/h1-5,13,15-20H,6H2/t13-,15-/m1/s1	(2R,3R)-2-(3,4-dihydroxyphenyl)-3,4-dihydro-2H-1-benzopyran-3,5,7-triol	290.268
CID003646534	MCC506-F07	InChI=1S/C15H14O4/c1-18-11-8-12(16)14(13(9-11)19-2)15(17)10-6-4-3-5-7-10/h3-9,16H,1-2H3	(2-hydroxy-4,6-dimethoxyphenyl)-phenylmethanone	258.269
CID005284537	MCC503-J03	InChI=1S/C22H27ClO3/c1-11(24)22(26)7-5-14-12-9-18(23)17-10-19(25)13-8-16(13)21(17,3)15(12)4-6-20(14,22)2/h9-10,12-16,26H,4-8H2,1-3H3/t12-,13+,14-,15-,16-,20-,21-,22-/m0/s1	null	374.901
CID000077998	MCC507-P04	InChI=1S/C18H19N3O3S.C4H4O4/c1-21(16-4-2-3-9-19-16)10-11-24-14-7-5-13(6-8-14)12-15-17(22)20-18(23)25-15;5-3(6)1-2-4(7)8/h2-9,15H,10-12H2,1H3,(H,20,22,23);1-2H,(H,5,6)(H,7,8)	but-2-enedioic acid;5-[[4-[2-[methyl(2-pyridinyl)amino]ethoxy]phenyl]methyl]thiazolidine-2,4-dione	473.499
CID000000679	MCC501-A02	InChI=1S/C2H6OS/c1-4(2)3/h1-2H3	methylsulfinylmethane	78.1334
CID000004847	MCC503-D08	InChI=1S/C23H24FN3O2/c1-16-20(23(29)27-12-3-2-4-21(27)25-16)11-15-26-13-9-18(10-14-26)22(28)17-5-7-19(24)8-6-17/h2-8,12,18H,9-11,13-15H2,1H3	3-[2-[4-[(4-fluorophenyl)-oxomethyl]-1-piperidinyl]ethyl]-2-methyl-4-pyrido[1,2-a]pyrimidinone	393.454
CID016129778	MCC402-K06	InChI=1S/C76H52O46/c77-32-1-22(2-33(78)53(32)92)67(103)113-47-16-27(11-42(87)58(47)97)66(102)112-21-52-63(119-72(108)28-12-43(88)59(98)48(17-28)114-68(104)23-3-34(79)54(93)35(80)4-23)64(120-73(109)29-13-44(89)60(99)49(18-29)115-69(105)24-5-36(81)55(94)37(82)6-24)65(121-74(110)30-14-45(90)61(100)50(19-30)116-70(106)25-7-38(83)56(95)39(84)8-25)76(118-52)122-75(111)31-15-46(91)62(101)51(20-31)117-71…	null	1701.2
CID000000679	MCC401-H02	InChI=1S/C2H6OS/c1-4(2)3/h1-2H3	methylsulfinylmethane	78.1334
CID005318569	MCC505-M10	InChI=1S/C32H22O10/c1-39-18-6-3-15(4-7-18)26-14-24(38)31-22(36)12-21(35)29(32(31)42-26)19-9-16(5-8-25(19)40-2)27-13-23(37)30-20(34)10-17(33)11-28(30)41-27/h3-14,33-36H,1-2H3	8-[5-(5,7-dihydroxy-4-oxo-1-benzopyran-2-yl)-2-methoxyphenyl]-5,7-dihydroxy-2-(4-methoxyphenyl)-1-benzopyran-4-one	566.511
CID000002153	MCC402-C20	InChI=1S/C7H8N4O2/c1-10-5-4(8-3-9-5)6(12)11(2)7(10)13/h3H,1-2H3,(H,8,9)	1,3-dimethyl-7H-purine-2,6-dione	180.164
CID003940691	MCC504-N09	InChI=1S/C11H12O5/c1-3-16-11(15)9-6(2)4-8(13)7(5-12)10(9)14/h4-5,13-14H,3H2,1-2H3	3-formyl-2,4-dihydroxy-6-methylbenzoic acid ethyl ester	224.21
CID000005510	MCC502-E20	InChI=1S/C19H17NOS/c1-14-6-5-9-17(12-14)20(2)19(22)21-18-11-10-15-7-3-4-8-16(15)13-18/h3-13H,1-2H3	N-methyl-N-(3-methylphenyl)carbamothioic acid O-(2-naphthalenyl) ester	307.409
CID000770192	MCC507-A08	InChI=1S/C16H19FN2O/c17-15-4-1-3-14(11-15)12-18-6-8-19(9-7-18)13-16-5-2-10-20-16/h1-5,10-11H,6-9,12-13H2	1-[(3-fluorophenyl)methyl]-4-(2-furanylmethyl)piperazine	274.333
CID000003651	MCC507-F04	InChI=1S/C9H13NO/c1-7(10)6-8-2-4-9(11)5-3-8/h2-5,7,11H,6,10H2,1H3	4-(2-aminopropyl)phenol	151.206
CID000081876	MCC405-M06	InChI=1S/C14H12O5/c1-19-9-3-5-11(13(17)7-9)14(18)10-4-2-8(15)6-12(10)16/h2-7,15-17H,1H3	(2,4-dihydroxyphenyl)-(2-hydroxy-4-methoxyphenyl)methanone	260.242
CID000794664	MCC407-I14	InChI=1S/C13H15NO2/c1-4-16-11-7-5-6-10(15)12-8(2)14-9(3)13(11)12/h5-7,14H,4H2,1-3H3	4-ethoxy-1,3-dimethyl-2H-cyclohepta[c]pyrrol-8-one	217.264
CID005353758	MCC506-K03	InChI=1S/C5H10N2O2S/c1-4(10-3)7-9-5(8)6-2/h1-3H3,(H,6,8)/b7-4+	(1E)-N-(methylcarbamoyloxy)ethanimidothioic acid methyl ester	162.21
CID000011128	MCC405-H12	InChI=1S/C10H17NO6/c1-10(2,4-11)17-9-8(15)7(14)6(13)5(3-12)16-9/h5-9,12-15H,3H2,1-2H3/t5-,6-,7+,8-,9+/m1/s1	2-methyl-2-[[(2S,3R,4S,5S,6R)-3,4,5-trihydroxy-6-(hydroxymethyl)-2-oxanyl]oxy]propanenitrile	247.245
CID000001982	MCC506-I21	InChI=1S/C4H10NO3PS/c1-4(6)5-9(7,8-2)10-3/h1-3H3,(H,5,6,7)	N-[methoxy-(methylthio)phosphoryl]acetamide	183.166
CID005385314	MCC505-E13	InChI=1S/C8H10O4/c1-5(2)8(11)6(12-3)4-7(9)10/h4H,1H2,2-3H3,(H,9,10)/b6-4+	(2E)-3-methoxy-5-methyl-4-oxohexa-2,5-dienoic acid	170.163
CID005702062	MCC501-H05	InChI=1S/C8H8Cl2N4.C2H4O2/c9-6-2-1-3-7(10)5(6)4-13-14-8(11)12;1-2(3)4/h1-4H,(H4,11,12,14);1H3,(H,3,4)/b13-4+;	acetic acid;2-[(E)-(2,6-dichlorophenyl)methylideneamino]guanidine	291.134
CID004385757	MCC504-D08	InChI=1S/C19H27BrO4/c1-17(2)8-14-13(17)4-6-18(10-20)5-3-12-11(7-15(21)22)16(23)24-19(12,14)9-18/h11-14H,3-10H2,1-2H3,(H,21,22)	null	399.319
CID000000679	MCC502-C01	InChI=1S/C2H6OS/c1-4(2)3/h1-2H3	methylsulfinylmethane	78.1334
CID000135728	MCC504-M04	InChI=1S/C24H20O10/c1-10-4-13(25)7-16(26)20(10)23(31)34-15-6-12(3)21(18(28)9-15)24(32)33-14-5-11(2)19(22(29)30)17(27)8-14/h4-9,25-28H,1-3H3,(H,29,30)	4-[[4-[(2,4-dihydroxy-6-methylphenyl)-oxomethoxy]-2-hydroxy-6-methylphenyl]-oxomethoxy]-2-hydroxy-6-methylbenzoic acid	468.41
CID000000679	MCC502-J24	InChI=1S/C2H6OS/c1-4(2)3/h1-2H3	methylsulfinylmethane	78.1334
CID000002520	MCC403-J16	InChI=1S/C27H38N2O4/c1-20(2)27(19-28,22-10-12-24(31-5)26(18-22)33-7)14-8-15-29(3)16-13-21-9-11-23(30-4)25(17-21)32-6/h9-12,17-18,20H,8,13-16H2,1-7H3	2-(3,4-dimethoxyphenyl)-5-[2-(3,4-dimethoxyphenyl)ethyl-methylamino]-2-propan-2-ylpentanenitrile	454.602
CID000127988	MCC507-J14	InChI=1S/C9H5Cl2NO2/c10-4-1-6(11)5-3-8(9(13)14)12-7(5)2-4/h1-3,12H,(H,13,14)	4,6-dichloro-1H-indole-2-carboxylic acid	230.048
CID000004767	MCC503-P05	InChI=1S/C23H26O3/c1-16(2)13-20-21(23(20,3)4)22(24)25-15-17-9-8-12-19(14-17)26-18-10-6-5-7-11-18/h5-14,20-21H,15H2,1-4H3	2,2-dimethyl-3-(2-methylprop-1-enyl)-1-cyclopropanecarboxylic acid (3-phenoxyphenyl)methyl ester	350.451
CID000002805	MCC503-H21	InChI=1S/C20H24ClNO/c21-19-11-9-18(10-12-19)20(17-7-3-1-4-8-17)23-16-15-22-13-5-2-6-14-22/h1,3-4,7-12,20H,2,5-6,13-16H2	1-[2-[(4-chlorophenyl)-phenylmethoxy]ethyl]piperidine	329.864
CID000003896	BMI01-J06	InChI=1S/C14H13NO5/c16-10-2-4-12(17)8(5-10)7-15-9-1-3-13(18)11(6-9)14(19)20/h1-6,15-18H,7H2,(H,19,20)	5-[(2,5-dihydroxyphenyl)methylamino]-2-hydroxybenzoic acid	275.257
CID000000679	MCC503-F23	InChI=1S/C2H6OS/c1-4(2)3/h1-2H3	methylsulfinylmethane	78.1334
CID006710648	MCC407-B08	InChI=1S/C19H32O2/c1-18-9-7-13(20)11-12(18)3-4-14-15-5-6-17(21)19(15,2)10-8-16(14)18/h12-17,20-21H,3-11H2,1-2H3/t12-,13+,14?,15?,16?,17-,18-,19-/m0/s1	(3R,5S,10S,13S,17S)-10,13-dimethyl-2,3,4,5,6,7,8,9,11,12,14,15,16,17-tetradecahydro-1H-cyclopenta[a]phenanthrene-3,17-diol	292.456
CID000072435	MCC506-N16	InChI=1S/C22H22O8/c1-25-16-4-10(5-17(26-2)21(16)27-3)18-11-6-14-15(30-9-29-14)7-12(11)20(23)13-8-28-22(24)19(13)18/h4-7,13,18-20,23H,8-9H2,1-3H3/t13-,18+,19+,20-/m0/s1	(5R,5aR,8aS,9R)-5-hydroxy-9-(3,4,5-trimethoxyphenyl)-5a,6,8a,9-tetrahydro-5H-isobenzofuro[5,6-f][1,3]benzodioxol-8-one	414.405
CID000000679	MCC502-K02	InChI=1S/C2H6OS/c1-4(2)3/h1-2H3	methylsulfinylmethane	78.1334
CID000000679	MCC407-B24	InChI=1S/C2H6OS/c1-4(2)3/h1-2H3	methylsulfinylmethane	78.1334
CID000364159	MCC404-I10	InChI=1S/C17H16O4/c1-18-10-4-6-13-15(7-10)20-9-14-12-5-3-11(19-2)8-16(12)21-17(13)14/h3-8,14,17H,9H2,1-2H3/t14-,17-/m1/s1	(6aS,11aS)-3,9-dimethoxy-6a,11a-dihydro-6H-benzofuro[3,2-c][1]benzopyran	284.307
CID000004034	MCC401-P03	InChI=1S/C25H27ClN2/c1-20-6-5-7-21(18-20)19-27-14-16-28(17-15-27)25(22-8-3-2-4-9-22)23-10-12-24(26)13-11-23/h2-13,18,25H,14-17,19H2,1H3	1-[(4-chlorophenyl)-phenylmethyl]-4-[(3-methylphenyl)methyl]piperazine	390.948
CID000000679	MCC505-N23	InChI=1S/C2H6OS/c1-4(2)3/h1-2H3	methylsulfinylmethane	78.1334
CID005158410	MCC504-B22	InChI=1S/C15H23NO/c1-10-6-8-14(16-17)11(2)5-7-13-12(10)9-15(13,3)4/h12-13,17H,1-2,5-9H2,3-4H3	11,11-dimethyl-4,8-dimethylene-5-bicyclo[7.2.0]undecanone oxime	233.349
CID021596309	MCC406-H19	InChI=1S/C27H32O7/c1-25(2)19(12-20(28)32-5)27(4)17-6-8-26(3)18(15(17)10-16(22(25)30)23(27)31)11-21(29)34-24(26)14-7-9-33-13-14/h7,9,13,16-17,19,24H,6,8,10-12H2,1-5H3/t16-,17-,19-,24-,26+,27+/m0/s1	null	468.539
CID005281915	MCC405-M17	InChI=1S/C59H90O4/c1-44(2)24-15-25-45(3)26-16-27-46(4)28-17-29-47(5)30-18-31-48(6)32-19-33-49(7)34-20-35-50(8)36-21-37-51(9)38-22-39-52(10)40-23-41-53(11)42-43-55-54(12)56(60)58(62-13)59(63-14)57(55)61/h24,26,28,30,32,34,36,38,40,42H,15-23,25,27,29,31,33,35,37,39,41,43H2,1-14H3/b45-26+,46-28+,47-30+,48-32+,49-34+,50-36+,51-38+,52-40+,53-42+	2-[(2E,6E,10E,14E,18E,22E,26E,30E,34E)-3,7,11,15,19,23,27,31,35,39-decamethyltetraconta-2,6,10,14,18,22,26,30,34,38-decaenyl]-5,6-dimethoxy-3-methylcyclohexa-2,5-diene-1,4-dione	863.343
CID006708542	MCC404-C19	InChI=1S/C26H32O7/c1-22(2)16-12-17(27)25(5)15(23(16,3)9-7-18(28)32-22)6-10-24(4)19(14-8-11-30-13-14)31-21(29)20-26(24,25)33-20/h7-9,11,13,15-17,19-20,27H,6,10,12H2,1-5H3/t15?,16?,17-,19+,20?,23-,24+,25+,26?/m1/s1	null	456.528
CID000003767	MCC401-L21	InChI=1S/C6H7N3O/c7-9-6(10)5-1-3-8-4-2-5/h1-4H,7H2,(H,9,10)	4-pyridinecarbohydrazide	137.139
CID000064704	MCC401-A19	InChI=1S/C17H23NO4/c1-18-12-7-13(9-15(18)16(20)8-12)22-17(21)14(10-19)11-5-3-2-4-6-11/h2-6,12-16,19-20H,7-10H2,1H3/t12?,13-,14+,15?,16-/m0/s1	(2S)-3-hydroxy-2-phenylpropanoic acid [(3S,6S)-6-hydroxy-8-methyl-8-azabicyclo[3.2.1]octan-3-yl] ester	305.369
CID000000679	MCC507-J24	InChI=1S/C2H6OS/c1-4(2)3/h1-2H3	methylsulfinylmethane	78.1334
CID000040585	BMI01-O17	InChI=1S/C22H19Br2NO3/c1-22(2)17(12-19(23)24)20(22)21(26)28-18(13-25)14-7-6-10-16(11-14)27-15-8-4-3-5-9-15/h3-12,17-18,20H,1-2H3/t17-,18+,20-/m0/s1	(1R,3R)-3-(2,2-dibromoethenyl)-2,2-dimethyl-1-cyclopropanecarboxylic acid [(S)-cyano-(3-phenoxyphenyl)methyl] ester	505.199
CID000441436	MCC505-H03	InChI=1S/C7H16O7/c8-1-3(10)5(12)7(14)6(13)4(11)2-9/h3-14H,1-2H2/t3-,4+,5-,6-,7?/m1/s1	(2S,3R,5R,6R)-heptane-1,2,3,4,5,6,7-heptol	212.198
CID000000679	MCC507-I02	InChI=1S/C2H6OS/c1-4(2)3/h1-2H3	methylsulfinylmethane	78.1334
CID000000679	MCC504-A02	InChI=1S/C2H6OS/c1-4(2)3/h1-2H3	methylsulfinylmethane	78.1334
CID000000679	MCC404-I01	InChI=1S/C2H6OS/c1-4(2)3/h1-2H3	methylsulfinylmethane	78.1334
CID000002202	MCC401-I13	InChI=1S/C14H10O3/c15-10-5-1-3-8-7-9-4-2-6-11(16)13(9)14(17)12(8)10/h1-6,15-16H,7H2	1,8-dihydroxy-10H-anthracen-9-one	226.227
CID006710728	MCC404-H15	InChI=1S/C19H36O4.C19H34O4/c2*1-3-4-5-6-7-8-9-10-11-12-13-14-18(21)15-19(22)16-23-17(2)20/h3,18-19,21-22H,1,4-16H2,2H3;1,18-19,21-22H,4-16H2,2H3	acetic acid 2,4-dihydroxyheptadec-16-enyl ester;acetic acid 2,4-dihydroxyheptadec-16-ynyl ester	654.958
CID000007534	MCC501-D11	InChI=1S/C17H25NO3/c1-12-10-14(11-17(2,3)18(12)4)21-16(20)15(19)13-8-6-5-7-9-13/h5-9,12,14-15,19H,10-11H2,1-4H3	2-hydroxy-2-phenylacetic acid (1,2,2,6-tetramethyl-4-piperidinyl) ester	291.385
CID000009878	MCC507-J06	InChI=1S/C22H29FO4/c1-12-9-17-15-6-8-21(27,13(2)24)20(15,4)11-18(26)22(17,23)19(3)7-5-14(25)10-16(12)19/h5,7,10,12,15,17-18,26-27H,6,8-9,11H2,1-4H3/t12-,15-,17-,18-,19-,20-,21-,22-/m0/s1	(6S,8S,9R,10S,11S,13S,14S,17R)-17-acetyl-9-fluoro-11,17-dihydroxy-6,10,13-trimethyl-6,7,8,11,12,14,15,16-octahydrocyclopenta[a]phenanthren-3-one	376.462
CID000002719	MCC501-A14	InChI=1S/C18H26ClN3/c1-4-22(5-2)12-6-7-14(3)21-17-10-11-20-18-13-15(19)8-9-16(17)18/h8-11,13-14H,4-7,12H2,1-3H3,(H,20,21)	N4-(7-chloro-4-quinolinyl)-N1,N1-diethylpentane-1,4-diamine	319.872
CID000000679	MCC405-J01	InChI=1S/C2H6OS/c1-4(2)3/h1-2H3	methylsulfinylmethane	78.1334
CID000007028	MCC402-K17	InChI=1S/C10H15NO/c1-8(11-2)10(12)9-6-4-3-5-7-9/h3-8,10-12H,1-2H3/t8-,10+/m0/s1	(1S,2S)-2-(methylamino)-1-phenyl-1-propanol	165.232
CID000000679	MCC407-K23	InChI=1S/C2H6OS/c1-4(2)3/h1-2H3	methylsulfinylmethane	78.1334
CID000002170	MCC503-H20	InChI=1S/C17H16ClN3O/c18-12-5-6-15-13(11-12)17(21-9-7-19-8-10-21)20-14-3-1-2-4-16(14)22-15/h1-6,11,19H,7-10H2	8-chloro-6-(1-piperazinyl)benzo[b][1,4]benzoxazepine	313.781
CID000221071	MCC404-J06	InChI=1S/C15H18O3/c1-8-10-4-6-15(3)7-5-11(16)9(2)12(15)13(10)18-14(8)17/h5,7-8,10,13H,4,6H2,1-3H3/t8-,10-,13-,15-/m0/s1	(3S,3aS,5aS,9bS)-3,5a,9-trimethyl-3a,4,5,9b-tetrahydro-3H-benzo[g]benzofuran-2,8-dione	246.302
CID000000679	MCC503-M24	InChI=1S/C2H6OS/c1-4(2)3/h1-2H3	methylsulfinylmethane	78.1334
CID003397945	MCC501-F08	InChI=1S/C11H12NO2/c1-12-3-2-8-4-10-11(14-7-13-10)5-9(8)6-12/h4-6H,2-3,7H2,1H3/q+1	6-methyl-7,8-dihydro-[1,3]dioxolo[4,5-g]isoquinolin-6-ium	190.218
CID009570071	MCC406-K05	InChI=1S/C7H14N2O2S/c1-7(2,12-4)5-9-11-6(10)8-3/h5H,1-4H3,(H,8,10)/b9-5+	N-methylcarbamic acid [(E)-[2-methyl-2-(methylthio)propylidene]amino] ester	190.263
CID000156099	MCC405-D20	InChI=1S/C58H94O25/c1-23-34(63)37(66)40(69)48(76-23)81-45-28(61)22-74-47(43(45)72)80-44-24(2)77-49(42(71)39(44)68)82-46-35(64)27(60)21-75-51(46)83-52(73)58-17-16-53(3,4)18-26(58)25-10-11-31-55(7)14-13-33(79-50-41(70)38(67)36(65)29(20-59)78-50)54(5,6)30(55)12-15-56(31,8)57(25,9)19-32(58)62/h10,23-24,26-51,59-72H,11-22H2,1-9H3	5-hydroxy-2,2,6a,6b,9,9,12a-heptamethyl-10-[[3,4,5-trihydroxy-6-(hydroxymethyl)-2-oxanyl]oxy]-1,3,4,5,6,6a,7,8,8a,10,11,12,13,14b-tetradecahydropicene-4a-carboxylic acid [3-[[5-[[3,5-dihydroxy-4-[(3,4,5-trihydroxy-6-methyl-2-oxanyl)oxy]-2-oxanyl]oxy]-3,4-dihydroxy-6-methyl-2-oxanyl]oxy]-4,5-dihydroxy-2-oxanyl] ester	1191.35
CID000002818	MCC402-D13	InChI=1S/C18H19ClN4/c1-22-8-10-23(11-9-22)18-14-4-2-3-5-15(14)20-16-7-6-13(19)12-17(16)21-18/h2-7,12,21H,8-11H2,1H3	3-chloro-6-(4-methyl-1-piperazinyl)-5H-benzo[b][1,4]benzodiazepine	326.823
CID000442985	MCC405-G10	InChI=1S/C27H43NO2/c1-16-7-12-27(28-15-16)17(2)24-23(30-27)14-22-20-6-5-18-13-19(29)8-10-25(18,3)21(20)9-11-26(22,24)4/h5,16-17,19-24,28-29H,6-15H2,1-4H3/t16-,17+,19+,20-,21+,22+,23+,24+,25+,26+,27-/m1/s1	null	413.636
CID000073309	MCC505-G07	InChI=1S/C30H48O4/c1-25(2)14-15-30(24(33)34)19(16-25)18-8-9-21-27(5)12-11-22(31)26(3,4)20(27)10-13-28(21,6)29(18,7)17-23(30)32/h8,19-23,31-32H,9-17H2,1-7H3,(H,33,34)/t19-,20-,21+,22-,23+,27-,28+,29+,30+/m0/s1	(4aR,5R,6aR,6aS,6bR,8aR,10S,12aR,14bS)-5,10-dihydroxy-2,2,6a,6b,9,9,12a-heptamethyl-1,3,4,5,6,6a,7,8,8a,10,11,12,13,14b-tetradecahydropicene-4a-carboxylic acid	472.7
CID006708658	MCC504-L06	InChI=1S/C32H48O5/c1-18-9-14-32(27(35)36)16-15-30(7)21(25(32)19(18)2)17-22(34)26-29(6)12-11-24(37-20(3)33)28(4,5)23(29)10-13-31(26,30)8/h17-19,23-26H,9-16H2,1-8H3,(H,35,36)/t18-,19+,23?,24+,25?,26?,29+,30-,31-,32+/m1/s1	(1S,2R,4aS,6aS,6bR,10S,12aS)-10-acetyloxy-1,2,6a,6b,9,9,12a-heptamethyl-13-oxo-1,2,3,4,5,6,6a,7,8,8a,10,11,12,14b-tetradecahydropicene-4a-carboxylic acid	512.721
CID000099190	MCC404-B15	InChI=1S/C23H20O6/c1-11(2)16-8-14-15(28-16)6-5-12-22(24)21-13-7-18(25-3)19(26-4)9-17(13)27-10-20(21)29-23(12)14/h5-7,9,16H,1,8,10H2,2-4H3/t16-/m1/s1	null	392.401
CID000031728	MCC402-H06	InChI=1S/C17H21NO3.ClH/c1-12(17(21)14-4-8-16(20)9-5-14)18-11-10-13-2-6-15(19)7-3-13;/h2-9,12,17-21H,10-11H2,1H3;1H/t12-,17-;/m0./s1	4-[2-[[(1R,2S)-1-hydroxy-1-(4-hydroxyphenyl)propan-2-yl]amino]ethyl]phenol;hydrochloride	323.814
CID000003026	MCC406-O07	InChI=1S/C16H22O4/c1-3-5-11-19-15(17)13-9-7-8-10-14(13)16(18)20-12-6-4-2/h7-10H,3-6,11-12H2,1-2H3	benzene-1,2-dicarboxylic acid dibutyl ester	278.343
CID000001983	MCC401-E11	InChI=1S/C8H9NO2/c1-6(10)9-7-2-4-8(11)5-3-7/h2-5,11H,1H3,(H,9,10)	N-(4-hydroxyphenyl)acetamide	151.163
CID000442397	MCC406-L21	InChI=1S/C15H14O5/c16-10-3-1-8-5-13(19)15(20-14(8)7-10)9-2-4-11(17)12(18)6-9/h1-4,6-7,13,15-19H,5H2/t13-,15+/m0/s1	(2R,3S)-2-(3,4-dihydroxyphenyl)-3,4-dihydro-2H-1-benzopyran-3,7-diol	274.269
CID000030957	MCC506-N21	InChI=1S/C23H30O7/c1-20-5-3-13(24)8-12(20)9-15-23(30-15)18(20)17(26)19(27)21(2)14(4-6-22(21,23)28)11-7-16(25)29-10-11/h7,12-15,17-18,24,26,28H,3-6,8-10H2,1-2H3/t12-,13-,14+,15-,17-,18?,20-,21-,22+,23?/m0/s1	null	418.48
CID000074708	MCC406-I08	InChI=1S/C13H8O3/c14-8-5-6-12-10(7-8)13(15)9-3-1-2-4-11(9)16-12/h1-7,14H	2-hydroxy-9-xanthenone	212.201
CID000000679	MCC402-F01	InChI=1S/C2H6OS/c1-4(2)3/h1-2H3	methylsulfinylmethane	78.1334
CID000003351	MCC503-K18	InChI=1S/C20H21ClN2O4/c21-16-2-4-17(5-3-16)25-13-20(24)23-9-7-22(8-10-23)12-15-1-6-18-19(11-15)27-14-26-18/h1-6,11H,7-10,12-14H2	1-[4-(1,3-benzodioxol-5-ylmethyl)-1-piperazinyl]-2-(4-chlorophenoxy)ethanone	388.845
CID000003401	MCC403-L15	InChI=1S/C22H16F2N2/c23-19-12-10-18(11-13-19)22(26-15-14-25-16-26,17-6-2-1-3-7-17)20-8-4-5-9-21(20)24/h1-16H	1-[(2-fluorophenyl)-(4-fluorophenyl)-phenylmethyl]imidazole	346.373
CID000000679	MCC505-C23	InChI=1S/C2H6OS/c1-4(2)3/h1-2H3	methylsulfinylmethane	78.1334
CID000002741	MCC406-K14	InChI=1S/C10H6O4/c11-7-5-9(10(12)13)14-8-4-2-1-3-6(7)8/h1-5H,(H,12,13)	4-oxo-1-benzopyran-2-carboxylic acid	190.152
CID006708562	MCC404-G18	InChI=1S/C27H36O7/c1-15-17-7-9-25(4)23(16-8-10-32-14-16)33-22(30)13-27(15,25)34-20-12-19(28)24(2,3)18(26(17,20)5)11-21(29)31-6/h8,10,14,17-20,23,28H,1,7,9,11-13H2,2-6H3/t17?,18?,19?,20-,23-,25-,26+,27-/m0/s1	null	472.571
CID006708554	MCC404-E15	InChI=1S/C25H32O4/c1-22(2)18-12-17(26)21-15(23(18,3)8-6-19(22)27)5-9-24(4)16(14-7-10-28-13-14)11-20-25(21,24)29-20/h6-8,10,13,15-18,20-21,26H,5,9,11-12H2,1-4H3/t15?,16-,17+,18?,20+,21?,23+,24-,25-/m0/s1	null	396.519
CID000000138	MCC402-D08	InChI=1S/C5H11NO2/c6-4-2-1-3-5(7)8/h1-4,6H2,(H,7,8)	5-aminopentanoic acid	117.146
CID000000679	MCC403-A02	InChI=1S/C2H6OS/c1-4(2)3/h1-2H3	methylsulfinylmethane	78.1334
CID000001779	MCC506-G04	InChI=1S/C10H5Cl2NO3/c11-4-1-5(12)9-6(2-4)13-7(10(15)16)3-8(9)14/h1-3H,(H,13,14)(H,15,16)	5,7-dichloro-4-oxo-1H-quinoline-2-carboxylic acid	258.058
CID005280457	MCC404-B03	InChI=1S/C14H12O2/c15-13-8-12(9-14(16)10-13)7-6-11-4-2-1-3-5-11/h1-10,15-16H/b7-6+	5-[(E)-2-phenylethenyl]benzene-1,3-diol	212.244
CID000000679	MCC405-P02	InChI=1S/C2H6OS/c1-4(2)3/h1-2H3	methylsulfinylmethane	78.1334
CID005207355	MCC404-G10	InChI=1S/C16H18O2/c1-16-8-7-13(17)10-12(16)4-3-11-9-14(18-2)5-6-15(11)16/h5-6,9-10H,3-4,7-8H2,1-2H3	7-methoxy-4a-methyl-3,4,9,10-tetrahydrophenanthren-2-one	242.313
CID000003052	MCC401-K12	InChI=1S/C10H21N3O/c1-4-12(5-2)10(14)13-8-6-11(3)7-9-13/h4-9H2,1-3H3	N,N-diethyl-4-methyl-1-piperazinecarboxamide	199.293
CID000000679	MCC501-E02	InChI=1S/C2H6OS/c1-4(2)3/h1-2H3	methylsulfinylmethane	78.1334
CID000002051	BMI01-E12	InChI=1S/C16H14ClN3O2/c1-21-14-7-12-13(8-15(14)22-2)18-9-19-16(12)20-11-5-3-4-10(17)6-11/h3-9H,1-2H3,(H,18,19,20)	N-(3-chlorophenyl)-6,7-dimethoxy-4-quinazolinamine	315.754
CID000443600	MCC501-D04	InChI=1S/C19H35N3O5/c1-4-5-6-8-14(11-16(24)21-27)18(25)20-17(13(2)3)19(26)22-10-7-9-15(22)12-23/h13-15,17,23,27H,4-12H2,1-3H3,(H,20,25)(H,21,24)/t14-,15+,17+/m1/s1	(2R)-N'-hydroxy-N-[(2S)-1-[(2S)-2-(hydroxymethyl)-1-pyrrolidinyl]-3-methyl-1-oxobutan-2-yl]-2-pentylbutanediamide	385.498
CID000697993	MCC403-F14	InChI=1S/C7H5NS2/c9-7-8-5-3-1-2-4-6(5)10-7/h1-4H,(H,8,9)	3H-1,3-benzothiazole-2-thione	167.251
CID000000679	MCC506-N23	InChI=1S/C2H6OS/c1-4(2)3/h1-2H3	methylsulfinylmethane	78.1334
CID000000679	BMI01-B24	InChI=1S/C2H6OS/c1-4(2)3/h1-2H3	methylsulfinylmethane	78.1334
CID000047811	MCC403-K05	InChI=1S/C19H26N2S/c1-3-7-21-11-13(12-22-2)8-16-15-5-4-6-17-19(15)14(10-20-17)9-18(16)21/h4-6,10,13,16,18,20H,3,7-9,11-12H2,1-2H3/t13-,16-,18-/m1/s1	(6aR,9R,10aR)-9-[(methylthio)methyl]-7-propyl-6,6a,8,9,10,10a-hexahydro-4H-indolo[4,3-fg]quinoline	314.488
CID005281708	MCC401-B18	InChI=1S/C15H10O4/c16-10-3-1-9(2-4-10)13-8-19-14-7-11(17)5-6-12(14)15(13)18/h1-8,16-17H	7-hydroxy-3-(4-hydroxyphenyl)-1-benzopyran-4-one	254.238
CID000073299	MCC405-M21	InChI=1S/C30H48O4/c1-25(2)13-15-30(24(33)34)16-14-28(5)19(20(30)17-25)7-8-22-26(3)11-10-23(32)27(4,18-31)21(26)9-12-29(22,28)6/h7,20-23,31-32H,8-18H2,1-6H3,(H,33,34)/t20-,21+,22+,23-,26-,27-,28+,29+,30-/m0/s1	(4aS,6aR,6aS,6bR,8aR,9R,10S,12aR,14bS)-10-hydroxy-9-(hydroxymethyl)-2,2,6a,6b,9,12a-hexamethyl-1,3,4,5,6,6a,7,8,8a,10,11,12,13,14b-tetradecahydropicene-4a-carboxylic acid	472.7
CID005447130	MCC401-L10	InChI=1S/C6H6N4O4/c7-6(11)9-8-3-4-1-2-5(14-4)10(12)13/h1-3H,(H3,7,9,11)/b8-3+	[(E)-(5-nitro-2-furanyl)methylideneamino]urea	198.136
CID000011103	MCC407-P22	InChI=1S/C34H38N4O6/c1-15-21(7-9-31(41)42)27-14-28-22(8-10-32(43)44)16(2)24(36-28)12-29-34(20(6)40)18(4)26(38-29)13-30-33(19(5)39)17(3)25(37-30)11-23(15)35-27/h11-14,19-20,37-40H,7-10H2,1-6H3,(H,41,42)(H,43,44)	3-[18-(2-carboxyethyl)-8,13-bis(1-hydroxyethyl)-3,7,12,17-tetramethyl-22,23-dihydroporphyrin-2-yl]propanoic acid	598.689
CID000004169	MCC406-E15	InChI=1S/C15H22ClNO2/c1-5-13-8-6-7-11(2)15(13)17(14(18)9-16)12(3)10-19-4/h6-8,12H,5,9-10H2,1-4H3	2-chloro-N-(2-ethyl-6-methylphenyl)-N-(1-methoxypropan-2-yl)acetamide	283.794
CID000000679	MCC403-O24	InChI=1S/C2H6OS/c1-4(2)3/h1-2H3	methylsulfinylmethane	78.1334
CID000006883	MCC401-N07	InChI=1S/C6H8N2O8/c9-7(10)15-3-1-13-6-4(16-8(11)12)2-14-5(3)6/h3-6H,1-2H2/t3-,4+,5-,6-/m1/s1	nitric acid [(3S,3aS,6R,6aS)-3-nitrooxy-2,3,3a,5,6,6a-hexahydrofuro[3,2-b]furan-6-yl] ester	236.136
CID005281224	MCC505-B14	InChI=1S/C40H52O4/c1-27(17-13-19-29(3)21-23-33-31(5)37(43)35(41)25-39(33,7)8)15-11-12-16-28(2)18-14-20-30(4)22-24-34-32(6)38(44)36(42)26-40(34,9)10/h11-24,35-36,41-42H,25-26H2,1-10H3/b12-11+,17-13+,18-14+,23-21+,24-22+,27-15+,28-16+,29-19+,30-20+/t35-,36-/m0/s1	(6S)-6-hydroxy-3-[(1E,3E,5E,7E,9E,11E,13E,15E,17E)-18-[(4S)-4-hydroxy-2,6,6-trimethyl-3-oxo-1-cyclohexenyl]-3,7,12,16-tetramethyloctadeca-1,3,5,7,9,11,13,15,17-nonaenyl]-2,4,4-trimethyl-1-cyclohex-2-enone	596.838
CID000223368	MCC506-L03	InChI=1S/C18H20O2/c1-18-9-8-14-13-5-3-12(19)10-11(13)2-4-15(14)16(18)6-7-17(18)20/h3-5,10,14,16,19H,2,6-9H2,1H3/t14-,16+,18+/m1/s1	(9S,13S,14S)-3-hydroxy-13-methyl-9,11,12,14,15,16-hexahydro-6H-cyclopenta[a]phenanthren-17-one	268.35
CID000443239	MCC506-B16	InChI=1S/C4H7NO5/c5-1(3(7)8)2(6)4(9)10/h1-2,6H,5H2,(H,7,8)(H,9,10)/t1-,2-/m0/s1	(2S,3S)-2-amino-3-hydroxybutanedioic acid	149.102
CID006708601	MCC504-I17	InChI=1S/C16H20O2/c1-16-9-8-12(17)10-11(16)6-7-13-14(16)4-3-5-15(13)18-2/h3-5,11H,6-10H2,1-2H3/t11?,16-/m0/s1	(4aS)-8-methoxy-4a-methyl-1,3,4,9,10,10a-hexahydrophenanthren-2-one	244.329
CID000022880	MCC506-J21	InChI=1S/C5H9NO4/c1-6-3(5(9)10)2-4(7)8/h3,6H,2H2,1H3,(H,7,8)(H,9,10)/t3-/m1/s1	(2R)-2-(methylamino)butanedioic acid	147.129
CID005353431	BMI01-N10	InChI=1S/C10H9NO2S/c1-9-3-5-10(6-4-9)14(12,13)8-2-7-11/h2-6,8H,1H3/b8-2+	(E)-3-(4-methylphenyl)sulfonyl-2-propenenitrile	207.249
CID000000679	MCC504-P23	InChI=1S/C2H6OS/c1-4(2)3/h1-2H3	methylsulfinylmethane	78.1334
CID000009064	MCC501-A09	InChI=1S/C15H14O6/c16-8-4-11(18)9-6-13(20)15(21-14(9)5-8)7-1-2-10(17)12(19)3-7/h1-5,13,15-20H,6H2/t13-,15+/m0/s1	(2R,3S)-2-(3,4-dihydroxyphenyl)-3,4-dihydro-2H-1-benzopyran-3,5,7-triol	290.268
CID006708601	MCC404-I17	InChI=1S/C16H20O2/c1-16-9-8-12(17)10-11(16)6-7-13-14(16)4-3-5-15(13)18-2/h3-5,11H,6-10H2,1-2H3/t11?,16-/m0/s1	(4aS)-8-methoxy-4a-methyl-1,3,4,9,10,10a-hexahydrophenanthren-2-one	244.329
CID006708582	MCC504-G21	InChI=1S/C26H32O6/c1-23(2)17-12-21(29)32-26(5)16(24(17,3)10-7-19(23)27)6-9-25(4)18(26)13-20(28)31-22(25)15-8-11-30-14-15/h7-8,10-11,13-14,16-17,19,22,27H,6,9,12H2,1-5H3/t16?,17?,19-,22+,24-,25-,26-/m1/s1	null	440.529
CID000003542	BMI01-C08	InChI=1S/C14H17N3O2S/c1-11-9-16-7-8-17(11)20(18,19)14-4-2-3-12-10-15-6-5-13(12)14/h2-6,10-11,16H,7-9H2,1H3	5-[(2-methyl-1-piperazinyl)sulfonyl]isoquinoline	291.369
CID000016230	MCC501-G11	InChI=1S/C6H8ClN7O.ClH/c7-2-4(9)13-3(8)1(12-2)5(15)14-6(10)11;/h(H4,8,9,13)(H4,10,11,14,15);1H	3,5-diamino-6-chloro-N-(diaminomethylidene)-2-pyrazinecarboxamide;hydrochloride	266.088
CID003083928	MCC404-C08	InChI=1S/C12H12O5/c1-14-8-6-7-4-5-9(13)17-10(7)12(16-3)11(8)15-2/h4-6H,1-3H3	6,7,8-trimethoxy-1-benzopyran-2-one	236.221
CID000002799	MCC403-I20	InChI=1S/C21H26Cl2O/c1-20(2,3)13-21(4,5)16-7-9-19(24)15(11-16)10-14-6-8-17(22)12-18(14)23/h6-9,11-12,24H,10,13H2,1-5H3	2-[(2,4-dichlorophenyl)methyl]-4-(2,4,4-trimethylpentan-2-yl)phenol	365.337
CID000000774	MCC401-H21	InChI=1S/C5H9N3/c6-2-1-5-3-7-4-8-5/h3-4H,1-2,6H2,(H,7,8)	2-(1H-imidazol-5-yl)ethanamine	111.145
CID000006755	MCC405-I21	InChI=1S/C10H6O3/c11-8-5-9(12)10(13)7-4-2-1-3-6(7)8/h1-5,11H	4-hydroxynaphthalene-1,2-dione	174.153
CID000876506	MCC507-O10	InChI=1S/C17H16N2O3/c1-18(13-15-5-3-2-4-6-15)17(20)12-9-14-7-10-16(11-8-14)19(21)22/h2-12H,13H2,1H3	N-methyl-3-(4-nitrophenyl)-N-(phenylmethyl)-2-propenamide	296.321
CID005337219	MCC507-F17	InChI=1S/C15H13BrN2O3S2/c1-21-6-2-5-18-14(20)12(23-15(18)22)11-9-7-8(16)3-4-10(9)17-13(11)19/h3-4,7H,2,5-6H2,1H3,(H,17,19)/b12-11-	(5Z)-5-(5-bromo-2-oxo-1H-indol-3-ylidene)-3-(3-methoxypropyl)-2-sulfanylidene-4-thiazolidinone	413.309
CID002873689	MCC407-G16	InChI=1S/C17H27ClN2O2.2ClH/c1-4-19-5-7-20(8-6-19)11-15(21)12-22-16-9-13(2)17(18)14(3)10-16;;/h9-10,15,21H,4-8,11-12H2,1-3H3;2*1H	1-(4-chloro-3,5-dimethylphenoxy)-3-(4-ethyl-1-piperazinyl)-2-propanol;dihydrochloride	399.783
CID000003735	MCC403-J07	InChI=1S/C11H12I3NO2/c1-2-5(11(16)17)3-6-7(12)4-8(13)10(15)9(6)14/h4-5H,2-3,15H2,1H3,(H,16,17)	2-[(3-amino-2,4,6-triiodophenyl)methyl]butanoic acid	570.932
CID000007012	MCC503-L04	InChI=1S/C10H12O2/c1-2-9(10(11)12)8-6-4-3-5-7-8/h3-7,9H,2H2,1H3,(H,11,12)	2-phenylbutanoic acid	164.201
CID000442826	MCC405-N09	InChI=1S/C23H22O7/c1-23(2)6-5-11-15(30-23)8-13(24)20-21(25)19-12-7-16(26-3)17(27-4)9-14(12)28-10-18(19)29-22(11)20/h5-9,18-19,24H,10H2,1-4H3/t18-,19+/m1/s1	null	410.417
CID000091474	MCC505-H17	InChI=1S/C27H44O2/c1-17(2)7-6-8-18(3)21-9-10-22-25-23(12-14-27(21,22)5)26(4)13-11-20(28)15-19(26)16-24(25)29/h16-18,20-23,25,28H,6-15H2,1-5H3/t18-,20+,21-,22+,23+,25+,26+,27-/m1/s1	(3S,8S,9S,10R,13R,14S,17R)-3-hydroxy-10,13-dimethyl-17-[(2R)-6-methylheptan-2-yl]-1,2,3,4,8,9,11,12,14,15,16,17-dodecahydrocyclopenta[a]phenanthren-7-one	400.637
CID000040692	MCC503-N12	InChI=1S/C17H16F6N2O/c18-16(19,20)11-5-3-4-9-10(15(26)12-6-1-2-7-24-12)8-13(17(21,22)23)25-14(9)11/h3-5,8,12,15,24,26H,1-2,6-7H2/t12-,15+/m1/s1	(S)-[2,8-bis(trifluoromethyl)-4-quinolinyl]-[(2R)-2-piperidinyl]methanol	378.312
CID000003672	MCC501-L09	InChI=1S/C13H18O2/c1-9(2)8-11-4-6-12(7-5-11)10(3)13(14)15/h4-7,9-10H,8H2,1-3H3,(H,14,15)	2-[4-(2-methylpropyl)phenyl]propanoic acid	206.281
CID005702265	MCC406-C22	InChI=1S/C22H34O7/c1-8-19(5)11-14(25)22(27)20(6)13(24)9-10-18(3,4)16(20)15(26)17(28-12(2)23)21(22,7)29-19/h8,13,15-17,24,26-27H,1,9-11H2,2-7H3/t13-,15-,16?,17-,19-,20-,21+,22-/m0/s1	acetic acid [(3R,4aR,5S,6S,10S,10aR,10bS)-3-ethenyl-6,10,10b-trihydroxy-3,4a,7,7,10a-pentamethyl-1-oxo-5,6,6a,8,9,10-hexahydro-2H-benzo[f][1]benzopyran-5-yl] ester	410.501
CID000876492	MCC507-M15	InChI=1S/C17H20BrN3/c18-17-5-1-3-15(11-17)13-20-7-9-21(10-8-20)14-16-4-2-6-19-12-16/h1-6,11-12H,7-10,13-14H2	1-[(3-bromophenyl)methyl]-4-(3-pyridinylmethyl)piperazine	346.265
CID000000679	MCC404-D24	InChI=1S/C2H6OS/c1-4(2)3/h1-2H3	methylsulfinylmethane	78.1334
CID000004096	MCC406-C11	InChI=1S/C2H8NO2PS/c1-5-6(3,4)7-2/h1-2H3,(H2,3,4)	[amino-(methylthio)phosphoryl]oxymethane	141.129
CID006708528	MCC504-C11	InChI=1S/C32H42O9/c1-16(33)38-22-14-23(39-17(2)34)30(7)20-9-11-29(6)25(19-10-12-37-15-19)26(36)27-32(29,41-27)31(20,8)24(40-18(3)35)13-21(30)28(22,4)5/h10,12,15,20-25,27H,9,11,13-14H2,1-8H3/t20?,21?,22-,23+,24-,25-,27-,29+,30-,31+,32-/m1/s1	null	570.67
CID001350889	MCC507-L07	InChI=1S/C18H19ClN2O3/c1-3-17(22)20-13-6-8-14(9-7-13)21-18(23)12-5-10-16(24-4-2)15(19)11-12/h5-11H,3-4H2,1-2H3,(H,20,22)(H,21,23)	3-chloro-4-ethoxy-N-[4-(1-oxopropylamino)phenyl]benzamide	346.808
CID005702066	MCC401-J05	InChI=1S/C17H24NO3.BrH/c1-18(2)13-8-9-14(18)11-15(10-13)21-17(20)16(19)12-6-4-3-5-7-12;/h3-7,13-16,19H,8-11H2,1-2H3;1H/q+1;/p-1/t13-,14?,15?,16?;/m0./s1	2-hydroxy-2-phenylacetic acid [(5S)-8,8-dimethyl-8-azoniabicyclo[3.2.1]octan-3-yl] ester;bromide	370.281
CID002873536	MCC507-G13	InChI=1S/C19H18ClN3O3/c1-11-16(18(24)22-14-5-3-4-6-15(14)26-2)17(23-19(25)21-11)12-7-9-13(20)10-8-12/h3-10,17H,1-2H3,(H,22,24)(H2,21,23,25)	4-(4-chlorophenyl)-N-(2-methoxyphenyl)-6-methyl-2-oxo-3,4-dihydro-1H-pyrimidine-5-carboxamide	371.818
CID005353609	BMI01-N01	InChI=1S/C10H10O4/c1-14-10(13)5-2-7-6-8(11)3-4-9(7)12/h2-6,11-12H,1H3/b5-2+	(E)-3-(2,5-dihydroxyphenyl)-2-propenoic acid methyl ester	194.184
CID000003652	MCC406-M06	InChI=1S/C18H26ClN3O/c1-3-22(11-12-23)10-4-5-14(2)21-17-8-9-20-18-13-15(19)6-7-16(17)18/h6-9,13-14,23H,3-5,10-12H2,1-2H3,(H,20,21)	2-[4-[(7-chloro-4-quinolinyl)amino]pentyl-ethylamino]ethanol	335.872
CID005748168	MCC404-J17	InChI=1S/C43H32O20/c44-17-7-23(45)21-12-30(52)39(61-33(21)8-17)14-1-19-20(11-32(54)41(35(19)38(57)29(51)2-14)63-43(59)16-5-27(49)37(56)28(50)6-16)40-31(53)13-22-24(46)9-18(10-34(22)62-40)60-42(58)15-3-25(47)36(55)26(48)4-15/h1-11,30-31,39-40,44-50,52-56H,12-13H2,(H,51,57)/t30-,31-,39?,40-/m1/s1	3,4,5-trihydroxybenzoic acid [(2R,3R)-2-[3,5-dihydroxy-6-oxo-4-[oxo-(3,4,5-trihydroxyphenyl)methoxy]-8-[(3R)-3,5,7-trihydroxy-3,4-dihydro-2H-1-benzopyran-2-yl]-1-benzo[7]annulenyl]-3,5-dihydroxy-3,4-dihydro-2H-1-benzopyran-7-yl] ester	868.702
CID005318569	MCC405-M10	InChI=1S/C32H22O10/c1-39-18-6-3-15(4-7-18)26-14-24(38)31-22(36)12-21(35)29(32(31)42-26)19-9-16(5-8-25(19)40-2)27-13-23(37)30-20(34)10-17(33)11-28(30)41-27/h3-14,33-36H,1-2H3	8-[5-(5,7-dihydroxy-4-oxo-1-benzopyran-2-yl)-2-methoxyphenyl]-5,7-dihydroxy-2-(4-methoxyphenyl)-1-benzopyran-4-one	566.511
CID000047811	MCC503-K05	InChI=1S/C19H26N2S/c1-3-7-21-11-13(12-22-2)8-16-15-5-4-6-17-19(15)14(10-20-17)9-18(16)21/h4-6,10,13,16,18,20H,3,7-9,11-12H2,1-2H3/t13-,16-,18-/m1/s1	(6aR,9R,10aR)-9-[(methylthio)methyl]-7-propyl-6,6a,8,9,10,10a-hexahydro-4H-indolo[4,3-fg]quinoline	314.488
CID000002119	MCC503-H22	InChI=1S/C15H23NO2/c1-4-7-13-8-5-6-9-15(13)18-11-14(17)10-16-12(2)3/h4-6,8-9,12,14,16-17H,1,7,10-11H2,2-3H3	1-(propan-2-ylamino)-3-(2-prop-2-enylphenoxy)-2-propanol	249.349
CID000441728	MCC506-D05	InChI=1S/C27H41NO8/c1-7-28-12-23(3)9-8-17(32-5)26-20(23)21(36-14(2)29)27(22(26)28)25(34-13-35-27)11-16(31-4)15-10-24(26,30)19(25)18(15)33-6/h15-22,30H,7-13H2,1-6H3/t15-,16+,17+,18+,19+,20-,21+,22?,23+,24+,25-,26-,27-/m1/s1	null	507.616
CID000005327	MCC402-A12	InChI=1S/C12H14N4O2S/c1-8-7-9(2)15-12(14-8)16-19(17,18)11-5-3-10(13)4-6-11/h3-7H,13H2,1-2H3,(H,14,15,16)	4-amino-N-(4,6-dimethyl-2-pyrimidinyl)benzenesulfonamide	278.33
CID000006305	MCC402-I14	InChI=1S/C11H12N2O2/c12-9(11(14)15)5-7-6-13-10-4-2-1-3-8(7)10/h1-4,6,9,13H,5,12H2,(H,14,15)/t9-/m0/s1	(2S)-2-amino-3-(1H-indol-3-yl)propanoic acid	204.225
CID011980056	MCC503-K20	InChI=1S/C23H16O6.2C19H17N3.2H2O/c24-20-16(14-7-3-1-5-12(14)9-18(20)22(26)27)11-17-15-8-4-2-6-13(15)10-19(21(17)25)23(28)29;2*20-16-7-1-13(2-8-16)19(14-3-9-17(21)10-4-14)15-5-11-18(22)12-6-15;;/h1-10,24-25H,11H2,(H,26,27)(H,28,29);2*1-12,20H,21-22H2;2*1H2	4-[(4-aminophenyl)-(4-imino-1-cyclohexa-2,5-dienylidene)methyl]aniline;4-[(3-carboxy-2-hydroxy-1-naphthalenyl)methyl]-3-hydroxy-2-naphthalenecarboxylic acid;dihydrate	999.117
CID000002812	MCC501-E08	InChI=1S/C22H17ClN2/c23-21-14-8-7-13-20(21)22(25-16-15-24-17-25,18-9-3-1-4-10-18)19-11-5-2-6-12-19/h1-17H	1-[(2-chlorophenyl)-diphenylmethyl]imidazole	344.837
CID000003655	MCC503-H14	InChI=1S/C13H14N2O/c14-13-8-4-1-2-5-9(8)15-10-6-3-7-11(16)12(10)13/h1-2,4-5,11,16H,3,6-7H2,(H2,14,15)	9-amino-1,2,3,4-tetrahydroacridin-1-ol	214.263
CID000002881	MCC401-E20	InChI=1S/C23H16O11/c24-11(9-31-14-3-1-5-16-20(14)12(25)7-18(33-16)22(27)28)10-32-15-4-2-6-17-21(15)13(26)8-19(34-17)23(29)30/h1-8,11,24H,9-10H2,(H,27,28)(H,29,30)/p-2	5-[3-[(2-carboxylato-4-oxo-1-benzopyran-5-yl)oxy]-2-hydroxypropoxy]-4-oxo-1-benzopyran-2-carboxylate	466.351
CID000004216	BMI01-J12	InChI=1S/C15H17IN2O2S/c16-14-6-1-5-13-12(14)4-2-7-15(13)21(19,20)18-10-3-8-17-9-11-18/h1-2,4-7,17H,3,8-11H2	1-[(5-iodo-1-naphthalenyl)sulfonyl]-1,4-diazepane	416.277
CID000667490	MCC403-L12	InChI=1S/C5H4N4S/c10-5-3-4(7-1-6-3)8-2-9-5/h1-2H,(H2,6,7,8,9,10)	3,7-dihydropurine-6-thione	152.177
CID025016104	MCC507-J12	InChI=1S/C27H42O/c1-18(2)7-6-8-19(3)23-11-12-24-22-10-9-20-17-21(28)13-15-26(20,4)25(22)14-16-27(23,24)5/h13,15,17-19,22-25H,6-12,14,16H2,1-5H3/t19-,22+,23?,24+,25+,26+,27-/m1/s1	(8S,9S,10R,13R,14S)-10,13-dimethyl-17-[(2R)-6-methylheptan-2-yl]-6,7,8,9,11,12,14,15,16,17-decahydrocyclopenta[a]phenanthren-3-one	382.622
CID000004839	MCC401-N14	InChI=1S/C21H25NO2/c1-2-22-15-9-14-19(16-22)24-21(23)20(17-10-5-3-6-11-17)18-12-7-4-8-13-18/h3-8,10-13,19-20H,2,9,14-16H2,1H3	2,2-diphenylacetic acid (1-ethyl-3-piperidinyl) ester	323.429
CID003032482	MCC503-F18	InChI=1S/C27H44O7/c1-23(2,32)9-8-22(31)26(5,33)21-7-11-27(34)16-12-18(28)17-13-19(29)20(30)14-24(17,3)15(16)6-10-25(21,27)4/h12,15,17,19-22,29-34H,6-11,13-14H2,1-5H3/t15-,17-,19+,20-,21-,22+,24+,25+,26-,27+/m0/s1	(2S,3R,5R,9R,10R,13R,14S,17S)-2,3,14-trihydroxy-10,13-dimethyl-17-[(2S,3R)-2,3,6-trihydroxy-6-methylheptan-2-yl]-2,3,4,5,9,11,12,15,16,17-decahydro-1H-cyclopenta[a]phenanthren-6-one	480.634
CID000003624	MCC503-F11	InChI=1S/C21H19N3/c1-2-24-20-13-16(23)9-11-18(20)17-10-8-15(22)12-19(17)21(24)14-6-4-3-5-7-14/h3-13,23H,2,22H2,1H3/p+1	5-ethyl-6-phenylphenanthridin-5-ium-3,8-diamine	314.404
CID000092970	BMI01-O21	InChI=1S/C10H6N2O/c11-6-9(7-12)5-8-1-3-10(13)4-2-8/h1-5,13H	2-[(4-hydroxyphenyl)methylidene]propanedinitrile	170.167
CID000002328	MCC506-G03	InChI=1S/C10H12N2O3S/c1-7(2)12-10(13)8-5-3-4-6-9(8)11-16(12,14)15/h3-7,11H,1-2H3	2,2-dioxo-3-propan-2-yl-1H-2$l^{6},1,3-benzothiadiazin-4-one	240.279
CID000079737	MCC506-D12	InChI=1S/C9H10O5/c1-13-6-4-3-5(9(11)12)7(10)8(6)14-2/h3-4,10H,1-2H3,(H,11,12)	2-hydroxy-3,4-dimethoxybenzoic acid	198.173
CID005702175	MCC502-L14	InChI=1S/C25H30O3/c1-25-12-11-20-19-10-8-18(28-15-16-5-3-2-4-6-16)13-17(19)7-9-21(20)22(25)14-23(26)24(25)27/h2-6,8,10,13,20-24,26-27H,7,9,11-12,14-15H2,1H3/t20?,21?,22?,23-,24+,25?/m1/s1	(16R,17R)-13-methyl-3-phenylmethoxy-6,7,8,9,11,12,14,15,16,17-decahydrocyclopenta[a]phenanthrene-16,17-diol	378.504
CID001116807	MCC407-E06	InChI=1S/C19H18N4OS/c1-22-13-20-21-19(22)25-12-18(24)23-16-8-4-2-6-14(16)10-11-15-7-3-5-9-17(15)23/h2-9,13H,10-12H2,1H3	1-(5,6-dihydrobenzo[b][1]benzazepin-11-yl)-2-[(4-methyl-1,2,4-triazol-3-yl)thio]ethanone	350.437
CID000018537	MCC503-N21	InChI=1S/C10H15NO3.ClH/c1-2-7(11)10(14)6-3-4-8(12)9(13)5-6;/h3-5,7,10,12-14H,2,11H2,1H3;1H	[1-(3,4-dihydroxyphenyl)-1-hydroxybutan-2-yl]ammonium;chloride	233.692
CID000002720	MCC401-A16	InChI=1S/C7H6ClN3O4S2/c8-4-1-5-7(2-6(4)16(9,12)13)17(14,15)11-3-10-5/h1-3H,(H,10,11)(H2,9,12,13)	6-chloro-1,1-dioxo-4H-1$l^{6},2,4-benzothiadiazine-7-sulfonamide	295.723
CID000757669	MCC507-K22	InChI=1S/C20H18N2O/c23-20(22-12-6-7-13-22)17-14-19(15-8-2-1-3-9-15)21-18-11-5-4-10-16(17)18/h1-5,8-11,14H,6-7,12-13H2	(2-phenyl-4-quinolinyl)-(1-pyrrolidinyl)methanone	302.37
CID001286291	MCC507-J19	InChI=1S/C22H27N3O2/c1-26-19-7-8-22(27-2)17(13-19)15-24-9-11-25(12-10-24)16-18-14-23-21-6-4-3-5-20(18)21/h3-8,13-14,23H,9-12,15-16H2,1-2H3	3-[[4-[(2,5-dimethoxyphenyl)methyl]-1-piperazinyl]methyl]-1H-indole	365.469
CID000003166	MCC502-N09	InChI=1S/C20H31NO2/c1-3-21(4-2)15-16-23-20(22)19(17-11-7-5-8-12-17)18-13-9-6-10-14-18/h5,7-8,11-12,18-19H,3-4,6,9-10,13-16H2,1-2H3	2-cyclohexyl-2-phenylacetic acid 2-(diethylamino)ethyl ester	317.466
CID000000679	MCC502-H01	InChI=1S/C2H6OS/c1-4(2)3/h1-2H3	methylsulfinylmethane	78.1334
CID040477517	MCC505-O21	InChI=1S/C22H20O6/c1-22(2)10-9-14-15(28-22)11-16-18(20(14)26-4)19(23)17(21(24)27-16)12-5-7-13(25-3)8-6-12/h5-11,24H,1-4H3/p-1	5-methoxy-7-(4-methoxyphenyl)-2,2-dimethyl-6-oxo-8-pyrano[3,2-g][1]benzopyranolate	379.383
CID000010212	MCC503-J18	InChI=1S/C16H14O4/c1-10(2)5-7-19-16-14-12(6-8-18-14)9-11-3-4-13(17)20-15(11)16/h3-6,8-9H,7H2,1-2H3	9-(3-methylbut-2-enoxy)-7-furo[3,2-g][1]benzopyranone	270.28
CID000003386	MCC503-B18	InChI=1S/C17H18F3NO/c1-21-12-11-16(13-5-3-2-4-6-13)22-15-9-7-14(8-10-15)17(18,19)20/h2-10,16,21H,11-12H2,1H3	N-methyl-3-phenyl-3-[4-(trifluoromethyl)phenoxy]-1-propanamine	309.326
CID000000679	MCC502-A01	InChI=1S/C2H6OS/c1-4(2)3/h1-2H3	methylsulfinylmethane	78.1334
CID000000679	MCC403-C02	InChI=1S/C2H6OS/c1-4(2)3/h1-2H3	methylsulfinylmethane	78.1334
CID000068094	MCC501-P04	InChI=1S/C12H10N2O/c1-7-12-10(4-5-13-7)9-3-2-8(15)6-11(9)14-12/h2-6,13-14H,1H3	1-methyl-2,9-dihydropyrido[3,4-b]indol-7-one	198.221
CID000000679	BMI01-A15	InChI=1S/C2H6OS/c1-4(2)3/h1-2H3	methylsulfinylmethane	78.1334
CID000000598	MCC502-P16	InChI=1S/C2H6O3S2/c3-7(4,5)2-1-6/h6H,1-2H2,(H,3,4,5)	2-mercaptoethanesulfonic acid	142.197
CID005280343	BMI01-M04	InChI=1S/C15H10O7/c16-7-4-10(19)12-11(5-7)22-15(14(21)13(12)20)6-1-2-8(17)9(18)3-6/h1-5,16-19,21H	2-(3,4-dihydroxyphenyl)-3,5,7-trihydroxy-1-benzopyran-4-one	302.236
CID000676079	MCC407-J15	InChI=1S/C13H16N2O6/c1-19-11-7-9(10(15(17)18)8-12(11)20-2)13(16)14-3-5-21-6-4-14/h7-8H,3-6H2,1-2H3	(4,5-dimethoxy-2-nitrophenyl)-(4-morpholinyl)methanone	296.276
CID006708668	MCC405-G22	InChI=1S/C32H52O4/c1-20(33)36-25-12-13-29(6)23(28(25,4)5)11-14-31(8)24(29)10-9-21-22-19-27(2,3)15-17-32(22,26(34)35)18-16-30(21,31)7/h21-25H,9-19H2,1-8H3,(H,34,35)/t21?,22?,23?,24?,25?,29-,30+,31+,32?/m0/s1	(6aR,6bR,12aR)-10-acetyloxy-2,2,6a,6b,9,9,12a-heptamethyl-1,3,4,5,6,6a,7,8,8a,10,11,12,13,14,14a,14b-hexadecahydropicene-4a-carboxylic acid	500.753
CID000003334	MCC402-P11	InChI=1S/C15H13N3O2S/c1-20-15(19)18-14-16-12-8-7-11(9-13(12)17-14)21-10-5-3-2-4-6-10/h2-9H,1H3,(H2,16,17,18,19)	N-[6-(phenylthio)-1H-benzimidazol-2-yl]carbamic acid methyl ester	299.348
CID000000679	MCC505-E01	InChI=1S/C2H6OS/c1-4(2)3/h1-2H3	methylsulfinylmethane	78.1334
CID005487525	BMI01-H07	InChI=1S/C18H24N2OS/c1-17(2,3)13-8-11(7-12(10-19)16(20)22)9-14(15(13)21)18(4,5)6/h7-9,22H,20H2,1-6H3/b16-12+	(E)-3-amino-2-[(3,5-ditert-butyl-4-oxo-1-cyclohexa-2,5-dienylidene)methyl]-3-mercapto-2-propenenitrile	316.461
CID057395154	MCC506-O19	InChI=1S/C43H74N2O14/c1-24-21-29(19-20-46)39(59-42-37(49)36(45(9)10)38(27(4)56-42)58-35-23-43(6,51)41(50)28(5)55-35)40(52-11)31(47)22-33(48)53-25(2)15-13-12-14-16-32(24)57-34-18-17-30(44(7)8)26(3)54-34/h12-14,16,20,24-32,34-42,47,49-51H,15,17-19,21-23H2,1-11H3/b13-12+,16-14+/t24-,25?,26+,27-,28-,29+,30+,31?,32+,34+,35-,36-,37-,38-,39+,40?,41-,42+,43+/m1/s1	2-[(6S,7R,9R,10R,11E,13E)-6-[[(2S,3R,4R,5S,6R)-5-[[(2R,4S,5R,6R)-4,5-dihydroxy-4,6-dimethyl-2-oxanyl]oxy]-4-(dimethylamino)-3-hydroxy-6-methyl-2-oxanyl]oxy]-10-[[(2R,5S,6S)-5-(dimethylamino)-6-methyl-2-oxanyl]oxy]-4-hydroxy-5-methoxy-9,16-dimethyl-2-oxo-1-oxacyclohexadeca-11,13-dien-7-yl]acetaldehyde	843.053
CID000689043	MCC505-K21	InChI=1S/C9H8O4/c10-7-3-1-6(5-8(7)11)2-4-9(12)13/h1-5,10-11H,(H,12,13)/b4-2+	(E)-3-(3,4-dihydroxyphenyl)-2-propenoic acid	180.157
CID005926218	BMI01-C20	InChI=1S/C14H8Cl2N2/c15-13-5-10(6-14(16)7-13)4-12(8-17)11-2-1-3-18-9-11/h1-7,9H/b12-4+	(Z)-3-(3,5-dichlorophenyl)-2-(3-pyridinyl)-2-propenenitrile	275.133
CID005702265	MCC506-C22	InChI=1S/C22H34O7/c1-8-19(5)11-14(25)22(27)20(6)13(24)9-10-18(3,4)16(20)15(26)17(28-12(2)23)21(22,7)29-19/h8,13,15-17,24,26-27H,1,9-11H2,2-7H3/t13-,15-,16?,17-,19-,20-,21+,22-/m0/s1	acetic acid [(3R,4aR,5S,6S,10S,10aR,10bS)-3-ethenyl-6,10,10b-trihydroxy-3,4a,7,7,10a-pentamethyl-1-oxo-5,6,6a,8,9,10-hexahydro-2H-benzo[f][1]benzopyran-5-yl] ester	410.501
CID000001979	MCC506-L09	InChI=1S/C9H15NO2/c1-7(11)12-9-6-10-4-2-8(9)3-5-10/h8-9H,2-6H2,1H3	acetic acid 1-azabicyclo[2.2.2]octan-3-yl ester	169.221
CID003443298	MCC504-I14	InChI=1S/C13H16O3/c1-9(2)13-10(7-8-12(14)15)5-4-6-11(13)16-3/h4-9H,1-3H3,(H,14,15)	3-(3-methoxy-2-propan-2-ylphenyl)-2-propenoic acid	220.264
CID000238769	MCC506-P07	InChI=1S/C8H10O3/c1-5-7(9)3-6(11-2)4-8(5)10/h3-4,9-10H,1-2H3	5-methoxy-2-methylbenzene-1,3-diol	154.163
CID000072435	MCC506-P12	InChI=1S/C22H22O8/c1-25-16-4-10(5-17(26-2)21(16)27-3)18-11-6-14-15(30-9-29-14)7-12(11)20(23)13-8-28-22(24)19(13)18/h4-7,13,18-20,23H,8-9H2,1-3H3/t13-,18+,19+,20-/m0/s1	(5R,5aR,8aS,9R)-5-hydroxy-9-(3,4,5-trimethoxyphenyl)-5a,6,8a,9-tetrahydro-5H-isobenzofuro[5,6-f][1,3]benzodioxol-8-one	414.405
CID000111109	MCC505-M05	InChI=1S/C24H40N2.2BrH/c1-16-20-8-9-22-19-7-6-17-14-18(25(3)4)10-12-23(17,2)21(19)11-13-24(20,22)15-26(16)5;;/h6,16,18-22H,7-15H2,1-5H3;2*1H/t16-,18-,19+,20+,21-,22-,23-,24-;;/m0../s1	null	518.412
CID000000679	MCC406-F01	InChI=1S/C2H6OS/c1-4(2)3/h1-2H3	methylsulfinylmethane	78.1334
CID000020842	MCC504-H05	InChI=1S/C22H36O7/c1-11(23)29-17-12-6-7-13-20(5,27)14-8-15(24)18(2,3)22(14,28)16(25)9-21(13,17)10-19(12,4)26/h12-17,24-28H,6-10H2,1-5H3/t12?,13-,14-,15-,16+,17+,19+,20+,21?,22-/m0/s1	null	412.517
CID000003468	MCC501-F17	InChI=1S/C25H30N3/c1-26(2)22-13-7-19(8-14-22)25(20-9-15-23(16-10-20)27(3)4)21-11-17-24(18-12-21)28(5)6/h7-18H,1-6H3/q+1	[4-[bis[4-(dimethylamino)phenyl]methylidene]-1-cyclohexa-2,5-dienylidene]-dimethylammonium	372.526
CID002873496	MCC407-E19	InChI=1S/C18H15Cl2N3OS/c1-10-15(17(24)22-14-9-5-4-8-13(14)20)16(23-18(25)21-10)11-6-2-3-7-12(11)19/h2-9,16H,1H3,(H,22,24)(H2,21,23,25)	N,4-bis(2-chlorophenyl)-6-methyl-2-sulfanylidene-3,4-dihydro-1H-pyrimidine-5-carboxamide	392.302
CID000000679	MCC405-K01	InChI=1S/C2H6OS/c1-4(2)3/h1-2H3	methylsulfinylmethane	78.1334
CID001116807	MCC507-E06	InChI=1S/C19H18N4OS/c1-22-13-20-21-19(22)25-12-18(24)23-16-8-4-2-6-14(16)10-11-15-7-3-5-9-17(15)23/h2-9,13H,10-12H2,1H3	1-(5,6-dihydrobenzo[b][1]benzazepin-11-yl)-2-[(4-methyl-1,2,4-triazol-3-yl)thio]ethanone	350.437
CID000000679	MCC505-M01	InChI=1S/C2H6OS/c1-4(2)3/h1-2H3	methylsulfinylmethane	78.1334
CID000002166	MCC501-I03	InChI=1S/C20H22ClN3O/c1-3-24(4-2)13-14-5-7-16(12-20(14)25)23-18-9-10-22-19-11-15(21)6-8-17(18)19/h5-12,25H,3-4,13H2,1-2H3,(H,22,23)	5-[(7-chloro-4-quinolinyl)amino]-2-(diethylaminomethyl)phenol	355.861
CID006708591	MCC504-G16	InChI=1S/C26H36O8/c1-13(27)32-17-12-15-22(2,3)16(28)9-10-23(15,4)14-8-11-24(5)18(20(29)31-7)33-21(30)19-26(24,34-19)25(14,17)6/h14-15,17-19H,8-12H2,1-7H3/t14?,15?,17-,18+,19?,23-,24+,25+,26?/m1/s1	null	476.559
CID000000937	MCC401-L04	InChI=1S/C6H5NO2/c8-6(9)5-2-1-3-7-4-5/h1-4H,(H,8,9)/p-1	3-pyridinecarboxylate	122.101
CID000312145	BMI01-H11	InChI=1S/C23H24O8/c1-10(24)30-13-7-22(2)12(5-6-14(22)25)16-18(13)23(3)15(9-28-4)31-21(27)11-8-29-20(17(11)23)19(16)26/h8,12-13,15H,5-7,9H2,1-4H3/t12-,13+,15+,22-,23-/m0/s1	null	428.432
CID000001779	MCC406-G04	InChI=1S/C10H5Cl2NO3/c11-4-1-5(12)9-6(2-4)13-7(10(15)16)3-8(9)14/h1-3H,(H,13,14)(H,15,16)	5,7-dichloro-4-oxo-1H-quinoline-2-carboxylic acid	258.058
CID000004032	MCC401-N21	InChI=1S/C11H21N/c1-10(2)8-5-6-9(7-8)11(10,3)12-4/h8-9,12H,5-7H2,1-4H3	N,2,2,3-tetramethyl-3-bicyclo[2.2.1]heptanamine	167.291
CID000002336	MCC406-J07	InChI=1S/C20H12/c1-2-7-17-15(4-1)12-16-9-8-13-5-3-6-14-10-11-18(17)20(16)19(13)14/h1-12H	benzo[a]pyrene	252.309
CID006178111	MCC403-D18	InChI=1S/C11H16ClN5/c1-7(2)15-10(13)17-11(14)16-9-5-3-8(12)4-6-9/h3-7H,1-2H3,(H5,13,14,15,16,17)	(1E)-1-[amino-(4-chloroanilino)methylidene]-2-propan-2-ylguanidine	253.731
CID000004842	MCC403-M21	InChI=1S/C10H16Br2N2O2/c11-3-1-9(15)13-5-7-14(8-6-13)10(16)2-4-12/h1-8H2	3-bromo-1-[4-(3-bromo-1-oxopropyl)-1-piperazinyl]-1-propanone	356.054
CID000015209	MCC406-L10	InChI=1S/C24H33FO6/c1-21(2)30-19-9-14-13-8-16(25)15-7-12(27)5-6-22(15,3)20(13)17(28)10-23(14,4)24(19,31-21)18(29)11-26/h7,13-14,16-17,19-20,26,28H,5-6,8-11H2,1-4H3/t13-,14-,16-,17-,19+,20+,22-,23-,24+/m0/s1	null	436.514
CID000005662	MCC506-E10	InChI=1S/C17H25NO/c19-17-9-5-4-8-16(17)18-12-10-15(11-13-18)14-6-2-1-3-7-14/h1-3,6-7,15-17,19H,4-5,8-13H2	2-(4-phenyl-1-piperidinyl)-1-cyclohexanol	259.387
CID003955970	MCC404-D06	InChI=1S/C17H28O3/c1-11(18)20-14-6-8-17(19)10-16(14,4)7-5-12-13(17)9-15(12,2)3/h12-14,19H,5-10H2,1-4H3	null	280.402
CID005284519	MCC503-E22	InChI=1S/C20H23N5O6S/c1-20(2)13(17(28)29)25-15(27)12(16(25)32-20)22-14(26)11(10-6-4-3-5-7-10)23-19(31)24-9-8-21-18(24)30/h3-7,11-13,16H,8-9H2,1-2H3,(H,21,30)(H,22,26)(H,23,31)(H,28,29)/t11-,12+,13-,16+/m0/s1	(2S,5R,6R)-3,3-dimethyl-7-oxo-6-[[(2S)-1-oxo-2-[[oxo-(2-oxo-1-imidazolidinyl)methyl]amino]-2-phenylethyl]amino]-4-thia-1-azabicyclo[3.2.0]heptane-2-carboxylic acid	461.492
CID000000679	BMI01-B03	InChI=1S/C2H6OS/c1-4(2)3/h1-2H3	methylsulfinylmethane	78.1334
CID000000679	MCC504-O23	InChI=1S/C2H6OS/c1-4(2)3/h1-2H3	methylsulfinylmethane	78.1334
CID000000679	MCC407-G24	InChI=1S/C2H6OS/c1-4(2)3/h1-2H3	methylsulfinylmethane	78.1334
CID000002122	MCC402-J11	InChI=1S/C11H14ClN3O4S3/c1-2-3-20-6-11-14-8-4-7(12)9(21(13,16)17)5-10(8)22(18,19)15-11/h2,4-5,11,14-15H,1,3,6H2,(H2,13,16,17)	6-chloro-1,1-dioxo-3-[(prop-2-enylthio)methyl]-3,4-dihydro-2H-1$l^{6},2,4-benzothiadiazine-7-sulfonamide	383.895
CID000004497	MCC403-B21	InChI=1S/C21H26N2O7/c1-12(2)30-21(25)18-14(4)22-13(3)17(20(24)29-10-9-28-5)19(18)15-7-6-8-16(11-15)23(26)27/h6-8,11-12,19,22H,9-10H2,1-5H3	2,6-dimethyl-4-(3-nitrophenyl)-1,4-dihydropyridine-3,5-dicarboxylic acid O3-(2-methoxyethyl) ester O5-propan-2-yl ester	418.44
CID000000679	BMI01-A03	InChI=1S/C2H6OS/c1-4(2)3/h1-2H3	methylsulfinylmethane	78.1334
CID000003092	MCC503-A14	InChI=1S/C8H7N3O5/c1-4-6(8(9)12)2-5(10(13)14)3-7(4)11(15)16/h2-3H,1H3,(H2,9,12)	2-methyl-3,5-dinitrobenzamide	225.158
CID002873885	MCC507-L11	InChI=1S/C15H12N2O5S2/c18-10-3-1-9(2-4-10)7-11-13(20)17(15(22)24-11)6-5-16-12(19)8-23-14(16)21/h1-4,7,18H,5-6,8H2	3-[2-(2,4-dioxo-3-thiazolidinyl)ethyl]-5-[(4-hydroxyphenyl)methylidene]thiazolidine-2,4-dione	364.396
CID004643333	MCC404-A08	InChI=1S/C16H18O4/c1-9(2)5-6-11-14(19-4)8-13(18)15-12(17)7-10(3)20-16(11)15/h5,7-8,18H,6H2,1-4H3	5-hydroxy-7-methoxy-2-methyl-8-(3-methylbut-2-enyl)-1-benzopyran-4-one	274.312
CID000000679	MCC405-E24	InChI=1S/C2H6OS/c1-4(2)3/h1-2H3	methylsulfinylmethane	78.1334
CID000004592	BMI01-I20	InChI=1S/C15H18N6O/c1-21-10-18-12-13(17-9-11-5-3-2-4-6-11)19-15(16-7-8-22)20-14(12)21/h2-6,10,22H,7-9H2,1H3,(H2,16,17,19,20)	2-[[9-methyl-6-[(phenylmethyl)amino]-2-purinyl]amino]ethanol	298.343
CID003548249	MCC406-E22	InChI=1S/C13H16O4/c1-13(2)7-6-8-10(17-13)5-4-9(12(14)15)11(8)16-3/h4-5H,6-7H2,1-3H3,(H,14,15)	5-methoxy-2,2-dimethyl-3,4-dihydro-2H-1-benzopyran-6-carboxylic acid	236.264
CID005281708	BMI01-K24	InChI=1S/C15H10O4/c16-10-3-1-9(2-4-10)13-8-19-14-7-11(17)5-6-12(14)15(13)18/h1-8,16-17H	7-hydroxy-3-(4-hydroxyphenyl)-1-benzopyran-4-one	254.238
CID000002482	MCC402-H21	InChI=1S/C11H15NO2/c1-2-3-8-14-11(13)9-4-6-10(12)7-5-9/h4-7H,2-3,8,12H2,1H3	4-aminobenzoic acid butyl ester	193.242
CID022833294	MCC506-M15	InChI=1S/C10H9Cl7/c1-4-6(2,3)8(13)5(11)7(4,12)9(14,15)10(8,16)17/h5H,1H2,2-3H3/t5?,7-,8-/m0/s1	(1S,4R)-1,2,2,3,3,4,7-heptachloro-5,5-dimethyl-6-methylenebicyclo[2.2.1]heptane	377.349
CID000008397	MCC504-H18	InChI=1S/C6H5N5O2/c7-6-10-4-3(5(13)11-6)9-2(12)1-8-4/h1H,(H,9,12)(H3,7,8,10,11,13)	2-amino-1,5-dihydropteridine-4,6-dione	179.136
CID000000679	MCC402-J01	InChI=1S/C2H6OS/c1-4(2)3/h1-2H3	methylsulfinylmethane	78.1334
CID005280343	MCC404-H20	InChI=1S/C15H10O7/c16-7-4-10(19)12-11(5-7)22-15(14(21)13(12)20)6-1-2-8(17)9(18)3-6/h1-5,16-19,21H	2-(3,4-dihydroxyphenyl)-3,5,7-trihydroxy-1-benzopyran-4-one	302.236
CID006708533	MCC504-A22	InChI=1S/C28H36O7/c1-15(29)33-20-13-18-24(2,3)19(30)8-10-25(18,4)17-7-11-26(5)21(16-9-12-32-14-16)34-23(31)22-28(26,35-22)27(17,20)6/h8-10,12,14,17-22,30H,7,11,13H2,1-6H3/t17?,18?,19-,20-,21+,22?,25-,26+,27+,28?/m1/s1	null	484.581
CID000000679	MCC405-I24	InChI=1S/C2H6OS/c1-4(2)3/h1-2H3	methylsulfinylmethane	78.1334
CID000005894	BMI01-M12	InChI=1S/C12H12Cl2N2O4/c13-5-1-7-8(2-6(5)14)16(4-15-7)12-11(19)10(18)9(3-17)20-12/h1-2,4,9-12,17-19H,3H2/t9-,10-,11-,12-/m1/s1	(2R,3R,4S,5R)-2-(5,6-dichloro-1-benzimidazolyl)-5-(hydroxymethyl)oxolane-3,4-diol	319.141
CID000000679	MCC503-D01	InChI=1S/C2H6OS/c1-4(2)3/h1-2H3	methylsulfinylmethane	78.1334
CID000002485	MCC505-N12	InChI=1S/C21H41N5O12/c22-2-1-8(28)19(34)26-7-3-6(24)17(37-20-11(25)15(32)13(30)9(4-23)35-20)18(12(7)29)38-21-16(33)14(31)10(5-27)36-21/h6-18,20-21,27-33H,1-5,22-25H2,(H,26,34)	4-amino-N-[5-amino-4-[[3-amino-6-(aminomethyl)-4,5-dihydroxy-2-oxanyl]oxy]-3-[[3,4-dihydroxy-5-(hydroxymethyl)-2-oxolanyl]oxy]-2-hydroxycyclohexyl]-2-hydroxybutanamide	555.577
CID006708542	MCC504-C19	InChI=1S/C26H32O7/c1-22(2)16-12-17(27)25(5)15(23(16,3)9-7-18(28)32-22)6-10-24(4)19(14-8-11-30-13-14)31-21(29)20-26(24,25)33-20/h7-9,11,13,15-17,19-20,27H,6,10,12H2,1-5H3/t15?,16?,17-,19+,20?,23-,24+,25+,26?/m1/s1	null	456.528
CID000004780	MCC406-H09	InChI=1S/C8H11N5/c9-7(10)13-8(11)12-6-4-2-1-3-5-6/h1-5H,(H6,9,10,11,12,13)	1-(diaminomethylidene)-2-phenylguanidine	177.206
CID000001775	MCC402-G05	InChI=1S/C15H12N2O2/c18-13-15(17-14(19)16-13,11-7-3-1-4-8-11)12-9-5-2-6-10-12/h1-10H,(H2,16,17,18,19)	5,5-diphenylimidazolidine-2,4-dione	252.268
CID000560437	MCC407-L22	InChI=1S/C7H15NO2/c1-4-5(2)6(8-3)7(9)10/h5-6,8H,4H2,1-3H3,(H,9,10)	3-methyl-2-(methylamino)pentanoic acid	145.2
CID000334704	MCC405-J08	InChI=1S/C14H14O4/c1-14(2,16)12-6-9-5-8-3-4-13(15)18-10(8)7-11(9)17-12/h3-5,7,12,16H,6H2,1-2H3/t12-/m0/s1	(2S)-2-(2-hydroxypropan-2-yl)-2,3-dihydrofuro[3,2-g][1]benzopyran-7-one	246.259
CID000011650	MCC502-H11	InChI=1S/2CH5N3.CH2O3/c3*2-1(3)4/h2*(H5,2,3,4);(H2,2,3,4)	carbonic acid;guanidine	180.166
CID005353940	BMI01-L06	InChI=1S/C20H14FN3O/c21-16-5-1-13(2-6-16)18-19(14-9-11-22-12-10-14)24-20(23-18)15-3-7-17(25)8-4-15/h1-12,23-24H	4-[4-(4-fluorophenyl)-5-pyridin-4-yl-1,3-dihydroimidazol-2-ylidene]-1-cyclohexa-2,5-dienone	331.343
CID005839209	MCC404-N05	InChI=1S/C12H14O4/c1-14-10-7-9(5-4-6-13)8-11(15-2)12(10)16-3/h4-8H,1-3H3/b5-4+	(E)-3-(3,4,5-trimethoxyphenyl)-2-propenal	222.237
CID000000679	MCC405-H01	InChI=1S/C2H6OS/c1-4(2)3/h1-2H3	methylsulfinylmethane	78.1334
CID000003677	MCC503-O06	InChI=1S/C11H17N/c1-11(2,12-3)9-10-7-5-4-6-8-10/h4-8,12H,9H2,1-3H3	N,2-dimethyl-1-phenyl-2-propanamine	163.259
CID000000679	MCC502-N24	InChI=1S/C2H6OS/c1-4(2)3/h1-2H3	methylsulfinylmethane	78.1334
CID000003103	MCC401-M14	InChI=1S/C19H23NO/c1-20-14-12-18(13-15-20)21-19(16-8-4-2-5-9-16)17-10-6-3-7-11-17/h2-11,18-19H,12-15H2,1H3	4-(diphenylmethyl)oxy-1-methylpiperidine	281.392
CID000022880	MCC406-J21	InChI=1S/C5H9NO4/c1-6-3(5(9)10)2-4(7)8/h3,6H,2H2,1H3,(H,7,8)(H,9,10)/t3-/m1/s1	(2R)-2-(methylamino)butanedioic acid	147.129
CID000000679	MCC407-O01	InChI=1S/C2H6OS/c1-4(2)3/h1-2H3	methylsulfinylmethane	78.1334
CID002873584	MCC407-A06	InChI=1S/C17H19ClN2O4S/c1-24-16-6-4-3-5-13(16)11-19-17(21)12-20(25(2,22)23)15-9-7-14(18)8-10-15/h3-10H,11-12H2,1-2H3,(H,19,21)	2-(4-chloro-N-methylsulfonylanilino)-N-[(2-methoxyphenyl)methyl]acetamide	382.862
CID000135728	MCC404-M04	InChI=1S/C24H20O10/c1-10-4-13(25)7-16(26)20(10)23(31)34-15-6-12(3)21(18(28)9-15)24(32)33-14-5-11(2)19(22(29)30)17(27)8-14/h4-9,25-28H,1-3H3,(H,29,30)	4-[[4-[(2,4-dihydroxy-6-methylphenyl)-oxomethoxy]-2-hydroxy-6-methylphenyl]-oxomethoxy]-2-hydroxy-6-methylbenzoic acid	468.41
CID000101996	MCC406-L14	InChI=1S/C21H32O3/c1-13(22)24-15-8-10-20(2)14(12-15)4-5-16-17-6-7-19(23)21(17,3)11-9-18(16)20/h14-18H,4-12H2,1-3H3/t14-,15+,16-,17-,18-,20-,21-/m0/s1	acetic acid [(3R,5S,8R,9S,10S,13S,14S)-10,13-dimethyl-17-oxo-1,2,3,4,5,6,7,8,9,11,12,14,15,16-tetradecahydrocyclopenta[a]phenanthren-3-yl] ester	332.477
CID000000679	MCC405-G01	InChI=1S/C2H6OS/c1-4(2)3/h1-2H3	methylsulfinylmethane	78.1334
CID000005722	MCC402-N06	InChI=1S/C13H13N5O2/c1-2-7-20-9-6-4-3-5-8(9)11-14-12-10(13(19)15-11)16-18-17-12/h3-6H,2,7H2,1H3,(H2,14,15,16,17,18,19)	5-(2-propoxyphenyl)-2,3-dihydrotriazolo[4,5-d]pyrimidin-7-one	271.275
CID000073296	MCC505-O03	InChI=1S/C41H66O12/c1-21-28(44)30(46)31(47)33(51-21)53-32-29(45)24(43)19-50-34(32)52-27-11-12-37(4)25(38(27,5)20-42)10-13-40(7)26(37)9-8-22-23-18-36(2,3)14-16-41(23,35(48)49)17-15-39(22,40)6/h8,21,23-34,42-47H,9-20H2,1-7H3,(H,48,49)/t21-,23-,24-,25+,26+,27-,28-,29-,30+,31+,32+,33-,34-,37-,38-,39+,40+,41-/m0/s1	(4aS,6aR,6aS,6bR,8aR,9R,10S,12aR,14bS)-10-[[(2S,3R,4S,5S)-4,5-dihydroxy-3-[[(2S,3R,4R,5R,6S)-3,4,5-trihydroxy-6-methyl-2-oxanyl]oxy]-2-oxanyl]oxy]-9-(hydroxymethyl)-2,2,6a,6b,9,12a-hexamethyl-1,3,4,5,6,6a,7,8,8a,10,11,12,13,14b-tetradecahydropicene-4a-carboxylic acid	750.956
CID002873710	MCC507-J21	InChI=1S/C21H22ClN3O5/c1-11-17(20(26)24-14-7-5-6-13(22)10-14)18(25-21(27)23-11)12-8-15(28-2)19(30-4)16(9-12)29-3/h5-10,18H,1-4H3,(H,24,26)(H2,23,25,27)	N-(3-chlorophenyl)-6-methyl-2-oxo-4-(3,4,5-trimethoxyphenyl)-3,4-dihydro-1H-pyrimidine-5-carboxamide	431.869
CID000005011	MCC503-O11	InChI=1S/C13H15N3/c1-2-4-12-11(3-1)5-6-13(15-12)16-9-7-14-8-10-16/h1-6,14H,7-10H2	2-(1-piperazinyl)quinoline	213.278
CID000003540	BMI01-G24	InChI=1S/C12H15N3O2S/c1-13-7-8-15-18(16,17)12-4-2-3-10-9-14-6-5-11(10)12/h2-6,9,13,15H,7-8H2,1H3	N-[2-(methylamino)ethyl]-5-isoquinolinesulfonamide	265.331
CID001893934	MCC507-C12	InChI=1S/C17H15N3OS5/c1-9-18-19-16(24-9)23-8-12(21)20-11-7-5-4-6-10(11)13-14(17(20,2)3)25-26-15(13)22/h4-7H,8H2,1-3H3	1-(4,4-dimethyl-1-sulfanylidene-5-dithiolo[3,4-c]quinolinyl)-2-[(5-methyl-1,3,4-thiadiazol-2-yl)thio]ethanone	437.646
CID000000679	BMI01-B15	InChI=1S/C2H6OS/c1-4(2)3/h1-2H3	methylsulfinylmethane	78.1334
CID000000679	MCC506-L23	InChI=1S/C2H6OS/c1-4(2)3/h1-2H3	methylsulfinylmethane	78.1334
CID000005639	MCC403-E20	InChI=1S/C20H29N5O3/c1-22-18(15-19(26)23(2)20(22)27)21-9-6-10-24-11-13-25(14-12-24)16-7-4-5-8-17(16)28-3/h4-5,7-8,15,21H,6,9-14H2,1-3H3	6-[3-[4-(2-methoxyphenyl)-1-piperazinyl]propylamino]-1,3-dimethylpyrimidine-2,4-dione	387.476
CID000628693	MCC507-I22	InChI=1S/C19H14N4O/c1-12-10-18(21-13-6-8-14(24)9-7-13)23-17-5-3-2-4-16(17)22-19(23)15(12)11-20/h2-10,21,24H,1H3	1-(4-hydroxyanilino)-3-methyl-4-pyrido[1,2-a]benzimidazolecarbonitrile	314.341
CID000000679	MCC501-N24	InChI=1S/C2H6OS/c1-4(2)3/h1-2H3	methylsulfinylmethane	78.1334
CID000010660	MCC401-M04	InChI=1S/C17H21NO.C7H7ClN4O2/c1-18(2)13-14-19-17(15-9-5-3-6-10-15)16-11-7-4-8-12-16;1-11-4-3(9-6(8)10-4)5(13)12(2)7(11)14/h3-12,17H,13-14H2,1-2H3;1-2H3,(H,9,10)	8-chloro-1,3-dimethyl-7H-purine-2,6-dione;2-(diphenylmethyl)oxy-N,N-dimethylethanamine	469.964
CID000031401	MCC402-I22	InChI=1S/C24H40O4/c1-14(4-7-21(27)28)17-5-6-18-22-19(9-11-24(17,18)3)23(2)10-8-16(25)12-15(23)13-20(22)26/h14-20,22,25-26H,4-13H2,1-3H3,(H,27,28)/t14-,15+,16-,17-,18+,19+,20+,22+,23+,24-/m1/s1	(4R)-4-[(3R,5S,7S,8R,9S,10S,13R,14S,17R)-3,7-dihydroxy-10,13-dimethyl-2,3,4,5,6,7,8,9,11,12,14,15,16,17-tetradecahydro-1H-cyclopenta[a]phenanthren-17-yl]pentanoic acid	392.572
CID000000679	MCC503-P23	InChI=1S/C2H6OS/c1-4(2)3/h1-2H3	methylsulfinylmethane	78.1334
CID000001985	MCC502-K14	InChI=1S/C8H10AsNO5/c1-5(11)10-7-4-6(9(13,14)15)2-3-8(7)12/h2-4,12H,1H3,(H,10,11)(H2,13,14,15)	(3-acetamido-4-hydroxyphenyl)arsonic acid	275.09
CID005284469	MCC406-M07	InChI=1S/C10H8Cl8/c1-4-7(2-11,3-12)9(16)6(14)5(13)8(4,15)10(9,17)18/h5-6H,1-3H2	1,4,5,6,7,7-hexachloro-3,3-bis(chloromethyl)-2-methylenebicyclo[2.2.1]heptane	411.795
CID000002051	BMI01-E11	InChI=1S/C16H14ClN3O2/c1-21-14-7-12-13(8-15(14)22-2)18-9-19-16(12)20-11-5-3-4-10(17)6-11/h3-9H,1-2H3,(H,18,19,20)	N-(3-chlorophenyl)-6,7-dimethoxy-4-quinazolinamine	315.754
CID000099212	MCC407-H20	InChI=1S/C16H18N2O/c1-18-8-10(9-19)5-13-12-3-2-4-14-16(12)11(7-17-14)6-15(13)18/h2-5,7,10,15,17,19H,6,8-9H2,1H3/t10-,15-/m0/s1	[(6aS,9S)-7-methyl-6,6a,8,9-tetrahydro-4H-indolo[4,3-fg]quinoline-9-yl]methanol	254.327
CID057395154	MCC406-O19	InChI=1S/C43H74N2O14/c1-24-21-29(19-20-46)39(59-42-37(49)36(45(9)10)38(27(4)56-42)58-35-23-43(6,51)41(50)28(5)55-35)40(52-11)31(47)22-33(48)53-25(2)15-13-12-14-16-32(24)57-34-18-17-30(44(7)8)26(3)54-34/h12-14,16,20,24-32,34-42,47,49-51H,15,17-19,21-23H2,1-11H3/b13-12+,16-14+/t24-,25?,26+,27-,28-,29+,30+,31?,32+,34+,35-,36-,37-,38-,39+,40?,41-,42+,43+/m1/s1	2-[(6S,7R,9R,10R,11E,13E)-6-[[(2S,3R,4R,5S,6R)-5-[[(2R,4S,5R,6R)-4,5-dihydroxy-4,6-dimethyl-2-oxanyl]oxy]-4-(dimethylamino)-3-hydroxy-6-methyl-2-oxanyl]oxy]-10-[[(2R,5S,6S)-5-(dimethylamino)-6-methyl-2-oxanyl]oxy]-4-hydroxy-5-methoxy-9,16-dimethyl-2-oxo-1-oxacyclohexadeca-11,13-dien-7-yl]acetaldehyde	843.053
CID006708624	MCC404-G04	InChI=1S/C28H38O8/c1-14(29)34-20-11-17-24(2,3)18(30)12-19(31)26(17,5)16-7-9-25(4)21(15-8-10-33-13-15)35-23(32)22-28(25,36-22)27(16,20)6/h8,10,13,16-22,30-31H,7,9,11-12H2,1-6H3/t16?,17?,18-,19+,20-,21+,22-,25+,26-,27+,28-/m1/s1	null	502.597
CID000078066	MCC404-F03	InChI=1S/C9H10O3/c1-12-9(11)8(10)7-5-3-2-4-6-7/h2-6,8,10H,1H3	2-hydroxy-2-phenylacetic acid methyl ester	166.174
CID000004883	MCC403-D09	InChI=1S/C14H22N2O3/c1-10(2)15-8-13(18)9-19-14-6-4-12(5-7-14)16-11(3)17/h4-7,10,13,15,18H,8-9H2,1-3H3,(H,16,17)	N-[4-[2-hydroxy-3-(propan-2-ylamino)propoxy]phenyl]acetamide	266.336
CID000005606	MCC403-N03	InChI=1S/C12H18ClNO/c1-12(2,3)14-8-11(15)9-6-4-5-7-10(9)13/h4-7,11,14-15H,8H2,1-3H3	2-(tert-butylamino)-1-(2-chlorophenyl)ethanol	227.73
CID000005011	MCC403-O11	InChI=1S/C13H15N3/c1-2-4-12-11(3-1)5-6-13(15-12)16-9-7-14-8-10-16/h1-6,14H,7-10H2	2-(1-piperazinyl)quinoline	213.278
CID000028263	MCC403-O16	InChI=1S/C36H62O11/c1-10-34(31-20(3)16-26(43-31)28-19(2)15-21(4)36(41,18-37)46-28)12-11-27(44-34)33(8)13-14-35(47-33)17-25(38)22(5)30(45-35)23(6)29(42-9)24(7)32(39)40/h19-31,37-38,41H,10-18H2,1-9H3,(H,39,40)/t19-,20+,21+,22+,23+,24+,25-,26-,27+,28-,29-,30-,31-,33+,34-,35+,36-/m0/s1	(2R,3S,4R)-4-[(2R,5R,7S,8R,9S)-2-[(2R,5S)-5-ethyl-5-[(2S,3R,5S)-5-[(2S,3S,5R,6R)-6-hydroxy-6-(hydroxymethyl)-3,5-dimethyl-2-oxanyl]-3-methyl-2-oxolanyl]-2-oxolanyl]-7-hydroxy-2,8-dimethyl-1,10-dioxaspiro[4.5]decan-9-yl]-3-methoxy-2-methylpentanoic acid	670.871
CID000074989	MCC503-D16	InChI=1S/C22H19ClO3/c23-16-11-9-14(10-12-16)13-5-7-15(8-6-13)19-20(24)17-3-1-2-4-18(17)21(25)22(19)26/h1-4,9-13,15,24H,5-8H2	3-[4-(4-chlorophenyl)cyclohexyl]-4-hydroxynaphthalene-1,2-dione	366.837
CID006708725	MCC405-E18	InChI=1S/C26H30O6/c1-22(2)9-7-17(27)24(4)15-6-10-23(3)19(14-8-11-30-13-14)31-21(29)20-26(23,32-20)25(15,5)18(28)12-16(22)24/h7-9,11,13,15-16,19-20H,6,10,12H2,1-5H3/t15?,16?,19-,20?,23-,24+,25-,26?/m0/s1	null	438.513
CID005359476	MCC502-A20	InChI=1S/C18H14N4O5S/c23-16-9-6-13(11-15(16)18(24)25)21-20-12-4-7-14(8-5-12)28(26,27)22-17-3-1-2-10-19-17/h1-11,20H,(H,19,22)(H,24,25)/b21-13-	(3Z)-6-oxo-3-[[4-(2-pyridinylsulfamoyl)phenyl]hydrazinylidene]-1-cyclohexa-1,4-dienecarboxylic acid	398.393
CID000002117	MCC501-C17	InChI=1S/C31H52O3/c1-21(2)13-10-14-22(3)15-11-16-23(4)17-12-19-31(9)20-18-28-26(7)29(33-27(8)32)24(5)25(6)30(28)34-31/h21-23H,10-20H2,1-9H3	acetic acid [2,5,7,8-tetramethyl-2-(4,8,12-trimethyltridecyl)-3,4-dihydro-2H-1-benzopyran-6-yl] ester	472.743
CID005280794	MCC505-D14	InChI=1S/C29H48O/c1-7-21(19(2)3)9-8-20(4)25-12-13-26-24-11-10-22-18-23(30)14-16-28(22,5)27(24)15-17-29(25,26)6/h8-10,19-21,23-27,30H,7,11-18H2,1-6H3/b9-8+/t20-,21-,23+,24+,25-,26+,27+,28+,29-/m1/s1	(3S,8S,9S,10R,13R,14S,17R)-17-[(E,2R,5S)-5-ethyl-6-methylhept-3-en-2-yl]-10,13-dimethyl-2,3,4,7,8,9,11,12,14,15,16,17-dodecahydro-1H-cyclopenta[a]phenanthren-3-ol	412.691
CID054721972	MCC504-A07	InChI=1S/C43H54O18/c1-18(2)27(48)26-28-37(9,29(57-33(26)50)23-13-14-53-16-23)30(54-20(5)44)31(55-21(6)45)43-38(10)24(15-25(47)52-12)36(8)17-40(38)41(51,34(36)58-32(49)19(3)4)35(56-22(7)46)42(28,43)60-39(11,59-40)61-43/h13-14,16,18-19,24,28-31,34-35,48,51H,15,17H2,1-12H3/b27-26-/t24-,28?,29-,30?,31+,34?,35+,36?,37+,38+,39?,40?,41-,42+,43-/m0/s1	null	858.878
CID000002712	MCC406-F11	InChI=1S/C16H14ClN3O/c1-18-15-10-20(21)16(11-5-3-2-4-6-11)13-9-12(17)7-8-14(13)19-15/h2-9,21H,10H2,1H3	7-chloro-4-hydroxy-N-methyl-5-phenyl-3H-1,4-benzodiazepin-2-imine	299.755
CID005281805	MCC506-O04	InChI=1S/C16H10O5/c17-10-2-3-11-14(6-10)19-7-12(16(11)18)9-1-4-13-15(5-9)21-8-20-13/h1-7,17H,8H2	3-(1,3-benzodioxol-5-yl)-7-hydroxy-1-benzopyran-4-one	282.248
CID000000679	MCC507-P23	InChI=1S/C2H6OS/c1-4(2)3/h1-2H3	methylsulfinylmethane	78.1334
CID000442128	MCC505-J04	InChI=1S/C21H24O7/c1-11(2)10-16(24)27-20-19(25-12(3)22)17-14(28-21(20,4)5)8-6-13-7-9-15(23)26-18(13)17/h6-9,11,19-20H,10H2,1-5H3/t19-,20-/m1/s1	3-methylbutanoic acid [(9R,10R)-10-acetyloxy-8,8-dimethyl-2-oxo-9,10-dihydropyrano[2,3-f][1]benzopyran-9-yl] ester	388.411
CID000006758	MCC501-B14	InChI=1S/C23H22O6/c1-11(2)16-8-14-15(28-16)6-5-12-22(24)21-13-7-18(25-3)19(26-4)9-17(13)27-10-20(21)29-23(12)14/h5-7,9,16,20-21H,1,8,10H2,2-4H3/t16-,20-,21+/m1/s1	null	394.417
CID000000679	MCC507-E02	InChI=1S/C2H6OS/c1-4(2)3/h1-2H3	methylsulfinylmethane	78.1334
CID000782123	MCC405-I10	InChI=1S/C11H11NO2/c1-7-6-10(13)12-11-8(7)4-3-5-9(11)14-2/h3-6H,1-2H3,(H,12,13)	8-methoxy-4-methyl-1H-quinolin-2-one	189.211
CID000004436	MCC501-J16	InChI=1S/C14H14N2/c1-2-7-13-11(4-1)5-3-6-12(13)10-14-15-8-9-16-14/h1-7H,8-10H2,(H,15,16)	2-(1-naphthalenylmethyl)-4,5-dihydro-1H-imidazole	210.274
CID003032818	MCC403-F07	InChI=1S/C14H16O2/c1-10(9-15)11-3-4-13-8-14(16-2)6-5-12(13)7-11/h3-8,10,15H,9H2,1-2H3/t10-/m1/s1	(2S)-2-(6-methoxy-2-naphthalenyl)-1-propanol	216.276
CID000009750	MCC505-N19	InChI=1S/C6H13N3O3/c7-4(5(10)11)2-1-3-9-6(8)12/h4H,1-3,7H2,(H,10,11)(H3,8,9,12)/t4-/m0/s1	(2S)-2-amino-5-(carbamoylamino)pentanoic acid	175.186
CID005462445	MCC406-N12	InChI=1S/C16H25NO/c1-11-8-12-9-15(18)14-5-3-7-17-6-2-4-13(12)16(14,17)10-11/h11-14H,2-10H2,1H3/t11-,12+,13-,14-,16-/m1/s1	null	247.376
CID002873833	MCC507-N15	InChI=1S/C19H25N3O2/c1-23-18-5-6-19(24-2)17(12-18)15-22-10-8-21(9-11-22)14-16-4-3-7-20-13-16/h3-7,12-13H,8-11,14-15H2,1-2H3	1-[(2,5-dimethoxyphenyl)methyl]-4-(3-pyridinylmethyl)piperazine	327.421
CID000002051	BMI01-F12	InChI=1S/C16H14ClN3O2/c1-21-14-7-12-13(8-15(14)22-2)18-9-19-16(12)20-11-5-3-4-10(17)6-11/h3-9H,1-2H3,(H,18,19,20)	N-(3-chlorophenyl)-6,7-dimethoxy-4-quinazolinamine	315.754
CID000006216	MCC502-G10	InChI=1S/C25H31FO8/c1-13(27)33-12-20(31)25(32)21(34-14(2)28)10-18-17-6-5-15-9-16(29)7-8-22(15,3)24(17,26)19(30)11-23(18,25)4/h7-9,17-19,21,30,32H,5-6,10-12H2,1-4H3/t17-,18-,19-,21+,22-,23-,24-,25+/m0/s1	acetic acid [2-[(8S,9R,10S,11S,13S,14S,16R,17S)-16-acetyloxy-9-fluoro-11,17-dihydroxy-10,13-dimethyl-3-oxo-6,7,8,11,12,14,15,16-octahydrocyclopenta[a]phenanthren-17-yl]-2-oxoethyl] ester	478.507
CID006710704	MCC506-H16	InChI=1S/C17H14O4/c1-19-12-8-14(20-2)16-15(9-12)21-10-13(17(16)18)11-6-4-3-5-7-11/h3-10H,1-2H3	5,7-dimethoxy-3-phenyl-1-benzopyran-4-one	282.291
CID000000679	MCC501-H02	InChI=1S/C2H6OS/c1-4(2)3/h1-2H3	methylsulfinylmethane	78.1334
CID000067069	MCC405-L06	InChI=1S/C8H9NO2/c1-9-7-5-3-2-4-6(7)8(10)11/h2-5,9H,1H3,(H,10,11)	2-(methylamino)benzoic acid	151.163
CID000004713	BMI01-D01	InChI=1S/C16H13NO3/c1-19-14-8-4-6-11(16(14)17)15-9-12(18)10-5-2-3-7-13(10)20-15/h2-9H,17H2,1H3	2-(2-amino-3-methoxyphenyl)-1-benzopyran-4-one	267.279
CID000004940	MCC502-K11	InChI=1S/C20H24N2OS/c1-5-18(23)15-10-11-20-17(12-15)22(13-14(2)21(3)4)16-8-6-7-9-19(16)24-20/h6-12,14H,5,13H2,1-4H3	1-[10-[2-(dimethylamino)propyl]-2-phenothiazinyl]-1-propanone	340.482
CID005280531	MCC503-B07	InChI=1S/C36H60O2/c1-7-8-9-10-11-12-13-14-15-16-17-18-19-25-35(37)38-30-28-32(3)23-20-22-31(2)26-27-34-33(4)24-21-29-36(34,5)6/h20,22-23,26-28H,7-19,21,24-25,29-30H2,1-6H3/b23-20+,27-26+,31-22+,32-28+	hexadecanoic acid [(2E,4E,6E,8E)-3,7-dimethyl-9-(2,6,6-trimethyl-1-cyclohexenyl)nona-2,4,6,8-tetraenyl] ester	524.86
CID009578507	MCC403-F05	InChI=1S/C43H63NO11/c1-24-11-10-14-30-23-50-40-36(44-48)27(4)19-33(43(30,40)47)41(46)52-32-20-31(16-15-25(2)38(24)53-35-21-34(49-6)37(45)28(5)51-35)54-42(22-32)18-17-26(3)39(55-42)29-12-8-7-9-13-29/h10-11,14-15,19,24,26,28-29,31-35,37-40,45,47-48H,7-9,12-13,16-18,20-23H2,1-6H3/b11-10+,25-15+,30-14+,44-36-/t24-,26-,28-,31+,32-,33-,34-,35-,37-,38-,39-,40+,42+,43+/m0/s1	null	769.96
CID005344154	MCC507-K11	InChI=1S/C22H20N4O2/c1-15-20(21(27)26(25(15)2)19-10-4-3-5-11-19)24-22(28)23-18-13-12-16-8-6-7-9-17(16)14-18/h3-14H,1-2H3,(H2,23,24,28)	1-(1,5-dimethyl-3-oxo-2-phenyl-4-pyrazolyl)-3-(2-naphthalenyl)urea	372.42
CID000441371	MCC503-L20	InChI=1S/C40H71NO14.C12H26O4S/c1-15-27-40(11,48)33(44)22(5)30(43)20(3)18-38(9,47)35(55-37-32(53-28(42)16-2)26(41(12)13)17-21(4)50-37)23(6)31(24(7)36(46)52-27)54-29-19-39(10,49-14)34(45)25(8)51-29;1-2-3-4-5-6-7-8-9-10-11-12-16-17(13,14)15/h20-27,29,31-35,37,44-45,47-48H,15-19H2,1-14H3;2-12H2,1H3,(H,13,14,15)/t20-,21-,22+,23+,24-,25+,26+,27-,29+,31+,32-,33-,34+,35-,37+,38-,39-,40-;/m1./s1	propanoic acid [(2S,3R,4S,6R)-4-(dimethylamino)-2-[[(3R,4S,5S,6R,7R,9R,11R,12R,13S,14R)-14-ethyl-7,12,13-trihydroxy-4-[[(2R,4R,5S,6S)-5-hydroxy-4-methoxy-4,6-dimethyl-2-oxanyl]oxy]-3,5,7,9,11,13-hexamethyl-2,10-dioxo-oxacyclotetradec-6-yl]oxy]-6-methyl-3-oxanyl] ester;sulfuric acid dodecyl ester	1056.39
CID000225609	MCC401-D15	InChI=1S/C23H31FO6/c1-13(25)30-12-19(28)22(29)9-7-16-17-5-4-14-10-15(26)6-8-20(14,2)23(17,24)18(27)11-21(16,22)3/h10,16-18,27,29H,4-9,11-12H2,1-3H3/t16-,17-,18-,20-,21-,22-,23-/m0/s1	acetic acid [2-[(8S,9R,10S,11S,13S,14S,17R)-9-fluoro-11,17-dihydroxy-10,13-dimethyl-3-oxo-1,2,6,7,8,11,12,14,15,16-decahydrocyclopenta[a]phenanthren-17-yl]-2-oxoethyl] ester	422.487
CID000005329	MCC502-A16	InChI=1S/C10H11N3O3S/c1-7-6-10(12-16-7)13-17(14,15)9-4-2-8(11)3-5-9/h2-6H,11H2,1H3,(H,12,13)	4-amino-N-(5-methyl-3-isoxazolyl)benzenesulfonamide	253.278
CID000000679	MCC507-A24	InChI=1S/C2H6OS/c1-4(2)3/h1-2H3	methylsulfinylmethane	78.1334
CID000000679	MCC502-L23	InChI=1S/C2H6OS/c1-4(2)3/h1-2H3	methylsulfinylmethane	78.1334
CID000004737	MCC407-H06	InChI=1S/C11H18N2O3/c1-4-6-7(3)11(5-2)8(14)12-10(16)13-9(11)15/h7H,4-6H2,1-3H3,(H2,12,13,14,15,16)	5-ethyl-5-pentan-2-yl-1,3-diazinane-2,4,6-trione	226.272
CID000003748	MCC402-M12	InChI=1S/C9H13N3O/c1-7(2)11-12-9(13)8-3-5-10-6-4-8/h3-7,11H,1-2H3,(H,12,13)	N'-propan-2-yl-4-pyridinecarbohydrazide	179.219
CID000005340	MCC402-A22	InChI=1S/C9H9N3O2S2/c10-7-1-3-8(4-2-7)16(13,14)12-9-11-5-6-15-9/h1-6H,10H2,(H,11,12)	4-amino-N-(2-thiazolyl)benzenesulfonamide	255.317
CID000006234	MCC401-G06	InChI=1S/C3H6N2O2/c4-2-1-7-5-3(2)6/h2H,1,4H2,(H,5,6)/t2-/m1/s1	(4R)-4-amino-3-isoxazolidinone	102.092
CID000003799	BMI01-N08	InChI=1S/C13H10O/c1-2-13(14)12-8-7-10-5-3-4-6-11(10)9-12/h2-9H,1H2	1-(2-naphthalenyl)-2-propen-1-one	182.218
CID000004994	MCC503-E12	InChI=1S/C9H13NO2/c1-3-9(4-2)7(11)5-6-10-8(9)12/h5-6H,3-4H2,1-2H3,(H,10,12)	3,3-diethyl-1H-pyridine-2,4-dione	167.205
CID000006832	MCC501-K15	InChI=1S/C21H25NO/c1-22-18-12-13-19(22)15-20(14-18)23-21(16-8-4-2-5-9-16)17-10-6-3-7-11-17/h2-11,18-21H,12-15H2,1H3/t18-,19-/m1/s1	(1R,5R)-3-(diphenylmethyl)oxy-8-methyl-8-azabicyclo[3.2.1]octane	307.429
CID000441199	MCC503-A19	InChI=1S/C16H17N3O7S2/c1-25-16(18-10(20)5-9-3-2-4-27-9)13(23)19-11(12(21)22)8(6-26-15(17)24)7-28-14(16)19/h2-4,14H,5-7H2,1H3,(H2,17,24)(H,18,20)(H,21,22)/t14-,16+/m1/s1	(6R,7S)-3-(carbamoyloxymethyl)-7-methoxy-8-oxo-7-[(1-oxo-2-thiophen-2-ylethyl)amino]-5-thia-1-azabicyclo[4.2.0]oct-2-ene-2-carboxylic acid	427.452
CID006708561	MCC504-E08	InChI=1S/C16H20O/c1-11-3-6-15-12(9-11)4-5-13-10-14(17)7-8-16(13,15)2/h3,6,9,13H,4-5,7-8,10H2,1-2H3/t13-,16-/m0/s1	(4aS,10aS)-4a,7-dimethyl-1,3,4,9,10,10a-hexahydrophenanthren-2-one	228.329
CID000014442	MCC501-I12	InChI=1S/C24H31FO6/c1-13-9-18-17-6-5-15-10-16(28)7-8-21(15,3)23(17,25)19(29)11-22(18,4)24(13,20(30)12-26)31-14(2)27/h7-8,10,13,17-19,26,29H,5-6,9,11-12H2,1-4H3/t13-,17+,18+,19+,21+,22+,23+,24+/m1/s1	acetic acid [(8S,9R,10S,11S,13S,14S,16R,17R)-9-fluoro-11-hydroxy-17-(2-hydroxy-1-oxoethyl)-10,13,16-trimethyl-3-oxo-6,7,8,11,12,14,15,16-octahydrocyclopenta[a]phenanthren-17-yl] ester	434.498
CID000000679	MCC507-A01	InChI=1S/C2H6OS/c1-4(2)3/h1-2H3	methylsulfinylmethane	78.1334
CID002873525	MCC407-E04	InChI=1S/C23H32N2O5/c1-26-19-8-6-17(14-21(19)28-3)15-24-10-12-25(13-11-24)16-18-7-9-20(27-2)23(30-5)22(18)29-4/h6-9,14H,10-13,15-16H2,1-5H3	1-[(3,4-dimethoxyphenyl)methyl]-4-[(2,3,4-trimethoxyphenyl)methyl]piperazine	416.511
CID003266408	MCC505-F10	InChI=1S/C30H50O2/c1-19-10-15-30(18-31)17-16-28(6)21(25(30)20(19)2)8-9-23-27(5)13-12-24(32)26(3,4)22(27)11-14-29(23,28)7/h8,19-20,22-25,31-32H,9-18H2,1-7H3	8a-(hydroxymethyl)-4,4,6a,6b,11,12,14b-heptamethyl-2,3,4a,5,6,7,8,9,10,11,12,12a,14,14a-tetradecahydro-1H-picen-3-ol	442.717
CID000001845	MCC401-L20	InChI=1S/C8H4Cl2N2O2/c9-3-1-5-6(2-4(3)10)12-8(14)7(13)11-5/h1-2H,(H,11,13)(H,12,14)	6,7-dichloro-1,4-dihydroquinoxaline-2,3-dione	231.036
CID000002901	MCC503-I09	InChI=1S/C6H11NO2/c7-6(5(8)9)3-1-2-4-6/h1-4,7H2,(H,8,9)	1-amino-1-cyclopentanecarboxylic acid	129.157
CID000006482	MCC404-N12	InChI=1S/C17H28O2/c1-11-6-7-13-15(3,4)14-10-17(11,13)9-8-16(14,5)19-12(2)18/h11,13-14H,6-10H2,1-5H3/t11-,13+,14?,16?,17?/m1/s1	null	264.403
CID000688674	MCC405-A05	InChI=1S/C17H14O4/c1-19-15-8-7-11(9-17(15)20-2)16-10-13(18)12-5-3-4-6-14(12)21-16/h3-10H,1-2H3	2-(3,4-dimethoxyphenyl)-1-benzopyran-4-one	282.291
CID000002090	MCC503-C18	InChI=1S/C26H56N10/c1-5-9-15-21(7-3)19-33-25(29)35-23(27)31-17-13-11-12-14-18-32-24(28)36-26(30)34-20-22(8-4)16-10-6-2/h21-22H,5-20H2,1-4H3,(H5,27,29,31,33,35)(H5,28,30,32,34,36)	1-[amino-[6-[[amino-[[amino(2-ethylhexylimino)methyl]amino]methylidene]amino]hexylimino]methyl]-2-(2-ethylhexyl)guanidine	508.79
CID000000679	MCC504-G23	InChI=1S/C2H6OS/c1-4(2)3/h1-2H3	methylsulfinylmethane	78.1334
CID000005330	MCC502-H20	InChI=1S/C11H12N4O3S/c1-18-11-7-6-10(13-14-11)15-19(16,17)9-4-2-8(12)3-5-9/h2-7H,12H2,1H3,(H,13,15)	4-amino-N-(6-methoxy-3-pyridazinyl)benzenesulfonamide	280.303
CID000004946	MCC407-N20	InChI=1S/C16H21NO2/c1-12(2)17-10-14(18)11-19-16-9-5-7-13-6-3-4-8-15(13)16/h3-9,12,14,17-18H,10-11H2,1-2H3	1-(1-naphthalenyloxy)-3-(propan-2-ylamino)-2-propanol	259.343
CID000010281	MCC404-P10	InChI=1S/C10H12O2/c1-6(2)8-5-9(11)7(3)4-10(8)12/h4-6H,1-3H3	2-methyl-5-propan-2-ylcyclohexa-2,5-diene-1,4-dione	164.201
CID000442514	MCC404-K12	InChI=1S/C16H14O6/c17-10-2-1-8-13-9-4-12(19)11(18)3-7(9)5-16(13,21)6-22-15(8)14(10)20/h1-4,13,17-21H,5-6H2/t13-,16+/m0/s1	(6aS,11bR)-7,11b-dihydro-6H-indeno[2,1-c][1]benzopyran-3,4,6a,9,10-pentol	302.279
CID006708746	MCC405-I06	InChI=1S/C16H20O2/c1-16-8-7-13(17)9-12(16)5-3-11-4-6-14(18-2)10-15(11)16/h4,6,10,12H,3,5,7-9H2,1-2H3/t12-,16-/m0/s1	(4aS,10aS)-6-methoxy-4a-methyl-1,3,4,9,10,10a-hexahydrophenanthren-2-one	244.329
CID000004086	MCC401-P15	InChI=1S/C11H17NO3/c1-7(2)12-6-11(15)8-3-9(13)5-10(14)4-8/h3-5,7,11-15H,6H2,1-2H3	5-[1-hydroxy-2-(propan-2-ylamino)ethyl]benzene-1,3-diol	211.258
CID006602450	MCC403-B03	InChI=1S/C42H70O11/c1-11-29(38(46)47)31-15-14-23(4)36(50-31)27(8)34(44)26(7)35(45)30(12-2)37-24(5)22-25(6)41(51-37)19-16-32(43)42(53-41)21-20-39(10,52-42)33-17-18-40(48,13-3)28(9)49-33/h16,19,23-34,36-37,43-44,48H,11-15,17-18,20-22H2,1-10H3,(H,46,47)/t23-,24-,25+,26-,27-,28-,29+,30-,31+,32+,33+,34+,36+,37-,39-,40+,41?,42-/m0/s1	(2R)-2-[(2R,5S,6R)-6-[(2S,3S,4S,6R)-6-[(3S,5S,9S,10S,12R,15R)-3-[(2R,5R,6S)-5-ethyl-5-hydroxy-6-methyl-2-oxanyl]-15-hydroxy-3,10,12-trimethyl-4,6,8-trioxadispiro[4.1.5^{7}.3^{5}]pentadec-13-en-9-yl]-3-hydroxy-4-methyl-5-oxooctan-2-yl]-5-methyl-2-oxanyl]butanoic acid	750.999
CID006710648	MCC507-B08	InChI=1S/C19H32O2/c1-18-9-7-13(20)11-12(18)3-4-14-15-5-6-17(21)19(15,2)10-8-16(14)18/h12-17,20-21H,3-11H2,1-2H3/t12-,13+,14?,15?,16?,17-,18-,19-/m0/s1	(3R,5S,10S,13S,17S)-10,13-dimethyl-2,3,4,5,6,7,8,9,11,12,14,15,16,17-tetradecahydro-1H-cyclopenta[a]phenanthrene-3,17-diol	292.456
CID005386259	MCC505-O16	InChI=1S/C17H14O5/c1-20-11-5-3-10(4-6-11)13-9-22-15-8-12(21-2)7-14(18)16(15)17(13)19/h3-9,18H,1-2H3	5-hydroxy-7-methoxy-3-(4-methoxyphenyl)-1-benzopyran-4-one	298.29
CID000000679	MCC402-K24	InChI=1S/C2H6OS/c1-4(2)3/h1-2H3	methylsulfinylmethane	78.1334
CID000008515	BMI01-M16	InChI=1S/C14H8N2O/c17-14-9-5-2-1-4-8(9)13-12-10(14)6-3-7-11(12)15-16-13/h1-7H,(H,15,16)	null	220.226
CID000099891	MCC404-H06	InChI=1S/C17H32O4/c1-3-4-5-6-7-8-9-10-11-12-13-15(17(20)21)14(2)16(18)19/h14-15H,3-13H2,1-2H3,(H,18,19)(H,20,21)	2-dodecyl-3-methylbutanedioic acid	300.434
CID000000679	MCC504-J23	InChI=1S/C2H6OS/c1-4(2)3/h1-2H3	methylsulfinylmethane	78.1334
CID000002256	MCC506-E03	InChI=1S/C8H14ClN5/c1-4-10-7-12-6(9)13-8(14-7)11-5(2)3/h5H,4H2,1-3H3,(H2,10,11,12,13,14)	6-chloro-N4-ethyl-N2-propan-2-yl-1,3,5-triazine-2,4-diamine	215.683
CID000000679	MCC507-L02	InChI=1S/C2H6OS/c1-4(2)3/h1-2H3	methylsulfinylmethane	78.1334
CID000000679	MCC503-M02	InChI=1S/C2H6OS/c1-4(2)3/h1-2H3	methylsulfinylmethane	78.1334
CID000002764	MCC403-B15	InChI=1S/C17H18FN3O3/c18-13-7-11-14(8-15(13)20-5-3-19-4-6-20)21(10-1-2-10)9-12(16(11)22)17(23)24/h7-10,19H,1-6H2,(H,23,24)	1-cyclopropyl-6-fluoro-4-oxo-7-(1-piperazinyl)-3-quinolinecarboxylic acid	331.342
CID000002950	MCC401-I08	InChI=1S/C14H8O4/c15-9-5-1-3-7-11(9)14(18)12-8(13(7)17)4-2-6-10(12)16/h1-6,15-16H	1,8-dihydroxyanthracene-9,10-dione	240.211
CID006708624	MCC504-G04	InChI=1S/C28H38O8/c1-14(29)34-20-11-17-24(2,3)18(30)12-19(31)26(17,5)16-7-9-25(4)21(15-8-10-33-13-15)35-23(32)22-28(25,36-22)27(16,20)6/h8,10,13,16-22,30-31H,7,9,11-12H2,1-6H3/t16?,17?,18-,19+,20-,21+,22-,25+,26-,27+,28-/m1/s1	null	502.597
CID006450842	BMI01-K12	InChI=1S/C17H16N2O/c1-19(2)13-9-7-12(8-10-13)11-15-14-5-3-4-6-16(14)18-17(15)20/h3-11H,1-2H3,(H,18,20)/b15-11-	(3Z)-3-[[4-(dimethylamino)phenyl]methylidene]-1H-indol-2-one	264.322
CID006708528	MCC404-C11	InChI=1S/C32H42O9/c1-16(33)38-22-14-23(39-17(2)34)30(7)20-9-11-29(6)25(19-10-12-37-15-19)26(36)27-32(29,41-27)31(20,8)24(40-18(3)35)13-21(30)28(22,4)5/h10,12,15,20-25,27H,9,11,13-14H2,1-8H3/t20?,21?,22-,23+,24-,25-,27-,29+,30-,31+,32-/m1/s1	null	570.67
CID000004652	MCC403-I17	InChI=1S/C9H10ClNO2/c10-7-3-1-6(2-4-7)5-8(11)9(12)13/h1-4,8H,5,11H2,(H,12,13)	2-amino-3-(4-chlorophenyl)propanoic acid	199.634
CID044575315	MCC507-F16	InChI=1S/C27H34O8/c1-25(2)20(19(29)24(32)33-5)27(4)15-8-9-26(3)16(13(15)11-14(21(25)30)22(27)31)12-18(28)35-23(26)17-7-6-10-34-17/h6-7,10,14-15,19-21,23,29-30H,8-9,11-12H2,1-5H3/t14-,15-,19+,20-,21+,23-,26+,27+/m0/s1	null	486.554
CID000000564	MCC401-G15	InChI=1S/C6H13NO2/c7-5-3-1-2-4-6(8)9/h1-5,7H2,(H,8,9)	6-aminohexanoic acid	131.173
CID000004417	MCC503-O09	InChI=1S/C24H33NO3/c1-3-25(4-2)14-16-28-24(26)21(18-22-12-8-15-27-22)17-20-11-7-10-19-9-5-6-13-23(19)20/h5-7,9-11,13,21-22H,3-4,8,12,14-18H2,1-2H3	2-(1-naphthalenylmethyl)-3-(2-oxolanyl)propanoic acid 2-(diethylamino)ethyl ester	383.524
CID000072281	MCC403-L06	InChI=1S/C16H14O6/c1-21-13-3-2-8(4-10(13)18)14-7-12(20)16-11(19)5-9(17)6-15(16)22-14/h2-6,14,17-19H,7H2,1H3/t14-/m0/s1	(2S)-5,7-dihydroxy-2-(3-hydroxy-4-methoxyphenyl)-3,4-dihydro-2H-1-benzopyran-4-one	302.279
CID000016923	MCC506-O17	InChI=1S/C26H34O8/c1-14-10-16-17-7-9-26(33,20(29)13-34-22(32)5-4-21(30)31)25(17,3)12-19(28)23(16)24(2)8-6-15(27)11-18(14)24/h6,8,11,14,16-17,19,23,28,33H,4-5,7,9-10,12-13H2,1-3H3,(H,30,31)/t14-,16-,17-,19-,23+,24-,25-,26-/m0/s1	4-[2-[(6S,8S,9S,10R,11S,13S,14S,17R)-11,17-dihydroxy-6,10,13-trimethyl-3-oxo-7,8,9,11,12,14,15,16-octahydro-6H-cyclopenta[a]phenanthren-17-yl]-2-oxoethoxy]-4-oxobutanoic acid	474.543
CID000005032	MCC503-L14	InChI=1S/C10H15NO/c1-8(11-2)10(12)9-6-4-3-5-7-9/h3-8,10-12H,1-2H3	2-(methylamino)-1-phenyl-1-propanol	165.232
CID005281650	MCC405-M19	InChI=1S/C24H26O6/c1-12(2)6-8-14-16(25)10-19-21(22(14)27)23(28)20-15(9-7-13(3)4)24(29-5)17(26)11-18(20)30-19/h6-7,10-11,25-27H,8-9H2,1-5H3	1,3,6-trihydroxy-7-methoxy-2,8-bis(3-methylbut-2-enyl)-9-xanthenone	410.46
CID006427358	MCC404-L13	InChI=1S/C32H52O2/c1-21(2)11-10-12-22(3)24-15-19-32(9)26-13-14-27-29(5,6)28(34-23(4)33)17-18-30(27,7)25(26)16-20-31(24,32)8/h11,22,24,27-28H,10,12-20H2,1-9H3/t22-,24-,27-,28?,30?,31-,32+/m0/s1	acetic acid [(5R,13S,14S,17S)-4,4,10,13,14-pentamethyl-17-[(2S)-6-methylhept-5-en-2-yl]-2,3,5,6,7,11,12,15,16,17-decahydro-1H-cyclopenta[a]phenanthren-3-yl] ester	468.754
CID001126315	MCC407-M21	InChI=1S/C21H25F3N2O2/c1-27-19-5-3-4-17(20(19)28-2)15-26-12-10-25(11-13-26)14-16-6-8-18(9-7-16)21(22,23)24/h3-9H,10-15H2,1-2H3	1-[(2,3-dimethoxyphenyl)methyl]-4-[[4-(trifluoromethyl)phenyl]methyl]piperazine	394.431
CID000002629	MCC403-C11	InChI=1S/C25H27N9O8S2/c1-3-32-8-9-33(21(39)20(32)38)24(42)27-15(12-4-6-14(35)7-5-12)18(36)26-16-19(37)34-17(23(40)41)13(10-43-22(16)34)11-44-25-28-29-30-31(25)2/h4-7,15-16,22,35H,3,8-11H2,1-2H3,(H,26,36)(H,27,42)(H,40,41)/p-1	7-[[2-[[(4-ethyl-2,3-dioxo-1-piperazinyl)-oxomethyl]amino]-2-(4-hydroxyphenyl)-1-oxoethyl]amino]-3-[[(1-methyl-5-tetrazolyl)thio]methyl]-8-oxo-5-thia-1-azabicyclo[4.2.0]oct-2-ene-2-carboxylate	644.659
CID000016923	MCC406-O17	InChI=1S/C26H34O8/c1-14-10-16-17-7-9-26(33,20(29)13-34-22(32)5-4-21(30)31)25(17,3)12-19(28)23(16)24(2)8-6-15(27)11-18(14)24/h6,8,11,14,16-17,19,23,28,33H,4-5,7,9-10,12-13H2,1-3H3,(H,30,31)/t14-,16-,17-,19-,23+,24-,25-,26-/m0/s1	4-[2-[(6S,8S,9S,10R,11S,13S,14S,17R)-11,17-dihydroxy-6,10,13-trimethyl-3-oxo-7,8,9,11,12,14,15,16-octahydro-6H-cyclopenta[a]phenanthren-17-yl]-2-oxoethoxy]-4-oxobutanoic acid	474.543
CID005328768	BMI01-E01	InChI=1S/C10H8N2O3/c11-5-7(10(12)15)3-6-1-2-8(13)9(14)4-6/h1-4,13-14H,(H2,12,15)/b7-3+	(E)-2-cyano-3-(3,4-dihydroxyphenyl)-2-propenamide	204.182
CID000001663	MCC406-E20	InChI=1S/C7H10N2O/c8-9-5-6-2-1-3-7(10)4-6/h1-4,9-10H,5,8H2	3-(hydrazinylmethyl)phenol	138.167
CID000449241	BMI01-G22	InChI=1S/C20H20BrN3O2S/c21-18-8-6-16(7-9-18)3-2-11-22-13-14-24-27(25,26)20-5-1-4-17-15-23-12-10-19(17)20/h1-10,12,15,22,24H,11,13-14H2/b3-2+	N-[2-[[(E)-3-(4-bromophenyl)prop-2-enyl]amino]ethyl]-5-isoquinolinesulfonamide	446.361
CID001116408	MCC407-N07	InChI=1S/C20H13ClFN3O/c21-15-8-11-17-23-18(13-4-2-1-3-5-13)19(25(17)12-15)24-20(26)14-6-9-16(22)10-7-14/h1-12H,(H,24,26)	N-(6-chloro-2-phenyl-3-imidazo[1,2-a]pyridinyl)-4-fluorobenzamide	365.788
CID044575315	MCC407-F16	InChI=1S/C27H34O8/c1-25(2)20(19(29)24(32)33-5)27(4)15-8-9-26(3)16(13(15)11-14(21(25)30)22(27)31)12-18(28)35-23(26)17-7-6-10-34-17/h6-7,10,14-15,19-21,23,29-30H,8-9,11-12H2,1-5H3/t14-,15-,19+,20-,21+,23-,26+,27+/m0/s1	null	486.554
CID006708561	MCC404-E08	InChI=1S/C16H20O/c1-11-3-6-15-12(9-11)4-5-13-10-14(17)7-8-16(13,15)2/h3,6,9,13H,4-5,7-8,10H2,1-2H3/t13-,16-/m0/s1	(4aS,10aS)-4a,7-dimethyl-1,3,4,9,10,10a-hexahydrophenanthren-2-one	228.329
CID000006062	MCC404-I21	InChI=1S/C25H34O7/c1-15(27)32-17-3-8-23(14-26)19-4-7-22(2)18(16-11-21(28)31-13-16)6-10-25(22,30)20(19)5-9-24(23,29)12-17/h11,14,17-20,29-30H,3-10,12-13H2,1-2H3/t17-,18+,19?,20?,22+,23-,24-,25-/m0/s1	acetic acid [(3S,5S,10S,13R,14S,17R)-10-formyl-5,14-dihydroxy-13-methyl-17-(5-oxo-2H-furan-3-yl)-2,3,4,6,7,8,9,11,12,15,16,17-dodecahydro-1H-cyclopenta[a]phenanthren-3-yl] ester	446.533
CID000008569	MCC501-M10	InChI=1S/C14H12O4/c1-18-9-6-7-11(13(16)8-9)14(17)10-4-2-3-5-12(10)15/h2-8,15-16H,1H3	(2-hydroxy-4-methoxyphenyl)-(2-hydroxyphenyl)methanone	244.243
CID000092787	MCC504-K03	InChI=1S/C21H34O2/c1-13(22)17-6-7-18-16-5-4-14-12-15(23)8-10-20(14,2)19(16)9-11-21(17,18)3/h14-19,23H,4-12H2,1-3H3/t14-,15-,16-,17+,18-,19-,20-,21+/m0/s1	1-[(3S,5S,8R,9S,10S,13S,14S,17S)-3-hydroxy-10,13-dimethyl-2,3,4,5,6,7,8,9,11,12,14,15,16,17-tetradecahydro-1H-cyclopenta[a]phenanthren-17-yl]ethanone	318.493
CID000007019	MCC502-J13	InChI=1S/C13H10N2/c14-13-9-5-1-3-7-11(9)15-12-8-4-2-6-10(12)13/h1-8H,(H2,14,15)	9-acridinamine	194.232
CID000445354	MCC502-N14	InChI=1S/C20H30O/c1-16(8-6-9-17(2)13-15-21)11-12-19-18(3)10-7-14-20(19,4)5/h6,8-9,11-13,21H,7,10,14-15H2,1-5H3/b9-6+,12-11+,16-8+,17-13+	(2E,4E,6E,8E)-3,7-dimethyl-9-(2,6,6-trimethyl-1-cyclohexenyl)-1-nona-2,4,6,8-tetraenol	286.452
CID000000679	MCC507-D02	InChI=1S/C2H6OS/c1-4(2)3/h1-2H3	methylsulfinylmethane	78.1334
CID000006103	MCC503-F06	InChI=1S/C7H5ClN2O/c8-4-1-2-6-5(3-4)10-7(9)11-6/h1-3H,(H2,9,10)	5-chloro-1,3-benzoxazol-2-amine	168.58
CID000439202	MCC505-C07	InChI=1S/C5H12N4O3/c6-3(4(10)11)1-2-12-9-5(7)8/h3H,1-2,6H2,(H,10,11)(H4,7,8,9)/t3-/m0/s1	(2S)-2-amino-4-(diaminomethylideneamino)oxybutanoic acid	176.174
CID000003121	MCC502-K04	InChI=1S/C8H16O2/c1-3-5-7(6-4-2)8(9)10/h7H,3-6H2,1-2H3,(H,9,10)	2-propylpentanoic acid	144.211
CID002873687	MCC507-E16	InChI=1S/C22H18BrN5O2/c1-3-30-21-18(23)10-14(11-19(21)29-2)9-15(12-24)20-17(13-25)22(26)28(27-20)16-7-5-4-6-8-16/h4-11H,3,26H2,1-2H3	5-amino-3-[2-(3-bromo-4-ethoxy-5-methoxyphenyl)-1-cyanoethenyl]-1-phenyl-4-pyrazolecarbonitrile	464.315
CID000772099	MCC507-A17	InChI=1S/C18H24N2O3/c1-21-17-10-15(11-18(12-17)22-2)13-19-5-7-20(8-6-19)14-16-4-3-9-23-16/h3-4,9-12H,5-8,13-14H2,1-2H3	1-[(3,5-dimethoxyphenyl)methyl]-4-(2-furanylmethyl)piperazine	316.395
CID000080220	MCC506-M14	InChI=1S/C6H6N4O2/c1-10-5(11)3-4(8-2-7-3)9-6(10)12/h2H,1H3,(H,7,8)(H,9,12)	1-methyl-3,7-dihydropurine-2,6-dione	166.137
CID000064945	MCC505-N10	InChI=1S/C30H48O3/c1-18-10-15-30(25(32)33)17-16-28(6)20(24(30)19(18)2)8-9-22-27(5)13-12-23(31)26(3,4)21(27)11-14-29(22,28)7/h8,18-19,21-24,31H,9-17H2,1-7H3,(H,32,33)/t18-,19+,21+,22-,23+,24+,27+,28-,29-,30+/m1/s1	(1S,2R,4aS,6aR,6aS,6bR,8aR,10S,12aR,14bS)-10-hydroxy-1,2,6a,6b,9,9,12a-heptamethyl-2,3,4,5,6,6a,7,8,8a,10,11,12,13,14b-tetradecahydro-1H-picene-4a-carboxylic acid	456.7
CID000000679	MCC407-G02	InChI=1S/C2H6OS/c1-4(2)3/h1-2H3	methylsulfinylmethane	78.1334
CID005362118	MCC507-N10	InChI=1S/C21H31N3O5.2H2O/c22-13-5-4-9-16(19(25)24-14-6-10-18(24)21(28)29)23-17(20(26)27)12-11-15-7-2-1-3-8-15;;/h1-3,7-8,16-18,23H,4-6,9-14,22H2,(H,26,27)(H,28,29);2*1H2/t16-,17-,18-;;/m0../s1	(2S)-1-[(2S)-6-amino-2-[[(1S)-1-carboxy-3-phenylpropyl]amino]-1-oxohexyl]-2-pyrrolidinecarboxylic acid;dihydrate	441.519
CID000068082	MCC404-B16	InChI=1S/C12H8O4/c1-14-9-6-10-8(4-5-15-10)12-7(9)2-3-11(13)16-12/h2-6H,1H3	5-methoxy-2-furo[2,3-h][1]benzopyranone	216.19
CID000643723	MCC404-D04	InChI=1S/C20H34O/c1-7-15(2)9-10-17-19(5)13-8-12-18(3,4)16(19)11-14-20(17,6)21/h7,9,16-17,21H,1,8,10-14H2,2-6H3/b15-9-/t16-,17+,19-,20+/m0/s1	(1R,2R,4aS,8aS)-2,5,5,8a-tetramethyl-1-[(2Z)-3-methylpenta-2,4-dienyl]-3,4,4a,6,7,8-hexahydro-1H-naphthalen-2-ol	290.483
CID000004831	MCC403-A07	InChI=1S/C14H17N5O3/c1-2-18-8-10(13(21)22)11(20)9-7-16-14(17-12(9)18)19-5-3-15-4-6-19/h7-8,15H,2-6H2,1H3,(H,21,22)	8-ethyl-5-oxo-2-(1-piperazinyl)-6-pyrido[2,3-d]pyrimidinecarboxylic acid	303.316
CID000000679	MCC504-J01	InChI=1S/C2H6OS/c1-4(2)3/h1-2H3	methylsulfinylmethane	78.1334
CID000003372	MCC502-L21	InChI=1S/C22H26F3N3OS/c23-22(24,25)17-6-7-21-19(16-17)28(18-4-1-2-5-20(18)30-21)9-3-8-26-10-12-27(13-11-26)14-15-29/h1-2,4-7,16,29H,3,8-15H2	2-[4-[3-[2-(trifluoromethyl)-10-phenothiazinyl]propyl]-1-piperazinyl]ethanol	437.522
CID000000679	BMI01-A09	InChI=1S/C2H6OS/c1-4(2)3/h1-2H3	methylsulfinylmethane	78.1334
CID000004031	MCC402-B18	InChI=1S/C25H35NO5/c1-6-26(19(2)17-20-9-12-22(28-3)13-10-20)15-7-8-16-31-25(27)21-11-14-23(29-4)24(18-21)30-5/h9-14,18-19H,6-8,15-17H2,1-5H3	3,4-dimethoxybenzoic acid 4-[ethyl-[1-(4-methoxyphenyl)propan-2-yl]amino]butyl ester	429.549
CID000004030	MCC402-B06	InChI=1S/C16H13N3O3/c1-22-16(21)19-15-17-12-8-7-11(9-13(12)18-15)14(20)10-5-3-2-4-6-10/h2-9H,1H3,(H2,17,18,19,21)	N-(6-benzoyl-1H-benzimidazol-2-yl)carbamic acid methyl ester	295.293
CID000000679	MCC501-K02	InChI=1S/C2H6OS/c1-4(2)3/h1-2H3	methylsulfinylmethane	78.1334
CID001126182	MCC407-C18	InChI=1S/C21H27N3O5/c1-27-18-6-4-5-16(11-18)14-22-7-9-23(10-8-22)15-17-12-20(28-2)21(29-3)13-19(17)24(25)26/h4-6,11-13H,7-10,14-15H2,1-3H3	1-[(4,5-dimethoxy-2-nitrophenyl)methyl]-4-[(3-methoxyphenyl)methyl]piperazine	401.456
CID000003220	MCC502-L09	InChI=1S/C15H10O5/c1-6-2-8-12(10(17)3-6)15(20)13-9(14(8)19)4-7(16)5-11(13)18/h2-5,16-18H,1H3	1,3,8-trihydroxy-6-methylanthracene-9,10-dione	270.237
CID000004054	MCC407-L06	InChI=1S/C12H21N/c1-10-3-9-4-11(2,6-10)8-12(13,5-9)7-10/h9H,3-8,13H2,1-2H3	3,5-dimethyl-1-adamantanamine	179.302
CID051508717	MCC503-I08	InChI=1S/C13H11N3O4S2/c1-16-10(13(18)15-9-4-2-3-6-14-9)11(17)12-8(5-7-21-12)22(16,19)20/h2-7,18H,1H3,(H,14,15)/p-1	(2-methyl-1,1,4-trioxo-3-thieno[2,3-e]thiazinylidene)-(2-pyridinylamino)methanolate	336.366
CID000006549	MCC405-I05	InChI=1S/C10H18O/c1-5-10(4,11)8-6-7-9(2)3/h5,7,11H,1,6,8H2,2-4H3	3,7-dimethyl-3-octa-1,6-dienol	154.249
CID003818047	MCC404-M10	InChI=1S/C29H34O15/c1-11-20(31)23(34)25(36)28(41-11)40-10-18-21(32)24(35)26(37)29(44-18)43-17-9-16-19(22(33)27(17)39-3)14(30)8-15(42-16)12-4-6-13(38-2)7-5-12/h4-9,11,18,20-21,23-26,28-29,31-37H,10H2,1-3H3	5-hydroxy-6-methoxy-2-(4-methoxyphenyl)-7-[[3,4,5-trihydroxy-6-[(3,4,5-trihydroxy-6-methyl-2-oxanyl)oxymethyl]-2-oxanyl]oxy]-1-benzopyran-4-one	622.571
CID000064642	MCC402-M11	InChI=1S/C20H24N2O2.C6H12O7/c1-3-13-12-22-9-7-14(13)10-19(22)20(23)16-6-8-21-18-5-4-15(24-2)11-17(16)18;7-1-2(8)3(9)4(10)5(11)6(12)13/h3-6,8,11,13-14,19-20,23H,1,7,9-10,12H2,2H3;2-5,7-11H,1H2,(H,12,13)/t13-,14?,19+,20-;2-,3-,4+,5-/m01/s1	(S)-[(2R,5R)-5-ethenyl-1-azabicyclo[2.2.2]octan-2-yl]-(6-methoxy-4-quinolinyl)methanol;(2R,3S,4R,5R)-2,3,4,5,6-pentahydroxyhexanoic acid	520.572
CID000000679	MCC403-B23	InChI=1S/C2H6OS/c1-4(2)3/h1-2H3	methylsulfinylmethane	78.1334
CID054676905	BMI01-L04	InChI=1S/C11H8Br2N2O2/c1-6(16)8(5-14)11(17)15-10-4-7(12)2-3-9(10)13/h2-4,16H,1H3,(H,15,17)/b8-6-	(Z)-2-cyano-N-(2,5-dibromophenyl)-3-hydroxy-2-butenamide	360.001
CID006710660	MCC406-J12	InChI=1S/C21H30O3/c1-13(22)24-15-8-10-20(2)14(12-15)4-5-16-17-6-7-19(23)21(17,3)11-9-18(16)20/h4,15-18H,5-12H2,1-3H3/t15-,16?,17?,18?,20-,21-/m0/s1	acetic acid [(3S,10R,13S)-10,13-dimethyl-17-oxo-1,2,3,4,7,8,9,11,12,14,15,16-dodecahydrocyclopenta[a]phenanthren-3-yl] ester	330.461
CID000443639	MCC504-J07	InChI=1S/C15H14O5/c16-9-3-1-8(2-4-9)15-13(19)7-11-12(18)5-10(17)6-14(11)20-15/h1-6,13,15-19H,7H2/t13-,15-/m1/s1	(2R,3R)-2-(4-hydroxyphenyl)-3,4-dihydro-2H-1-benzopyran-3,5,7-triol	274.269
CID009905949	MCC506-C20	InChI=1S/C20H24N2O3/c23-17-6-5-11-10-22-8-7-13-12-3-1-2-4-15(12)21-19(13)16(22)9-14(11)18(17)20(24)25/h1-4,11,14,16-18,21,23H,5-10H2,(H,24,25)/t11?,14?,16?,17-,18+/m0/s1	(18S,19R)-18-hydroxy-1,3,11,12,14,15,16,17,18,19,20,21-dodecahydroyohimban-19-carboxylic acid	340.416
CID000004534	MCC401-N20	InChI=1S/C18H22O4/c1-11(7-13-3-5-15(19)17(21)9-13)12(2)8-14-4-6-16(20)18(22)10-14/h3-6,9-12,19-22H,7-8H2,1-2H3	4-[4-(3,4-dihydroxyphenyl)-2,3-dimethylbutyl]benzene-1,2-diol	302.365
CID000005775	MCC402-D19	InChI=1S/C17H19N3O/c1-13-5-7-14(8-6-13)20(12-17-18-9-10-19-17)15-3-2-4-16(21)11-15/h2-8,11,21H,9-10,12H2,1H3,(H,18,19)	3-[N-(4,5-dihydro-1H-imidazol-2-ylmethyl)-4-methylanilino]phenol	281.352
CID000149096	MCC406-E14	InChI=1S/C18H20FN3O4/c1-10-9-26-17-14-11(16(23)12(18(24)25)8-22(10)14)7-13(19)15(17)21-5-3-20(2)4-6-21/h7-8,10H,3-6,9H2,1-2H3,(H,24,25)/t10-/m0/s1	null	361.368
CID000794401	MCC407-C11	InChI=1S/C13H9BrN2O2S/c14-12-5-6-13(11-4-2-1-3-10(11)12)19(17,18)16-8-7-15-9-16/h1-9H	1-[(4-bromo-1-naphthalenyl)sulfonyl]imidazole	337.192
CID000000679	MCC507-G01	InChI=1S/C2H6OS/c1-4(2)3/h1-2H3	methylsulfinylmethane	78.1334
CID000000679	MCC401-I24	InChI=1S/C2H6OS/c1-4(2)3/h1-2H3	methylsulfinylmethane	78.1334
CID006111564	MCC404-M20	InChI=1S/C11H12O/c1-8(2)6-10-4-5-11(12)9(3)7-10/h4-7H,1H2,2-3H3/b10-6-	(4Z)-2-methyl-4-(2-methylprop-2-enylidene)-1-cyclohexa-2,5-dienone	160.212
CID000006256	MCC403-P18	InChI=1S/C10H11F3N2O5/c11-10(12,13)4-2-15(9(19)14-8(4)18)7-1-5(17)6(3-16)20-7/h2,5-7,16-17H,1,3H2,(H,14,18,19)/t5-,6+,7+/m0/s1	1-[(2R,4S,5R)-4-hydroxy-5-(hydroxymethyl)-2-oxolanyl]-5-(trifluoromethyl)pyrimidine-2,4-dione	296.2
CID000000679	MCC507-A23	InChI=1S/C2H6OS/c1-4(2)3/h1-2H3	methylsulfinylmethane	78.1334
CID000160514	MCC405-M03	InChI=1S/C12H24O11/c13-1-4(16)7(18)11(5(17)2-14)23-12-10(21)9(20)8(19)6(3-15)22-12/h4-21H,1-3H2/t4-,5+,6+,7+,8+,9-,10+,11+,12-/m0/s1	(2S,3R,4R,5R)-4-[[(2S,3R,4S,5S,6R)-3,4,5-trihydroxy-6-(hydroxymethyl)-2-oxanyl]oxy]hexane-1,2,3,5,6-pentol	344.312
CID001893648	MCC407-O15	InChI=1S/C19H16N2O3S2/c1-24-14-8-6-13(7-9-14)20-18(22)16(12-15-4-2-10-25-15)21-19(23)17-5-3-11-26-17/h2-12H,1H3,(H,20,22)(H,21,23)/b16-12-	N-[(Z)-3-(4-methoxyanilino)-3-oxo-1-thiophen-2-ylprop-1-en-2-yl]-2-thiophenecarboxamide	384.472
CID000002902	MCC407-N22	InChI=1S/C8H14N2O2/c1-5(2)3-6-8(12)9-4-7(11)10-6/h5-6H,3-4H2,1-2H3,(H,9,12)(H,10,11)	3-(2-methylpropyl)piperazine-2,5-dione	170.209
CID000154417	MCC401-L07	InChI=1S/C17H23NO3/c1-18-13-7-8-14(18)10-15(9-13)21-17(20)16(11-19)12-5-3-2-4-6-12/h2-6,13-16,19H,7-11H2,1H3/t13-,14+,15?,16-/m1/s1	(2S)-3-hydroxy-2-phenylpropanoic acid [(1R,5S)-8-methyl-8-azabicyclo[3.2.1]octan-3-yl] ester	289.369
CID000643723	MCC504-D04	InChI=1S/C20H34O/c1-7-15(2)9-10-17-19(5)13-8-12-18(3,4)16(19)11-14-20(17,6)21/h7,9,16-17,21H,1,8,10-14H2,2-6H3/b15-9-/t16-,17+,19-,20+/m0/s1	(1R,2R,4aS,8aS)-2,5,5,8a-tetramethyl-1-[(2Z)-3-methylpenta-2,4-dienyl]-3,4,4a,6,7,8-hexahydro-1H-naphthalen-2-ol	290.483
CID000010154	MCC505-N17	InChI=1S/C19H21NO4/c1-20-5-4-10-7-15(22)19(24-3)18-12-9-16(23-2)14(21)8-11(12)6-13(20)17(10)18/h7-9,13,21-22H,4-6H2,1-3H3/t13-/m0/s1	(6aS)-1,10-dimethoxy-6-methyl-5,6,6a,7-tetrahydro-4H-dibenzo[de,g]quinoline-2,9-diol	327.374
CID000014350	MCC505-L15	InChI=1S/C15H24O/c1-10-5-6-13-15(4,16-13)8-7-12-11(10)9-14(12,2)3/h11-13H,1,5-9H2,2-4H3	null	220.35
CID000095168	MCC404-F19	InChI=1S/C25H24O5/c1-14(2)5-10-17-21(27)20-22(28)19(15-6-8-16(26)9-7-15)13-29-24(20)18-11-12-25(3,4)30-23(17)18/h5-9,11-13,26-27H,10H2,1-4H3	5-hydroxy-3-(4-hydroxyphenyl)-8,8-dimethyl-6-(3-methylbut-2-enyl)-4-pyrano[2,3-h][1]benzopyranone	404.455
CID000004746	MCC403-M04	InChI=1S/C19H35N/c1-3-9-16(10-4-1)19(17-11-5-2-6-12-17)15-18-13-7-8-14-20-18/h16-20H,1-15H2	2-(2,2-dicyclohexylethyl)piperidine	277.488
CID000000679	MCC501-A24	InChI=1S/C2H6OS/c1-4(2)3/h1-2H3	methylsulfinylmethane	78.1334
CID000004622	MCC403-M15	InChI=1S/C12H15N3O3/c1-3-6-18-8-4-5-9-10(7-8)14-11(13-9)15-12(16)17-2/h4-5,7H,3,6H2,1-2H3,(H2,13,14,15,16)	N-(6-propoxy-1H-benzimidazol-2-yl)carbamic acid methyl ester	249.266
CID000000679	MCC503-G24	InChI=1S/C2H6OS/c1-4(2)3/h1-2H3	methylsulfinylmethane	78.1334
CID005941539	BMI01-M05	InChI=1S/C25H30N2O2/c1-17(2)22-14-20(15-23(18(3)4)24(22)28)13-21(16-26)25(29)27-12-8-11-19-9-6-5-7-10-19/h5-7,9-10,13-15,17-18,28H,8,11-12H2,1-4H3,(H,27,29)/b21-13+	(E)-2-cyano-3-[4-hydroxy-3,5-di(propan-2-yl)phenyl]-N-(3-phenylpropyl)-2-propenamide	390.518
CID000002995	MCC401-I06	InChI=1S/C18H22N2/c1-19-13-6-14-20-17-9-4-2-7-15(17)11-12-16-8-3-5-10-18(16)20/h2-5,7-10,19H,6,11-14H2,1H3	3-(5,6-dihydrobenzo[b][1]benzazepin-11-yl)-N-methyl-1-propanamine	266.381
CID006708755	MCC505-J11	InChI=1S/C20H20O6/c1-12(21)26-19-9-13(4-7-17(19)24-3)8-14-11-25-18-10-15(23-2)5-6-16(18)20(14)22/h4-7,9-10,14H,8,11H2,1-3H3	acetic acid [2-methoxy-5-[(7-methoxy-4-oxo-3,4-dihydro-2H-1-benzopyran-3-yl)methyl]phenyl] ester	356.369
CID002873703	MCC407-F21	InChI=1S/C18H29NO2.ClH/c1-18(2,3)16-9-5-6-10-17(16)21-14-15(20)13-19-11-7-4-8-12-19;/h5-6,9-10,15,20H,4,7-8,11-14H2,1-3H3;1H	1-(2-tert-butylphenoxy)-3-(1-piperidinyl)-2-propanol;hydrochloride	327.889
CID004033896	MCC504-F22	InChI=1S/C14H22O/c1-10-5-4-6-13(15)11-9-14(2,3)12(11)8-7-10/h5,11-12H,4,6-9H2,1-3H3	4,11,11-trimethyl-8-bicyclo[7.2.0]undec-4-enone	206.324
CID005194698	MCC404-I12	InChI=1S/C25H32O7/c1-14(26)31-16-3-9-24-18-4-7-22(2)17(15-11-20(27)30-13-15)6-10-25(22,32-21(24)28)19(18)5-8-23(24,29)12-16/h11,16-19,29H,3-10,12-13H2,1-2H3	null	444.517
CID000557369	MCC507-B03	InChI=1S/C16H19BrN2O/c17-16-6-2-1-4-14(16)12-18-7-9-19(10-8-18)13-15-5-3-11-20-15/h1-6,11H,7-10,12-13H2	1-[(2-bromophenyl)methyl]-4-(2-furanylmethyl)piperazine	335.239
CID002733525	MCC402-C10	InChI=1S/C26H29NO.C6H8O7/c1-4-25(21-11-7-5-8-12-21)26(22-13-9-6-10-14-22)23-15-17-24(18-16-23)28-20-19-27(2)3;7-3(8)1-6(13,5(11)12)2-4(9)10/h5-18H,4,19-20H2,1-3H3;13H,1-2H2,(H,7,8)(H,9,10)(H,11,12)/b26-25-;	2-[4-[(Z)-1,2-diphenylbut-1-enyl]phenoxy]-N,N-dimethylethanamine;2-hydroxypropane-1,2,3-tricarboxylic acid	563.638
CID004014560	MCC505-F18	InChI=1S/C8H8O3/c1-6-7(2-4-9)8(10)3-5-11-6/h2-5,9H,1H3	3-(2-hydroxyethenyl)-2-methyl-4-pyranone	152.147
CID000002485	MCC405-N12	InChI=1S/C21H41N5O12/c22-2-1-8(28)19(34)26-7-3-6(24)17(37-20-11(25)15(32)13(30)9(4-23)35-20)18(12(7)29)38-21-16(33)14(31)10(5-27)36-21/h6-18,20-21,27-33H,1-5,22-25H2,(H,26,34)	4-amino-N-[5-amino-4-[[3-amino-6-(aminomethyl)-4,5-dihydroxy-2-oxanyl]oxy]-3-[[3,4-dihydroxy-5-(hydroxymethyl)-2-oxolanyl]oxy]-2-hydroxycyclohexyl]-2-hydroxybutanamide	555.577
CID000001176	MCC502-I20	InChI=1S/CH4N2O/c2-1(3)4/h(H4,2,3,4)	urea	60.0553
CID000005362	MCC506-J22	InChI=1S/C24H26N2O6/c1-2-3-16-24(17-32-21(29)15-14-20(27)28)22(30)25(18-10-6-4-7-11-18)26(23(24)31)19-12-8-5-9-13-19/h4-13H,2-3,14-17H2,1H3,(H,27,28)	4-[(4-butyl-3,5-dioxo-1,2-diphenyl-4-pyrazolidinyl)methoxy]-4-oxobutanoic acid	438.473
CID006604100	MCC503-K04	InChI=1S/C14H10N4O5.Na/c19-13-8-17(14(20)16-13)15-7-11-5-6-12(23-11)9-1-3-10(4-2-9)18(21)22;/h1-7H,8H2,(H,16,19,20);/q;+1/p-1/b15-7+;	sodium;3-[(E)-[5-(4-nitrophenyl)-2-furanyl]methylideneamino]-5-oxo-4H-imidazol-2-olate	336.235
CID002873885	MCC407-L11	InChI=1S/C15H12N2O5S2/c18-10-3-1-9(2-4-10)7-11-13(20)17(15(22)24-11)6-5-16-12(19)8-23-14(16)21/h1-4,7,18H,5-6,8H2	3-[2-(2,4-dioxo-3-thiazolidinyl)ethyl]-5-[(4-hydroxyphenyl)methylidene]thiazolidine-2,4-dione	364.396
CID000009532	MCC503-L21	InChI=1S/C4H12N2.2ClH/c5-3-1-2-4-6;;/h1-6H2;2*1H	butane-1,4-diamine;dihydrochloride	161.073
CID002873838	MCC407-A13	InChI=1S/C20H26N2O2/c23-19(17-12-6-2-7-13-17)21-18(16-10-4-1-5-11-16)20(24)22-14-8-3-9-15-22/h2,6-7,12-13H,1,3-5,8-11,14-15H2,(H,21,23)	N-[1-cyclohexylidene-2-oxo-2-(1-piperidinyl)ethyl]benzamide	326.433
CID000000679	MCC406-P02	InChI=1S/C2H6OS/c1-4(2)3/h1-2H3	methylsulfinylmethane	78.1334
CID000003698	MCC403-E10	InChI=1S/C10H9N3O/c11-9-5-8(6-13-10(9)14)7-1-3-12-4-2-7/h1-6H,11H2,(H,13,14)	3-amino-5-pyridin-4-yl-1H-pyridin-2-one	187.198
CID054606569	MCC404-A20	InChI=1S/C33H43NO12/c1-16(36)46-33-21-18(12-31(40,28(44-5)26(33)38)27(21)45-29(39)17-9-7-6-8-10-17)32-20(42-3)11-19(37)30(14-41-2)13-34(15-35)25(32)22(33)23(43-4)24(30)32/h6-10,15,18-28,37-38,40H,11-14H2,1-5H3/t18-,19-,20+,21-,22?,23+,24-,25+,26+,27-,28+,30+,31-,32?,33-/m1/s1	null	645.694
CID000000727	MCC506-K21	InChI=1S/C6H6Cl6/c7-1-2(8)4(10)6(12)5(11)3(1)9/h1-6H	1,2,3,4,5,6-hexachlorocyclohexane	290.83
CID000000679	MCC507-E01	InChI=1S/C2H6OS/c1-4(2)3/h1-2H3	methylsulfinylmethane	78.1334
CID000000679	MCC502-M23	InChI=1S/C2H6OS/c1-4(2)3/h1-2H3	methylsulfinylmethane	78.1334
CID000000679	MCC502-F23	InChI=1S/C2H6OS/c1-4(2)3/h1-2H3	methylsulfinylmethane	78.1334
CID006341348	MCC407-K12	InChI=1S/C15H13N5O2/c16-13(19-14(21)17-10-6-2-1-3-7-10)20-15-18-11-8-4-5-9-12(11)22-15/h1-9H,(H4,16,17,18,19,20,21)	1-[(Z)-amino(1,3-benzoxazol-2-ylimino)methyl]-3-phenylurea	295.296
CID000000679	MCC407-G23	InChI=1S/C2H6OS/c1-4(2)3/h1-2H3	methylsulfinylmethane	78.1334
CID000068072	MCC404-B04	InChI=1S/C8H8O4/c1-4-2-5(9)3-6(10)7(4)8(11)12/h2-3,9-10H,1H3,(H,11,12)	2,4-dihydroxy-6-methylbenzoic acid	168.147
CID000000679	MCC505-N02	InChI=1S/C2H6OS/c1-4(2)3/h1-2H3	methylsulfinylmethane	78.1334
CID006477011	MCC405-G08	InChI=1S/C25H31N3O4/c29-19-8-10-25-11-9-24(31)27-14-2-1-12-26-13-3-15-28-23(30)7-5-18-4-6-21(20(25)16-18)32-22(25)17-19/h4-7,9,11,16,22,26H,1-3,8,10,12-15,17H2,(H,27,31)(H,28,30)/b7-5+,11-9+/t22-,25+/m1/s1	null	437.531
CID006610355	BMI01-I17	InChI=1S/C17H22N6O/c1-12(2)23-11-20-14-15(19-10-13-6-4-3-5-7-13)21-17(18-8-9-24)22-16(14)23/h3-7,11-12,24H,8-10H2,1-2H3,(H2,18,19,21,22)	2-[[6-[(phenylmethyl)amino]-9-propan-2-yl-2-purinyl]amino]ethanol	326.396
CID011491905	MCC405-O05	InChI=1S/C59H96O26/c1-24-34(63)38(67)42(71)49(78-24)83-46-29(20-60)80-48(45(74)41(46)70)77-22-30-37(66)40(69)44(73)51(81-30)85-53(75)59-17-15-54(3,4)19-27(59)26-9-10-32-55(5)13-12-33(56(6,23-61)31(55)11-14-58(32,8)57(26,7)16-18-59)82-52-47(36(65)28(62)21-76-52)84-50-43(72)39(68)35(64)25(2)79-50/h9,24-25,27-52,60-74H,10-23H2,1-8H3/t24-,25-,27-,28-,29+,30+,31+,32+,33-,34-,35-,36-,37+,38+,39+,40-,41…	(4aS,6aR,6aS,6bR,8aR,9R,10S,12aR,14bS)-10-[[(2S,3R,4S,5S)-4,5-dihydroxy-3-[[(2S,3R,4R,5R,6S)-3,4,5-trihydroxy-6-methyl-2-oxanyl]oxy]-2-oxanyl]oxy]-9-(hydroxymethyl)-2,2,6a,6b,9,12a-hexamethyl-1,3,4,5,6,6a,7,8,8a,10,11,12,13,14b-tetradecahydropicene-4a-carboxylic acid [(2S,3R,4S,5S,6R)-6-[[(2R,3R,4R,5S,6R)-3,4-dihydroxy-6-(hydroxymethyl)-5-[[(2S,3R,4R,5R,6S)-3,4,5-trihydroxy-6-methyl-2-oxanyl]oxy]…	1221.38
CID000004913	MCC502-I15	InChI=1S/C13H21N3O/c1-3-16(4-2)10-9-15-13(17)11-5-7-12(14)8-6-11/h5-8H,3-4,9-10,14H2,1-2H3,(H,15,17)	4-amino-N-[2-(diethylamino)ethyl]benzamide	235.325
CID005281425	MCC505-H22	InChI=1S/C21H22O7/c1-6-11(2)20(24)27-18-16-14(28-21(4,5)19(18)25-12(3)22)9-7-13-8-10-15(23)26-17(13)16/h6-10,18-19H,1-5H3/b11-6-/t18-,19-/m1/s1	(Z)-2-methyl-2-butenoic acid [(9R,10R)-9-acetyloxy-8,8-dimethyl-2-oxo-9,10-dihydropyrano[2,3-f][1]benzopyran-10-yl] ester	386.395
CID000695243	MCC407-L19	InChI=1S/C20H15NO3/c1-2-24-17-12-4-3-11-16(17)21-19(22)14-9-5-7-13-8-6-10-15(18(13)14)20(21)23/h3-12H,2H2,1H3	2-(2-ethoxyphenyl)benzo[de]isoquinoline-1,3-dione	317.338
CID000000679	MCC502-I24	InChI=1S/C2H6OS/c1-4(2)3/h1-2H3	methylsulfinylmethane	78.1334
CID000119607	MCC406-H08	InChI=1S/C16H14N2O3S/c1-11-15(12-7-9-14(10-8-12)22(17,19)20)16(18-21-11)13-5-3-2-4-6-13/h2-10H,1H3,(H2,17,19,20)	4-(5-methyl-3-phenyl-4-isoxazolyl)benzenesulfonamide	314.359
CID000002355	MCC505-P10	InChI=1S/C12H8O4/c1-14-12-7-2-3-11(13)16-10(7)6-9-8(12)4-5-15-9/h2-6H,1H3	4-methoxy-7-furo[3,2-g][1]benzopyranone	216.19
CID000005318	MCC502-H04	InChI=1S/C18H15Cl3N2S/c19-14-3-1-13(2-4-14)11-24-18(10-23-8-7-22-12-23)16-6-5-15(20)9-17(16)21/h1-9,12,18H,10-11H2	1-[2-[(4-chlorophenyl)methylthio]-2-(2,4-dichlorophenyl)ethyl]imidazole	397.749
CID005328791	MCC403-E19	InChI=1S/C10H7NO3/c11-6-8(10(13)14)5-7-1-3-9(12)4-2-7/h1-5,12H,(H,13,14)/b8-5+	(E)-2-cyano-3-(4-hydroxyphenyl)-2-propenoic acid	189.167
CID000002758	MCC501-D09	InChI=1S/C10H18O/c1-9(2)8-4-6-10(3,11-9)7-5-8/h8H,4-7H2,1-3H3	2,2,4-trimethyl-3-oxabicyclo[2.2.2]octane	154.249
CID000009444	MCC403-G17	InChI=1S/C8H12N4O5/c9-7-10-2-12(8(16)11-7)6-5(15)4(14)3(1-13)17-6/h2-6,13-15H,1H2,(H2,9,11,16)/t3-,4-,5-,6-/m1/s1	4-amino-1-[(2R,3R,4S,5R)-3,4-dihydroxy-5-(hydroxymethyl)-2-oxolanyl]-1,3,5-triazin-2-one	244.205
CID005355836	MCC505-A03	InChI=1S/C10H8O4/c1-5-4-8(12)14-10-6(5)2-3-7(11)9(10)13/h2-4,11,13H,1H3	7,8-dihydroxy-4-methyl-1-benzopyran-2-one	192.168
CID001126148	MCC407-K10	InChI=1S/C20H25N3O4/c1-26-19-8-5-17(13-20(19)27-2)15-22-11-9-21(10-12-22)14-16-3-6-18(7-4-16)23(24)25/h3-8,13H,9-12,14-15H2,1-2H3	1-[(3,4-dimethoxyphenyl)methyl]-4-[(4-nitrophenyl)methyl]piperazine	371.43
CID001902975	MCC507-H05	InChI=1S/C19H21N5O2S2/c1-3-23-18(26)14(28-19(23)27)12-13-16(22-10-8-21(2)9-11-22)20-15-6-4-5-7-24(15)17(13)25/h4-7,12H,3,8-11H2,1-2H3/b14-12-	(5Z)-3-ethyl-5-[[2-(4-methyl-1-piperazinyl)-4-oxo-3-pyrido[1,2-a]pyrimidinyl]methylidene]-2-sulfanylidene-4-thiazolidinone	415.532
CID000005909	MCC502-G07	InChI=1S/C11H16N2O2.ClH/c1-3-10-8(6-15-11(10)14)4-9-5-12-7-13(9)2;/h5,7-8,10H,3-4,6H2,1-2H3;1H/t8-,10-;/m0./s1	(3S,4R)-3-ethyl-4-[(3-methyl-4-imidazolyl)methyl]-2-oxolanone;hydrochloride	244.718
CID003034112	MCC504-A15	InChI=1S/C26H32O6/c1-22(2)16-12-18(28)25(5)15(23(16,3)9-7-17(22)27)6-10-24(4)19(14-8-11-30-13-14)31-21(29)20-26(24,25)32-20/h7-9,11,13,15-16,18-20,28H,6,10,12H2,1-5H3/t15-,16+,18-,19+,20-,23-,24+,25+,26-/m1/s1	null	440.529
CID004303568	MCC504-P09	InChI=1S/C23H24O6/c1-12(2)5-6-13-16(24)8-7-14-22(25)21-15-9-18(26-3)19(27-4)10-17(15)28-11-20(21)29-23(13)14/h5,7-10,20-21,24H,6,11H2,1-4H3	9-hydroxy-2,3-dimethoxy-8-(3-methylbut-2-enyl)-6a,12a-dihydro-6H-[1]benzopyrano[3,4-b][1]benzopyran-12-one	396.433
CID000040585	BMI01-O18	InChI=1S/C22H19Br2NO3/c1-22(2)17(12-19(23)24)20(22)21(26)28-18(13-25)14-7-6-10-16(11-14)27-15-8-4-3-5-9-15/h3-12,17-18,20H,1-2H3/t17-,18+,20-/m0/s1	(1R,3R)-3-(2,2-dibromoethenyl)-2,2-dimethyl-1-cyclopropanecarboxylic acid [(S)-cyano-(3-phenoxyphenyl)methyl] ester	505.199
CID002145534	MCC507-P07	InChI=1S/C14H15NO6S3/c1-2-21-11-7-9(3-4-10(11)16)8-12-13(17)15(14(22)23-12)5-6-24(18,19)20/h3-4,7-8,16H,2,5-6H2,1H3,(H,18,19,20)/b12-8-	2-[(5Z)-5-[(3-ethoxy-4-hydroxyphenyl)methylidene]-4-oxo-2-sulfanylidene-3-thiazolidinyl]ethanesulfonic acid	389.467
CID000101743	MCC505-K22	InChI=1S/C19H22N2O.H2O4S/c1-2-13-12-21-10-8-14(13)11-18(21)19(22)16-7-9-20-17-6-4-3-5-15(16)17;1-5(2,3)4/h2-7,9,13-14,18-19,22H,1,8,10-12H2;(H2,1,2,3,4)/t13-,14-,18-,19+;/m0./s1	(R)-[(2S,4S,5R)-5-ethenyl-1-azabicyclo[2.2.2]octan-2-yl]-(4-quinolinyl)methanol;sulfuric acid	392.469
CID005281226	MCC504-P17	InChI=1S/C25H30O4/c1-20(12-8-14-22(3)16-18-24(26)27)10-6-7-11-21(2)13-9-15-23(4)17-19-25(28)29-5/h6-19H,1-5H3,(H,26,27)/b7-6+,12-8+,13-9+,18-16+,19-17+,20-10+,21-11+,22-14+,23-15-	(2E,4E,6E,8E,10E,12E,14E,16Z,18E)-20-methoxy-4,8,13,17-tetramethyl-20-oxoeicosa-2,4,6,8,10,12,14,16,18-nonaenoic acid	394.503
CID006708506	MCC404-O09	InChI=1S/C30H40O8/c1-16(31)35-21-9-11-27(5)19-8-12-28(6)23(18-10-13-34-15-18)37-25(33)24-30(28,38-24)29(19,7)22(36-17(2)32)14-20(27)26(21,3)4/h10,13,15,19-24H,8-9,11-12,14H2,1-7H3/t19?,20?,21-,22+,23-,24+,27+,28-,29-,30+/m0/s1	null	528.634
CID000072396	MCC401-F15	InChI=1S/C19H39N5O7/c1-19(27)7-28-18(13(26)16(19)24-2)31-15-11(23)5-10(22)14(12(15)25)30-17-9(21)4-3-8(6-20)29-17/h8-18,24-27H,3-7,20-23H2,1-2H3/t8-,9+,10-,11+,12-,13+,14+,15-,16+,17+,18+,19-/m0/s1	(2R,3R,4R,5R)-2-[(1S,2S,3R,4S,6R)-4,6-diamino-3-[[(2R,3R,6S)-3-amino-6-(aminomethyl)-2-oxanyl]oxy]-2-hydroxycyclohexyl]oxy-5-methyl-4-(methylamino)oxane-3,5-diol	449.542
CID000094154	MCC507-D12	InChI=1S/C5H12O5/c6-1-3(8)5(10)4(9)2-7/h3-10H,1-2H2/t3-,4-/m1/s1	(2R,4R)-pentane-1,2,3,4,5-pentol	152.146
CID000004991	MCC503-M16	InChI=1S/C9H13N2O2/c1-10(2)9(12)13-8-5-4-6-11(3)7-8/h4-7H,1-3H3/q+1	N,N-dimethylcarbamic acid (1-methyl-3-pyridin-1-iumyl) ester	181.212
CID005701988	MCC401-A03	InChI=1S/C30H35NO10.ClH/c1-6-30(38)12-19(41-20-11-17(31(3)4)25(33)13(2)40-20)22-15(24(30)29(37)39-5)10-16-23(28(22)36)27(35)21-14(26(16)34)8-7-9-18(21)32;/h7-10,13,17,19-20,24-25,32-33,36,38H,6,11-12H2,1-5H3;1H/t13-,17-,19-,20-,24-,25+,30+;/m0./s1	(1R,2R,4S)-4-[[(2R,4S,5S,6S)-4-(dimethylamino)-5-hydroxy-6-methyl-2-oxanyl]oxy]-2-ethyl-2,5,7-trihydroxy-6,11-dioxo-3,4-dihydro-1H-tetracene-1-carboxylic acid methyl ester;hydrochloride	606.061
CID000000679	MCC407-D02	InChI=1S/C2H6OS/c1-4(2)3/h1-2H3	methylsulfinylmethane	78.1334
CID000001986	MCC401-E13	InChI=1S/C4H6N4O3S2/c1-2(9)6-3-7-8-4(12-3)13(5,10)11/h1H3,(H2,5,10,11)(H,6,7,9)	N-(5-sulfamoyl-1,3,4-thiadiazol-2-yl)acetamide	222.245
CID002723601	MCC402-E06	InChI=1S/C5H5N5S/c6-5-9-3-2(4(11)10-5)7-1-8-3/h1H,(H4,6,7,8,9,10,11)	2-amino-3,7-dihydropurine-6-thione	167.192
CID000127988	MCC407-J14	InChI=1S/C9H5Cl2NO2/c10-4-1-6(11)5-3-8(9(13)14)12-7(5)2-4/h1-3,12H,(H,13,14)	4,6-dichloro-1H-indole-2-carboxylic acid	230.048
CID005273569	MCC405-F06	InChI=1S/C10H8O5/c1-14-6-4-5-2-3-7(11)15-10(5)9(13)8(6)12/h2-4,12-13H,1H3	7,8-dihydroxy-6-methoxy-1-benzopyran-2-one	208.168
CID000876520	MCC507-E22	InChI=1S/C19H14N4O3/c1-11-10-23-17(24)12-6-2-4-8-14(12)21-19(23)22-16(11)20-15-9-5-3-7-13(15)18(25)26/h2-10H,1H3,(H,25,26)(H,20,21,22)	2-[(3-methyl-6-oxo-2-pyrimido[2,1-b]quinazolinyl)amino]benzoic acid	346.339
CID000000679	MCC502-L01	InChI=1S/C2H6OS/c1-4(2)3/h1-2H3	methylsulfinylmethane	78.1334
CID005312122	BMI01-I10	InChI=1S/C26H29ClN2O4S/c1-28(17-5-6-21-9-11-23(27)12-10-21)20-22-7-3-4-8-26(22)29(18-19-30)34(31,32)25-15-13-24(33-2)14-16-25/h3-16,30H,17-20H2,1-2H3/b6-5+	N-[2-[[[(E)-3-(4-chlorophenyl)prop-2-enyl]-methylamino]methyl]phenyl]-N-(2-hydroxyethyl)-4-methoxybenzenesulfonamide	501.037
CID002873765	MCC507-J03	InChI=1S/C21H19NO5/c1-11-17(21(25)26-2)18(19-14(22-11)7-5-8-15(19)23)13-10-27-16-9-4-3-6-12(16)20(13)24/h3-4,6,9-10,18,22H,5,7-8H2,1-2H3	2-methyl-5-oxo-4-(4-oxo-1-benzopyran-3-yl)-4,6,7,8-tetrahydro-1H-quinoline-3-carboxylic acid methyl ester	365.379
CID000000679	MCC404-E24	InChI=1S/C2H6OS/c1-4(2)3/h1-2H3	methylsulfinylmethane	78.1334
CID001126182	MCC507-C18	InChI=1S/C21H27N3O5/c1-27-18-6-4-5-16(11-18)14-22-7-9-23(10-8-22)15-17-12-20(28-2)21(29-3)13-19(17)24(25)26/h4-6,11-13H,7-10,14-15H2,1-3H3	1-[(4,5-dimethoxy-2-nitrophenyl)methyl]-4-[(3-methoxyphenyl)methyl]piperazine	401.456
CID000001150	MCC503-J05	InChI=1S/C10H12N2/c11-6-5-8-7-12-10-4-2-1-3-9(8)10/h1-4,7,12H,5-6,11H2	2-(1H-indol-3-yl)ethanamine	160.216
CID000005709	MCC502-K10	InChI=1S/C16H24N2/c1-11-8-13(16(3,4)5)9-12(2)14(11)10-15-17-6-7-18-15/h8-9H,6-7,10H2,1-5H3,(H,17,18)	2-[(4-tert-butyl-2,6-dimethylphenyl)methyl]-4,5-dihydro-1H-imidazole	244.375
CID000005755	MCC402-I03	InChI=1S/C21H28O5/c1-19-7-5-13(23)9-12(19)3-4-14-15-6-8-21(26,17(25)11-22)20(15,2)10-16(24)18(14)19/h5,7,9,14-16,18,22,24,26H,3-4,6,8,10-11H2,1-2H3/t14-,15-,16-,18+,19-,20-,21-/m0/s1	(8S,9S,10R,11S,13S,14S,17R)-11,17-dihydroxy-17-(2-hydroxy-1-oxoethyl)-10,13-dimethyl-7,8,9,11,12,14,15,16-octahydro-6H-cyclopenta[a]phenanthren-3-one	360.444
CID000099652	MCC505-J18	InChI=1S/C19H17N3O2/c1-20-15-8-4-3-7-14(15)18(23)22-11-10-13-12-6-2-5-9-16(12)21-17(13)19(22)24/h2-9,20-21H,10-11H2,1H3	2-[[2-(methylamino)phenyl]-oxomethyl]-4,9-dihydro-3H-pyrido[3,4-b]indol-1-one	319.357
CID000070361	MCC406-N07	InChI=1S/C7H5N5O3/c8-7-11-4-3(5(13)12-7)10-2(1-9-4)6(14)15/h1H,(H,14,15)(H3,8,9,11,12,13)	2-amino-4-oxo-1H-pteridine-6-carboxylic acid	207.146
CID000015910	MCC403-P11	InChI=1S/C8Cl4N2/c9-5-3(1-13)6(10)8(12)7(11)4(5)2-14	2,4,5,6-tetrachlorobenzene-1,3-dicarbonitrile	265.911
CID000000727	MCC406-K21	InChI=1S/C6H6Cl6/c7-1-2(8)4(10)6(12)5(11)3(1)9/h1-6H	1,2,3,4,5,6-hexachlorocyclohexane	290.83
CID005447130	MCC501-L10	InChI=1S/C6H6N4O4/c7-6(11)9-8-3-4-1-2-5(14-4)10(12)13/h1-3H,(H3,7,9,11)/b8-3+	[(E)-(5-nitro-2-furanyl)methylideneamino]urea	198.136
CID002873496	MCC507-E19	InChI=1S/C18H15Cl2N3OS/c1-10-15(17(24)22-14-9-5-4-8-13(14)20)16(23-18(25)21-10)11-6-2-3-7-12(11)19/h2-9,16H,1H3,(H,22,24)(H2,21,23,25)	N,4-bis(2-chlorophenyl)-6-methyl-2-sulfanylidene-3,4-dihydro-1H-pyrimidine-5-carboxamide	392.302
CID000091498	MCC406-P14	InChI=1S/C27H48O3/c1-17(2)7-6-8-18(3)21-9-10-22-20-15-24(29)27(30)16-19(28)11-14-26(27,5)23(20)12-13-25(21,22)4/h17-24,28-30H,6-16H2,1-5H3/t18-,19+,20+,21-,22+,23+,24-,25-,26-,27+/m1/s1	(3S,5R,6R,8S,9S,10R,13R,14S,17R)-10,13-dimethyl-17-[(2R)-6-methylheptan-2-yl]-1,2,3,4,6,7,8,9,11,12,14,15,16,17-tetradecahydrocyclopenta[a]phenanthrene-3,5,6-triol	420.668
CID000001988	MCC506-O11	InChI=1S/C14H20ClNO2/c1-4-12-8-6-7-11(3)14(12)16(10-18-5-2)13(17)9-15/h6-8H,4-5,9-10H2,1-3H3	2-chloro-N-(ethoxymethyl)-N-(2-ethyl-6-methylphenyl)acetamide	269.767
CID000000679	MCC401-F01	InChI=1S/C2H6OS/c1-4(2)3/h1-2H3	methylsulfinylmethane	78.1334
CID000000679	MCC403-N02	InChI=1S/C2H6OS/c1-4(2)3/h1-2H3	methylsulfinylmethane	78.1334
CID005701994	MCC501-D22	InChI=1S/C12H17NO2.HNO3/c1-3-11-9(8-15-12(11)14)7-10-5-4-6-13(10)2;2-1(3)4/h4-6,9,11H,3,7-8H2,1-2H3;(H,2,3,4)/t9-,11+;/m0./s1	(3R,4R)-3-ethyl-4-[(1-methyl-2-pyrrolyl)methyl]-2-oxolanone;nitric acid	270.282
CID000108104	MCC504-B08	InChI=1S/C12H8O4/c1-14-9-6-7-2-3-10(13)16-11(7)8-4-5-15-12(8)9/h2-6H,1H3	6-methoxy-2-furo[2,3-h][1]benzopyranone	216.19
CID000002327	MCC501-K07	InChI=1S/C10H15N3O5/c11-6(4-14)10(18)13-12-3-5-1-2-7(15)9(17)8(5)16/h1-2,6,12,14-17H,3-4,11H2,(H,13,18)	2-amino-3-hydroxy-N'-[(2,3,4-trihydroxyphenyl)methyl]propanehydrazide	257.243
CID000003289	MCC506-K13	InChI=1S/C8H19O2PS2/c1-4-7-12-11(9,10-6-3)13-8-5-2/h4-8H2,1-3H3	1-[[ethoxy-(propylthio)phosphoryl]thio]propane	242.339
CID004303948	MCC407-F03	InChI=1S/C15H16N2OS/c1-12-5-7-13(8-6-12)15(18)17-10-11-19-14-4-2-3-9-16-14/h2-9H,10-11H2,1H3,(H,17,18)	4-methyl-N-[2-(2-pyridinylthio)ethyl]benzamide	272.365
CID000012035	MCC501-E19	InChI=1S/C5H9NO3S/c1-3(7)6-4(2-10)5(8)9/h4,10H,2H2,1H3,(H,6,7)(H,8,9)/t4-/m0/s1	(2R)-2-acetamido-3-mercaptopropanoic acid	163.195
CID000016623	MCC401-J15	InChI=1S/C25H34O8/c1-23-9-7-15(26)11-14(23)3-4-16-17-8-10-25(32,24(17,2)12-18(27)22(16)23)19(28)13-33-21(31)6-5-20(29)30/h11,16-18,22,27,32H,3-10,12-13H2,1-2H3,(H,29,30)/t16-,17-,18-,22+,23-,24-,25-/m0/s1	4-[2-[(8S,9S,10R,11S,13S,14S,17R)-11,17-dihydroxy-10,13-dimethyl-3-oxo-2,6,7,8,9,11,12,14,15,16-decahydro-1H-cyclopenta[a]phenanthren-17-yl]-2-oxoethoxy]-4-oxobutanoic acid	462.533
CID000005587	MCC502-I08	InChI=1S/C16H21N3/c1-18(2)12-13-19(16-10-6-7-11-17-16)14-15-8-4-3-5-9-15/h3-11H,12-14H2,1-2H3	N,N-dimethyl-N'-(phenylmethyl)-N'-(2-pyridinyl)ethane-1,2-diamine	255.358
CID000000679	MCC502-M01	InChI=1S/C2H6OS/c1-4(2)3/h1-2H3	methylsulfinylmethane	78.1334
CID000002796	MCC403-B17	InChI=1S/C12H15ClO3/c1-4-15-11(14)12(2,3)16-10-7-5-9(13)6-8-10/h5-8H,4H2,1-3H3	2-(4-chlorophenoxy)-2-methylpropanoic acid ethyl ester	242.699
CID000003276	MCC503-O05	InChI=1S/C7H10N4O4/c12-4-2-8-6(13)5-10-3-1-9-7(10)11(14)15/h1,3,12H,2,4-5H2,(H,8,13)	N-(2-hydroxyethyl)-2-(2-nitro-1-imidazolyl)acetamide	214.179
CID000000679	MCC501-G23	InChI=1S/C2H6OS/c1-4(2)3/h1-2H3	methylsulfinylmethane	78.1334
CID000000273	MCC405-I07	InChI=1S/C5H14N2/c6-4-2-1-3-5-7/h1-7H2	pentane-1,5-diamine	102.178
CID000000679	MCC506-N01	InChI=1S/C2H6OS/c1-4(2)3/h1-2H3	methylsulfinylmethane	78.1334
CID000002519	MCC401-M13	InChI=1S/C8H10N4O2/c1-10-4-9-6-5(10)7(13)12(3)8(14)11(6)2/h4H,1-3H3	1,3,7-trimethylpurine-2,6-dione	194.191
CID000035370	MCC403-G15	InChI=1S/C10H13N5O4/c1-5-3-15(10(18)12-9(5)17)8-2-6(13-14-11)7(4-16)19-8/h3,6-8,16H,2,4H2,1H3,(H,12,17,18)/t6-,7+,8+/m0/s1	1-[(2R,4S,5S)-4-azido-5-(hydroxymethyl)-2-oxolanyl]-5-methylpyrimidine-2,4-dione	267.241
CID000081312	BMI01-P04	InChI=1S/C7H9O3P/c8-11(9,10)6-7-4-2-1-3-5-7/h1-5H,6H2,(H2,8,9,10)	(phenylmethyl)phosphonic acid	172.118
CID000002019	MCC506-K12	InChI=1S/C62H86N12O16/c1-27(2)42-59(84)73-23-17-19-36(73)57(82)69(13)25-38(75)71(15)48(29(5)6)61(86)88-33(11)44(55(80)65-42)67-53(78)35-22-21-31(9)51-46(35)64-47-40(41(63)50(77)32(10)52(47)90-51)54(79)68-45-34(12)89-62(87)49(30(7)8)72(16)39(76)26-70(14)58(83)37-20-18-24-74(37)60(85)43(28(3)4)66-56(45)81/h21-22,27-30,33-34,36-37,42-45,48-49H,17-20,23-26,63H2,1-16H3,(H,65,80)(H,66,81)(H,67,78)(H,68…	2-amino-4,6-dimethyl-3-oxo-N1,N9-bis[7,11,14-trimethyl-2,5,9,12,15-pentaoxo-3,10-di(propan-2-yl)-8-oxa-1,4,11,14-tetrazabicyclo[14.3.0]nonadecan-6-yl]phenoxazine-1,9-dicarboxamide	1255.42
CID000044093	MCC502-D09	InChI=1S/C9H15NO3S/c1-6(5-14)8(11)10-4-2-3-7(10)9(12)13/h6-7,14H,2-5H2,1H3,(H,12,13)/t6-,7+/m1/s1	(2S)-1-[(2S)-3-mercapto-2-methyl-1-oxopropyl]-2-pyrrolidinecarboxylic acid	217.285
CID000000679	MCC502-D02	InChI=1S/C2H6OS/c1-4(2)3/h1-2H3	methylsulfinylmethane	78.1334
CID005281691	MCC405-A20	InChI=1S/C16H12O7/c1-22-8-5-11(19)13-12(6-8)23-16(15(21)14(13)20)7-2-3-9(17)10(18)4-7/h2-6,17-19,21H,1H3	2-(3,4-dihydroxyphenyl)-3,5-dihydroxy-7-methoxy-1-benzopyran-4-one	316.262
CID000000679	MCC401-E01	InChI=1S/C2H6OS/c1-4(2)3/h1-2H3	methylsulfinylmethane	78.1334
CID002873368	MCC407-M09	InChI=1S/C17H25NO/c1(3-18-4-6-19-7-5-18)2-17-11-14-8-15(12-17)10-16(9-14)13-17/h14-16H,3-13H2	4-[3-(1-adamantyl)prop-2-ynyl]morpholine	259.387
CID000003082	MCC506-C05	InChI=1S/C5H12NO3PS2/c1-6-5(7)4-12-10(11,8-2)9-3/h4H2,1-3H3,(H,6,7)	2-(dimethoxyphosphinothioylthio)-N-methylacetamide	229.257
CID006708582	MCC404-G21	InChI=1S/C26H32O6/c1-23(2)17-12-21(29)32-26(5)16(24(17,3)10-7-19(23)27)6-9-25(4)18(26)13-20(28)31-22(25)15-8-11-30-14-15/h7-8,10-11,13-14,16-17,19,22,27H,6,9,12H2,1-5H3/t16?,17?,19-,22+,24-,25-,26-/m1/s1	null	440.529
CID000000679	MCC406-H23	InChI=1S/C2H6OS/c1-4(2)3/h1-2H3	methylsulfinylmethane	78.1334
CID005344245	MCC507-D11	InChI=1S/C20H20N2O4S3/c21-29(24,25)16-9-6-13(7-10-16)17-11-8-15(26-17)12-18-19(23)22(20(27)28-18)14-4-2-1-3-5-14/h6-12,14H,1-5H2,(H2,21,24,25)/b18-12+	4-[5-[(E)-(3-cyclohexyl-4-oxo-2-sulfanylidene-5-thiazolidinylidene)methyl]-2-furanyl]benzenesulfonamide	448.579
CID000000679	MCC406-J02	InChI=1S/C2H6OS/c1-4(2)3/h1-2H3	methylsulfinylmethane	78.1334
CID000121805	MCC405-B13	InChI=1S/C7H8O3/c1-10-7-5(8)3-2-4-6(7)9/h2-4,8-9H,1H3	2-methoxybenzene-1,3-diol	140.137
CID000003418	MCC502-P14	InChI=1S/C7H7O6P/c8-7(9)5-3-1-2-4-6(5)13-14(10,11)12/h1-4H,(H,8,9)(H2,10,11,12)	2-phosphonooxybenzoic acid	218.101
CID000000679	MCC404-P23	InChI=1S/C2H6OS/c1-4(2)3/h1-2H3	methylsulfinylmethane	78.1334
CID010411574	MCC505-N21	InChI=1S/C29H40O4/c1-17-18-7-8-21-27(4,19(18)15-20(30)23(17)31)12-14-29(6)22-16-26(3,24(32)33)10-9-25(22,2)11-13-28(21,29)5/h8,15,22,30-31H,7,9-14,16H2,1-6H3,(H,32,33)/t22-,25-,26-,27+,28-,29+/m1/s1	(2R,4aS,6aS,6aS,14aS,14bR)-10,11-dihydroxy-2,4a,6a,6a,9,14a-hexamethyl-3,4,5,6,8,13,14,14b-octahydro-1H-picene-2-carboxylic acid	452.625
CID051508717	MCC403-I08	InChI=1S/C13H11N3O4S2/c1-16-10(13(18)15-9-4-2-3-6-14-9)11(17)12-8(5-7-21-12)22(16,19)20/h2-7,18H,1H3,(H,14,15)/p-1	(2-methyl-1,1,4-trioxo-3-thieno[2,3-e]thiazinylidene)-(2-pyridinylamino)methanolate	336.366
CID000003830	MCC402-H17	InChI=1S/C10H9N5O/c1-2-7(16-3-1)4-11-9-8-10(13-5-12-8)15-6-14-9/h1-3,5-6H,4H2,(H2,11,12,13,14,15)	N-(2-furanylmethyl)-7H-purin-6-amine	215.211
CID000003888	MCC503-M22	InChI=1S/C34H54O8/c1-9-25(31-21(6)18-34(11-3,42-31)26-16-17-33(40,10-2)23(8)41-26)30(37)22(7)28(35)19(4)12-14-24-15-13-20(5)29(36)27(24)32(38)39/h13,15,19,21-23,25-26,28,31,35-36,40H,9-12,14,16-18H2,1-8H3,(H,38,39)	6-[7-[5-ethyl-5-(5-ethyl-5-hydroxy-6-methyl-2-oxanyl)-3-methyl-2-oxolanyl]-4-hydroxy-3,5-dimethyl-6-oxononyl]-2-hydroxy-3-methylbenzoic acid	590.788
CID000004581	MCC502-M18	InChI=1S/C8H11NO2/c9-5-8(11)6-1-3-7(10)4-2-6/h1-4,8,10-11H,5,9H2	4-(2-amino-1-hydroxyethyl)phenol	153.178
CID000009750	MCC405-N19	InChI=1S/C6H13N3O3/c7-4(5(10)11)2-1-3-9-6(8)12/h4H,1-3,7H2,(H,10,11)(H3,8,9,12)/t4-/m0/s1	(2S)-2-amino-5-(carbamoylamino)pentanoic acid	175.186
CID005281708	BMI01-K23	InChI=1S/C15H10O4/c16-10-3-1-9(2-4-10)13-8-19-14-7-11(17)5-6-12(14)15(13)18/h1-8,16-17H	7-hydroxy-3-(4-hydroxyphenyl)-1-benzopyran-4-one	254.238
CID000005403	MCC502-C12	InChI=1S/C12H19NO3/c1-12(2,3)13-7-11(16)8-4-9(14)6-10(15)5-8/h4-6,11,13-16H,7H2,1-3H3	5-[2-(tert-butylamino)-1-hydroxyethyl]benzene-1,3-diol	225.284
CID000002733	MCC401-C12	InChI=1S/C7H4ClNO2/c8-4-1-2-6-5(3-4)9-7(10)11-6/h1-3H,(H,9,10)	5-chloro-3H-1,3-benzoxazol-2-one	169.565
CID003492326	MCC504-H21	InChI=1S/C25H28O6/c1-24(2)9-8-16-20(30-24)7-6-14(23(16)29-5)11-18(26)17-10-15-12-22(28)25(3,4)31-21(15)13-19(17)27/h6-10,13,22,27-28H,11-12H2,1-5H3	1-(3,7-dihydroxy-2,2-dimethyl-3,4-dihydro-2H-1-benzopyran-6-yl)-2-(5-methoxy-2,2-dimethyl-1-benzopyran-6-yl)ethanone	424.486
CID000000679	MCC406-D23	InChI=1S/C2H6OS/c1-4(2)3/h1-2H3	methylsulfinylmethane	78.1334
CID000003746	MCC506-B06	InChI=1S/C20H30NO3/c1-14(2)21(3)16-9-10-17(21)12-18(11-16)24-20(23)19(13-22)15-7-5-4-6-8-15/h4-8,14,16-19,22H,9-13H2,1-3H3/q+1	3-hydroxy-2-phenylpropanoic acid (8-methyl-8-propan-2-yl-8-azoniabicyclo[3.2.1]octan-3-yl) ester	332.457
CID000000679	MCC402-O02	InChI=1S/C2H6OS/c1-4(2)3/h1-2H3	methylsulfinylmethane	78.1334
CID006708562	MCC504-G03	InChI=1S/C27H36O7/c1-15-17-7-9-25(4)23(16-8-10-32-14-16)33-22(30)13-27(15,25)34-20-12-19(28)24(2,3)18(26(17,20)5)11-21(29)31-6/h8,10,14,17-20,23,28H,1,7,9,11-13H2,2-6H3/t17?,18?,19?,20-,23-,25-,26+,27-/m0/s1	null	472.571
CID000001979	MCC406-L09	InChI=1S/C9H15NO2/c1-7(11)12-9-6-10-4-2-8(9)3-5-10/h8-9H,2-6H2,1H3	acetic acid 1-azabicyclo[2.2.2]octan-3-yl ester	169.221
CID000099212	MCC507-H20	InChI=1S/C16H18N2O/c1-18-8-10(9-19)5-13-12-3-2-4-14-16(12)11(7-17-14)6-15(13)18/h2-5,7,10,15,17,19H,6,8-9H2,1H3/t10-,15-/m0/s1	[(6aS,9S)-7-methyl-6,6a,8,9-tetrahydro-4H-indolo[4,3-fg]quinoline-9-yl]methanol	254.327
CID000101996	MCC506-L14	InChI=1S/C21H32O3/c1-13(22)24-15-8-10-20(2)14(12-15)4-5-16-17-6-7-19(23)21(17,3)11-9-18(16)20/h14-18H,4-12H2,1-3H3/t14-,15+,16-,17-,18-,20-,21-/m0/s1	acetic acid [(3R,5S,8R,9S,10S,13S,14S)-10,13-dimethyl-17-oxo-1,2,3,4,5,6,7,8,9,11,12,14,15,16-tetradecahydrocyclopenta[a]phenanthren-3-yl] ester	332.477
CID000986207	MCC407-G15	InChI=1S/C15H11Cl2N3OS/c16-10-6-7-13(12(17)8-10)21-9-14-18-19-15(22)20(14)11-4-2-1-3-5-11/h1-8H,9H2,(H,19,22)	3-[(2,4-dichlorophenoxy)methyl]-4-phenyl-1H-1,2,4-triazole-5-thione	352.238
CID002873682	MCC407-A16	InChI=1S/C21H22ClN3O4S/c1-11-18(20(26)24-13-7-5-6-12(22)8-13)19(25-21(30)23-11)14-9-16(28-3)17(29-4)10-15(14)27-2/h5-10,19H,1-4H3,(H,24,26)(H2,23,25,30)	N-(3-chlorophenyl)-6-methyl-2-sulfanylidene-4-(2,4,5-trimethoxyphenyl)-3,4-dihydro-1H-pyrimidine-5-carboxamide	447.935
CID000006041	MCC402-E21	InChI=1S/C9H13NO2/c1-10-6-9(12)7-3-2-4-8(11)5-7/h2-5,9-12H,6H2,1H3/t9-/m0/s1	3-[(1R)-1-hydroxy-2-(methylamino)ethyl]phenol	167.205
CID000000679	MCC504-N24	InChI=1S/C2H6OS/c1-4(2)3/h1-2H3	methylsulfinylmethane	78.1334
CID014543515	MCC504-B20	InChI=1S/C14H22O2/c1-13(2)8-9-10(13)6-7-14(3)12(16-14)5-4-11(9)15/h9-10,12H,4-8H2,1-3H3/t9-,10+,12-,14+/m0/s1	null	222.323
CID000005533	MCC403-G20	InChI=1S/C19H22ClN5O/c20-16-5-3-6-17(15-16)23-13-11-22(12-14-23)8-4-10-25-19(26)24-9-2-1-7-18(24)21-25/h1-3,5-7,9,15H,4,8,10-14H2	2-[3-[4-(3-chlorophenyl)-1-piperazinyl]propyl]-[1,2,4]triazolo[4,3-a]pyridin-3-one	371.864
CID000169370	MCC406-M18	InChI=1S/C19H20N8O5.2Na/c20-15-14-16(27-19(21)26-15)23-8-11(24-14)7-22-10-3-1-9(2-4-10)17(30)25-12(18(31)32)5-6-13(28)29;;/h1-4,8,12,22H,5-7H2,(H,25,30)(H,28,29)(H,31,32)(H4,20,21,23,26,27);;/q;2*+1/p-2/t12-;;/m0../s1	disodium;(2S)-2-[[[4-[(2,4-diamino-6-pteridinyl)methylamino]phenyl]-oxomethyl]amino]pentanedioate	484.376
CID000006024	MCC401-O13	InChI=1S/C16H16N2O6S2/c1-8(19)24-6-9-7-26-15-12(14(21)18(15)13(9)16(22)23)17-11(20)5-10-3-2-4-25-10/h2-4,12,15H,5-7H2,1H3,(H,17,20)(H,22,23)/t12-,15-/m1/s1	(6R,7R)-3-(acetyloxymethyl)-8-oxo-7-[(1-oxo-2-thiophen-2-ylethyl)amino]-5-thia-1-azabicyclo[4.2.0]oct-2-ene-2-carboxylic acid	396.438
CID000067361	MCC502-E04	InChI=1S/C7H6O2S.C2H5.Hg/c8-7(9)5-3-1-2-4-6(5)10;1-2;/h1-4,10H,(H,8,9);1H2,2H3;/q;;+1/p-1	[(2-carboxyphenyl)thio]-ethylmercury	382.829
CID000000679	MCC503-L02	InChI=1S/C2H6OS/c1-4(2)3/h1-2H3	methylsulfinylmethane	78.1334
CID000081312	BMI01-P03	InChI=1S/C7H9O3P/c8-11(9,10)6-7-4-2-1-3-5-7/h1-5H,6H2,(H2,8,9,10)	(phenylmethyl)phosphonic acid	172.118
CID000077998	MCC407-P04	InChI=1S/C18H19N3O3S.C4H4O4/c1-21(16-4-2-3-9-19-16)10-11-24-14-7-5-13(6-8-14)12-15-17(22)20-18(23)25-15;5-3(6)1-2-4(7)8/h2-9,15H,10-12H2,1H3,(H,20,22,23);1-2H,(H,5,6)(H,7,8)	but-2-enedioic acid;5-[[4-[2-[methyl(2-pyridinyl)amino]ethoxy]phenyl]methyl]thiazolidine-2,4-dione	473.499
CID004565183	MCC404-K22	InChI=1S/C18H14Cl2O7/c1-6-11-16(13(20)14(21)12(6)19)27-15-7(2)10(17(22)25-4)8(24-3)5-9(15)26-18(11)23/h5,21H,1-4H3	8,10-dichloro-9-hydroxy-3-methoxy-1,7-dimethyl-6-oxo-2-benzo[b][1,4]benzodioxepincarboxylic acid methyl ester	413.206
CID000004904	MCC503-C20	InChI=1S/C20H25NO/c22-20(18-10-4-1-5-11-18,19-12-6-2-7-13-19)14-17-21-15-8-3-9-16-21/h1-2,4-7,10-13,22H,3,8-9,14-17H2	1,1-diphenyl-3-(1-piperidinyl)-1-propanol	295.419
CID006398673	MCC502-L16	InChI=1S/C18H24O5S/c1-18-9-8-14-13-5-3-12(23-24(20,21)22)10-11(13)2-4-15(14)16(18)6-7-17(18)19/h3,5,10,14-17,19H,2,4,6-9H2,1H3,(H,20,21,22)/t14?,15?,16?,17-,18+/m1/s1	sulfuric acid [(13S,17R)-17-hydroxy-13-methyl-6,7,8,9,11,12,14,15,16,17-decahydrocyclopenta[a]phenanthren-3-yl] ester	352.445
CID000000679	MCC407-I24	InChI=1S/C2H6OS/c1-4(2)3/h1-2H3	methylsulfinylmethane	78.1334
CID000000679	MCC403-L01	InChI=1S/C2H6OS/c1-4(2)3/h1-2H3	methylsulfinylmethane	78.1334
CID000004871	MCC401-B22	InChI=1S/C25H24O6/c1-13(2)5-7-15-21(28)20-22(29)17(14-6-8-18(26)19(27)11-14)12-30-24(20)16-9-10-25(3,4)31-23(15)16/h5-6,8-12,26-28H,7H2,1-4H3	3-(3,4-dihydroxyphenyl)-5-hydroxy-8,8-dimethyl-6-(3-methylbut-2-enyl)-4-pyrano[2,3-h][1]benzopyranone	420.454
CID000107126	MCC505-F20	InChI=1S/C12H20O3/c1-2-3-4-5-10-9(8-12(14)15)6-7-11(10)13/h9-10H,2-8H2,1H3,(H,14,15)	2-(3-oxo-2-pentylcyclopentyl)acetic acid	212.285
CID010097095	BMI01-P23	InChI=1S/C23H30N4O8/c1-13(2)11-17(21(24)33)27-23(35)16(8-10-20(31)32)26-18(28)12-25-22(34)15-6-3-14(4-7-15)5-9-19(29)30/h3-7,9,13,16-17H,8,10-12H2,1-2H3,(H2,24,33)(H,25,34)(H,26,28)(H,27,35)(H,29,30)(H,31,32)/b9-5+/t16-,17-/m0/s1	(4S)-5-[[(2S)-1-amino-4-methyl-1-oxopentan-2-yl]amino]-4-[[2-[[[4-[(E)-2-carboxyethenyl]phenyl]-oxomethyl]amino]-1-oxoethyl]amino]-5-oxopentanoic acid	490.506
CID000044259	BMI01-C12	InChI=1S/C28H26N4O3/c1-28-26(34-3)17(29-2)12-20(35-28)31-18-10-6-4-8-14(18)22-23-16(13-30-27(23)33)21-15-9-5-7-11-19(15)32(28)25(21)24(22)31/h4-11,17,20,26,29H,12-13H2,1-3H3,(H,30,33)/t17-,20-,26-,28+/m1/s1	null	466.531
CID000010748	MCC405-B05	InChI=1S/C10H8O3/c1-12-8-4-2-7-3-5-10(11)13-9(7)6-8/h2-6H,1H3	7-methoxy-1-benzopyran-2-one	176.169
CID000790881	MCC407-K21	InChI=1S/C16H18N2O4S/c1-12(19)18-14-5-9-16(10-6-14)23(20,21)17-11-13-3-7-15(22-2)8-4-13/h3-10,17H,11H2,1-2H3,(H,18,19)	N-[4-[(4-methoxyphenyl)methylsulfamoyl]phenyl]acetamide	334.39
CID000000679	MCC503-P24	InChI=1S/C2H6OS/c1-4(2)3/h1-2H3	methylsulfinylmethane	78.1334
CID000004238	MCC406-O12	InChI=1S/C9H14N4O4/c1-2-16-9(14)10-8-7-13(11-17-8)12-3-5-15-6-4-12/h7H,2-6H2,1H3	1-ethoxy-N-[3-(4-morpholinyl)-5-oxadiazol-3-iumyl]methanimidate	242.232
CID000000679	MCC405-D02	InChI=1S/C2H6OS/c1-4(2)3/h1-2H3	methylsulfinylmethane	78.1334
CID000000679	MCC503-L23	InChI=1S/C2H6OS/c1-4(2)3/h1-2H3	methylsulfinylmethane	78.1334
CID006708715	MCC505-E14	InChI=1S/C29H41BrO5/c1-15-10-24(30)29(33-14-15)16(2)26-23(35-29)12-22-20-7-6-18-11-19(34-17(3)31)8-9-27(18,4)21(20)13-25(32)28(22,26)5/h13,15-16,18-20,22-24,26H,6-12,14H2,1-5H3/t15?,16-,18-,19-,20?,22?,23-,24?,26-,27-,28+,29?/m0/s1	null	549.537
CID000003082	MCC406-C05	InChI=1S/C5H12NO3PS2/c1-6-5(7)4-12-10(11,8-2)9-3/h4H2,1-3H3,(H,6,7)	2-(dimethoxyphosphinothioylthio)-N-methylacetamide	229.257
CID000000679	MCC504-N01	InChI=1S/C2H6OS/c1-4(2)3/h1-2H3	methylsulfinylmethane	78.1334
CID005701996	MCC501-E05	InChI=1S/C33H40N2O9/c1-38-19-7-8-20-21-9-10-35-16-18-13-27(44-32(36)17-11-25(39-2)30(41-4)26(12-17)40-3)31(42-5)28(33(37)43-6)22(18)15-24(35)29(21)34-23(20)14-19/h7-8,11-12,14,18,22,24,27-28,31,34H,9-10,13,15-16H2,1-6H3/t18-,22+,24+,27-,28+,31+/m1/s1	(1S,15S,17R,18R,19S,20S)-6,18-dimethoxy-17-[oxo-(3,4,5-trimethoxyphenyl)methoxy]-1,3,11,12,14,15,16,17,18,19,20,21-dodecahydroyohimban-19-carboxylic acid methyl ester	608.679
CID000013109	MCC402-A07	InChI=1S/C21H28O2/c1-3-20-11-9-17-16-8-6-15(22)13-14(16)5-7-18(17)19(20)10-12-21(20,23)4-2/h2,13,16-19,23H,3,5-12H2,1H3/t16-,17+,18+,19-,20-,21-/m0/s1	(8R,9S,10R,13S,14S,17R)-13-ethyl-17-ethynyl-17-hydroxy-1,2,6,7,8,9,10,11,12,14,15,16-dodecahydrocyclopenta[a]phenanthren-3-one	312.446
CID000000679	MCC407-M24	InChI=1S/C2H6OS/c1-4(2)3/h1-2H3	methylsulfinylmethane	78.1334
CID044575790	MCC404-A05	InChI=1S/C28H34O7/c1-14(29)34-17-12-26(5)16(15-8-10-33-13-15)11-19-28(26,35-19)27(6)21(17)25(4)9-7-18(30)24(2,3)22(25)20(31)23(27)32/h7-10,13,16-19,21,30-31H,11-12H2,1-6H3/t16-,17+,18+,19+,21+,25+,26-,27-,28-/m0/s1	null	482.565
CID005924208	BMI01-L16	InChI=1S/C15H8Br2INO2/c16-11-4-7(5-12(17)14(11)20)3-10-9-6-8(18)1-2-13(9)19-15(10)21/h1-6,20H,(H,19,21)/b10-3-	(3Z)-3-[(3,5-dibromo-4-hydroxyphenyl)methylidene]-5-iodo-1H-indol-2-one	520.942
CID005328779	BMI01-G01	InChI=1S/C17H14N2O3/c18-10-14(8-13-6-7-15(20)16(21)9-13)17(22)19-11-12-4-2-1-3-5-12/h1-9,20-21H,11H2,(H,19,22)/b14-8+	(E)-2-cyano-3-(3,4-dihydroxyphenyl)-N-(phenylmethyl)-2-propenamide	294.305
CID054678922	BMI01-O07	InChI=1S/C21H36O5/c1-2-3-4-5-6-7-8-9-10-11-12-13-14-15-17(23)19-20(24)18(16-22)26-21(19)25/h18,22,24H,2-16H2,1H3/t18-/m1/s1	(2R)-3-hydroxy-2-(hydroxymethyl)-4-(1-oxohexadecyl)-2H-furan-5-one	368.508
CID000003503	MCC402-E10	InChI=1S/C30H30O8/c1-11(2)19-15-7-13(5)21(27(35)23(15)17(9-31)25(33)29(19)37)22-14(6)8-16-20(12(3)4)30(38)26(34)18(10-32)24(16)28(22)36/h7-12,33-38H,1-6H3	7-(8-formyl-1,6,7-trihydroxy-3-methyl-5-propan-2-yl-2-naphthalenyl)-2,3,8-trihydroxy-6-methyl-4-propan-2-yl-1-naphthalenecarboxaldehyde	518.554
CID000005722	MCC502-N06	InChI=1S/C13H13N5O2/c1-2-7-20-9-6-4-3-5-8(9)11-14-12-10(13(19)15-11)16-18-17-12/h3-6H,2,7H2,1H3,(H2,14,15,16,17,18,19)	5-(2-propoxyphenyl)-2,3-dihydrotriazolo[4,5-d]pyrimidin-7-one	271.275
CID006708693	MCC507-N04	InChI=1S/C16H20O2/c1-16-8-7-13(17)9-12(16)5-3-11-4-6-14(18-2)10-15(11)16/h4,6,10,12H,3,5,7-9H2,1-2H3/t12-,16+/m1/s1	(4aS,10aR)-6-methoxy-4a-methyl-1,3,4,9,10,10a-hexahydrophenanthren-2-one	244.329
CID000072378	MCC405-E04	InChI=1S/C16H17NO4/c18-11-3-8-1-2-17-6-9-4-12-13(21-7-20-12)5-10(9)14(15(8)17)16(11)19/h3-5,11,14-16,18-19H,1-2,6-7H2/t11-,14-,15+,16+/m0/s1	null	287.31
CID000092853	MCC506-J06	InChI=1S/C16H14O2/c1-18-15-10-8-14(9-11-15)16(17)12-7-13-5-3-2-4-6-13/h2-12H,1H3	1-(4-methoxyphenyl)-3-phenyl-2-propen-1-one	238.281
CID000448537	MCC401-K14	InChI=1S/C18H20O2/c1-3-17(13-5-9-15(19)10-6-13)18(4-2)14-7-11-16(20)12-8-14/h5-12,19-20H,3-4H2,1-2H3/b18-17+	4-[(E)-4-(4-hydroxyphenyl)hex-3-en-3-yl]phenol	268.35
CID000000679	MCC501-F01	InChI=1S/C2H6OS/c1-4(2)3/h1-2H3	methylsulfinylmethane	78.1334
CID000005983	MCC504-O20	InChI=1S/C15H21N3O2/c1-15-7-8-17(3)13(15)18(4)12-6-5-10(9-11(12)15)20-14(19)16-2/h5-6,9,13H,7-8H2,1-4H3,(H,16,19)/t13-,15+/m1/s1	N-methylcarbamic acid [(3aR,8bS)-3,4,8b-trimethyl-2,3a-dihydro-1H-pyrrolo[2,3-b]indol-7-yl] ester	275.346
CID000197067	MCC406-J19	InChI=1S/C21H26N2O3.ClH/c1-26-21(25)19-15-10-17-20-14(13-4-2-3-5-16(13)22-20)8-9-23(17)11-12(15)6-7-18(19)24;/h2-5,12,15,17-19,22,24H,6-11H2,1H3;1H/t12-,15+,17+,18+,19+;/m1./s1	(1S,15S,18S,19S,20S)-18-hydroxy-1,3,11,12,14,15,16,17,18,19,20,21-dodecahydroyohimban-19-carboxylic acid methyl ester;hydrochloride	390.904
CID000000679	MCC406-B24	InChI=1S/C2H6OS/c1-4(2)3/h1-2H3	methylsulfinylmethane	78.1334
CID000092783	MCC405-C18	InChI=1S/C20H30O/c1-13(2)18-14-7-10-17-19(3,4)11-6-12-20(17,5)15(14)8-9-16(18)21/h8-9,13,17,21H,6-7,10-12H2,1-5H3/t17-,20+/m0/s1	(4bS,8aS)-4b,8,8-trimethyl-1-propan-2-yl-5,6,7,8a,9,10-hexahydrophenanthren-2-ol	286.452
CID000024360	MCC501-N22	InChI=1S/C20H16N2O4/c1-2-20(25)14-8-16-17-12(7-11-5-3-4-6-15(11)21-17)9-22(16)18(23)13(14)10-26-19(20)24/h3-8,25H,2,9-10H2,1H3/t20-/m0/s1	null	348.352
CID021721822	MCC505-P13	InChI=1S/C17H16O5/c1-20-12-5-3-10(4-6-12)14-9-13(19)17-15(21-2)7-11(18)8-16(17)22-14/h3-8,14,18H,9H2,1-2H3	7-hydroxy-5-methoxy-2-(4-methoxyphenyl)-3,4-dihydro-2H-1-benzopyran-4-one	300.306
CID000000679	MCC505-M24	InChI=1S/C2H6OS/c1-4(2)3/h1-2H3	methylsulfinylmethane	78.1334
CID000000892	MCC503-P15	InChI=1S/C6H12O6/c7-1-2(8)4(10)6(12)5(11)3(1)9/h1-12H	cyclohexane-1,2,3,4,5,6-hexol	180.156
CID000002566	MCC506-I17	InChI=1S/C12H15NO3/c1-12(2)7-8-5-4-6-9(10(8)16-12)15-11(14)13-3/h4-6H,7H2,1-3H3,(H,13,14)	N-methylcarbamic acid (2,2-dimethyl-3H-benzofuran-7-yl) ester	221.252
CID000003475	MCC503-B08	InChI=1S/C15H21N3O3S/c1-11-5-7-14(8-6-11)22(20,21)17-15(19)16-18-9-12-3-2-4-13(12)10-18/h5-8,12-13H,2-4,9-10H2,1H3,(H2,16,17,19)	1-(3,3a,4,5,6,6a-hexahydro-1H-cyclopenta[c]pyrrol-2-yl)-3-(4-methylphenyl)sulfonylurea	323.411
CID006708683	MCC405-B22	InChI=1S/C19H22O5/c1-21-14-5-6-15-17(10-14)24-11-13(19(15)20)8-12-4-7-16(22-2)18(9-12)23-3/h4-7,9-10,13,19-20H,8,11H2,1-3H3/t13-,19+/m1/s1	(3R,4S)-3-[(3,4-dimethoxyphenyl)methyl]-7-methoxy-3,4-dihydro-2H-1-benzopyran-4-ol	330.375
CID005353398	MCC503-E21	InChI=1S/C10H7NO3/c11-6-8(10(13)14)4-7-2-1-3-9(12)5-7/h1-5,12H,(H,13,14)/b8-4+	(E)-2-cyano-3-(3-hydroxyphenyl)-2-propenoic acid	189.167
CID000072277	MCC505-D07	InChI=1S/C15H14O7/c16-7-3-9(17)8-5-12(20)15(22-13(8)4-7)6-1-10(18)14(21)11(19)2-6/h1-4,12,15-21H,5H2/t12-,15-/m1/s1	(2R,3R)-2-(3,4,5-trihydroxyphenyl)-3,4-dihydro-2H-1-benzopyran-3,5,7-triol	306.267
CID000000679	MCC406-J24	InChI=1S/C2H6OS/c1-4(2)3/h1-2H3	methylsulfinylmethane	78.1334
CID000000679	BMI01-A24	InChI=1S/C2H6OS/c1-4(2)3/h1-2H3	methylsulfinylmethane	78.1334
CID000688674	MCC505-L19	InChI=1S/C17H14O4/c1-19-15-8-7-11(9-17(15)20-2)16-10-13(18)12-5-3-4-6-14(12)21-16/h3-10H,1-2H3	2-(3,4-dimethoxyphenyl)-1-benzopyran-4-one	282.291
CID000452191	MCC403-A18	InChI=1S/C15H22O5/c1-8-4-5-11-9(2)12(16)17-13-15(11)10(8)6-7-14(3,18-13)19-20-15/h8-11,13H,4-7H2,1-3H3/t8-,9-,10+,11+,13-,14?,15-/m1/s1	null	282.332
CID000006081	MCC401-P21	InChI=1S/C11H17NO3.ClH/c1-7(12)11(13)9-6-8(14-2)4-5-10(9)15-3;/h4-7,11,13H,12H2,1-3H3;1H	2-amino-1-(2,5-dimethoxyphenyl)-1-propanol;hydrochloride	247.719
CID000000679	MCC507-P01	InChI=1S/C2H6OS/c1-4(2)3/h1-2H3	methylsulfinylmethane	78.1334
CID000442397	MCC506-L21	InChI=1S/C15H14O5/c16-10-3-1-8-5-13(19)15(20-14(8)7-10)9-2-4-11(17)12(18)6-9/h1-4,6-7,13,15-19H,5H2/t13-,15+/m0/s1	(2R,3S)-2-(3,4-dihydroxyphenyl)-3,4-dihydro-2H-1-benzopyran-3,7-diol	274.269
CID000441081	MCC505-K11	InChI=1S/C36H51NO11/c1-19-6-11-26-31(3,40)35(43)25(17-37(26)16-19)33(42)18-34-24(32(33,41)15-27(35)38)10-9-23-30(34,2)13-12-28(36(23,44)48-34)47-29(39)20-7-8-21(45-4)22(14-20)46-5/h7-8,14,19,23-28,38,40-44H,6,9-13,15-18H2,1-5H3/t19?,23?,24?,25?,26?,27-,28?,30?,31+,32+,33+,34+,35-,36-/m0/s1	null	673.79
CID005359476	MCC402-A20	InChI=1S/C18H14N4O5S/c23-16-9-6-13(11-15(16)18(24)25)21-20-12-4-7-14(8-5-12)28(26,27)22-17-3-1-2-10-19-17/h1-11,20H,(H,19,22)(H,24,25)/b21-13-	(3Z)-6-oxo-3-[[4-(2-pyridinylsulfamoyl)phenyl]hydrazinylidene]-1-cyclohexa-1,4-dienecarboxylic acid	398.393
CID000197809	MCC505-C03	InChI=1S/C20H19NO5.ClH/c1-21-7-13-11(2-3-15-20(13)26-9-23-15)18-14(22)4-10-5-16-17(25-8-24-16)6-12(10)19(18)21;/h2-3,5-6,14,18-19,22H,4,7-9H2,1H3;1H/t14-,18-,19+;/m0./s1	null	389.829
CID000002201	MCC403-E07	InChI=1S/C15H10O2/c16-15(17)14-12-7-3-1-5-10(12)9-11-6-2-4-8-13(11)14/h1-9H,(H,16,17)	9-anthracenecarboxylic acid	222.239
CID000000679	MCC405-B02	InChI=1S/C2H6OS/c1-4(2)3/h1-2H3	methylsulfinylmethane	78.1334
CID000082693	MCC503-N04	InChI=1S/C9H6ClNO2/c10-6-1-2-7-5(3-6)4-8(11-7)9(12)13/h1-4,11H,(H,12,13)	5-chloro-1H-indole-2-carboxylic acid	195.602
CID000003474	MCC402-N05	InChI=1S/C19H17ClN2O4/c20-12-5-6-14-17(7-8-21-18(14)9-12)22-16-4-2-1-3-15(16)19(25)26-11-13(24)10-23/h1-9,13,23-24H,10-11H2,(H,21,22)	2-[(7-chloro-4-quinolinyl)amino]benzoic acid 2,3-dihydroxypropyl ester	372.802
CID000004761	MCC502-E15	InChI=1S/C16H20N2/c1-18(2)13-11-15(14-8-4-3-5-9-14)16-10-6-7-12-17-16/h3-10,12,15H,11,13H2,1-2H3	N,N-dimethyl-3-phenyl-3-(2-pyridinyl)-1-propanamine	240.343
CID000019648	MCC402-O19	InChI=1S/2C21H39N7O12.3H2O4S/c2*1-5-21(36,4-30)16(40-17-9(26-2)13(34)10(31)6(3-29)38-17)18(37-5)39-15-8(28-20(24)25)11(32)7(27-19(22)23)12(33)14(15)35;3*1-5(2,3)4/h2*4-18,26,29,31-36H,3H2,1-2H3,(H4,22,23,27)(H4,24,25,28);3*(H2,1,2,3,4)/t2*5-,6-,7+,8-,9-,10-,11+,12-,13-,14+,15+,16-,17-,18-,21+;;;/m00.../s1	2-[(1R,2R,3S,4R,5R,6S)-3-(diaminomethylideneamino)-4-[[(2R,3R,4R,5S)-3-[[(2S,3S,4S,5R,6S)-4,5-dihydroxy-6-(hydroxymethyl)-3-(methylamino)-2-oxanyl]oxy]-4-formyl-4-hydroxy-5-methyl-2-oxolanyl]oxy]-2,5,6-trihydroxycyclohexyl]guanidine;sulfuric acid	1457.38
CID000003973	BMI01-G09	InChI=1S/C19H17NO3/c21-17-13-18(20-9-11-22-12-10-20)23-19-15(7-4-8-16(17)19)14-5-2-1-3-6-14/h1-8,13H,9-12H2	2-(4-morpholinyl)-8-phenyl-1-benzopyran-4-one	307.343
CID000005991	MCC401-D03	InChI=1S/C20H24O2/c1-3-20(22)11-9-18-17-6-4-13-12-14(21)5-7-15(13)16(17)8-10-19(18,20)2/h1,5,7,12,16-18,21-22H,4,6,8-11H2,2H3/t16-,17-,18+,19+,20+/m1/s1	(8R,9S,13S,14S,17R)-17-ethynyl-13-methyl-7,8,9,11,12,14,15,16-octahydro-6H-cyclopenta[a]phenanthrene-3,17-diol	296.403
CID000002544	BMI01-M21	InChI=1S/C10H14O5/c1-9(7(11)12)5-3-4-6(15-5)10(9,2)8(13)14/h5-6H,3-4H2,1-2H3,(H,11,12)(H,13,14)	2,3-dimethyl-7-oxabicyclo[2.2.1]heptane-2,3-dicarboxylic acid	214.215
CID000511786	MCC505-H20	InChI=1S/C19H20O5/c1-5-11(2)18(21)22-15-10-13-14(24-19(15,3)4)8-6-12-7-9-16(20)23-17(12)13/h5-9,15H,10H2,1-4H3	2-methyl-2-butenoic acid (8,8-dimethyl-2-oxo-9,10-dihydropyrano[2,3-h][1]benzopyran-9-yl) ester	328.359
CID005702160	MCC402-N15	InChI=1S/C8H15N7O2S3/c9-6(15-20(12,16)17)1-2-18-3-5-4-19-8(13-5)14-7(10)11/h4H,1-3H2,(H2,9,15)(H2,12,16,17)(H4,10,11,13,14)	3-[[2-(diaminomethylideneamino)-4-thiazolyl]methylthio]-N'-sulfamoylpropanimidamide	337.445
CID006708530	MCC504-C13	InChI=1S/C32H42O8/c1-8-17(2)29(36)40-28-20-13-19-21(32(6,26(20)35)23(30(28,3)4)15-24(33)37-7)9-11-31(5)22(19)14-25(34)39-27(31)18-10-12-38-16-18/h10,12,16-17,20-21,23,27-28H,8-9,11,13-15H2,1-7H3/t17?,20-,21?,23+,27+,28?,31-,32-/m1/s1	null	554.671
CID000015541	MCC502-O15	InChI=1S/C14H24N2O7/c1-5-4-6(17)14(20)13(21-5)22-12-10(19)7(15-2)9(18)8(16-3)11(12)23-14/h5,7-13,15-16,18-20H,4H2,1-3H3/t5-,7-,8+,9+,10+,11-,12-,13+,14+/m1/s1	null	332.35
CID000000679	MCC407-M02	InChI=1S/C2H6OS/c1-4(2)3/h1-2H3	methylsulfinylmethane	78.1334
CID000004367	MCC503-I15	InChI=1S/C6H13N5O4/c7-4(5(12)13)2-1-3-9-6(8)10-11(14)15/h4H,1-3,7H2,(H,12,13)(H3,8,9,10)	2-amino-5-[[amino(nitramido)methylidene]amino]pentanoic acid	219.199
CID004262362	MCC405-M22	InChI=1S/C23H22O6/c1-23(2)11-10-15-16(29-23)12-17-19(20(15)26-4)21(27-5)18(22(24)28-17)13-6-8-14(25-3)9-7-13/h6-12H,1-5H3	5,6-dimethoxy-7-(4-methoxyphenyl)-2,2-dimethyl-8-pyrano[3,2-g][1]benzopyranone	394.417
CID006708597	MCC404-D12	InChI=1S/C20H34O2/c1-6-19(4,22)13-10-16-15(2)8-9-17-18(3,14-21)11-7-12-20(16,17)5/h6,16-17,21-22H,1-2,7-14H2,3-5H3/t16?,17?,18-,19-,20-/m1/s1	(3S)-5-[(5S,8aR)-5-(hydroxymethyl)-5,8a-dimethyl-2-methylene-3,4,4a,6,7,8-hexahydro-1H-naphthalen-1-yl]-3-methyl-1-penten-3-ol	306.483
CID000003799	BMI01-M08	InChI=1S/C13H10O/c1-2-13(14)12-8-7-10-5-3-4-6-11(10)9-12/h2-9H,1H2	1-(2-naphthalenyl)-2-propen-1-one	182.218
CID000005323	MCC402-F16	InChI=1S/C12H14N4O4S/c1-19-11-7-10(14-12(15-11)20-2)16-21(17,18)9-5-3-8(13)4-6-9/h3-7H,13H2,1-2H3,(H,14,15,16)	4-amino-N-(2,6-dimethoxy-4-pyrimidinyl)benzenesulfonamide	310.329
CID000000679	MCC507-B24	InChI=1S/C2H6OS/c1-4(2)3/h1-2H3	methylsulfinylmethane	78.1334
CID005281855	MCC501-P12	InChI=1S/C14H6O8/c15-5-1-3-7-8-4(14(20)22-11(7)9(5)17)2-6(16)10(18)12(8)21-13(3)19/h1-2,15-18H	null	302.193
CID005328779	BMI01-H02	InChI=1S/C17H14N2O3/c18-10-14(8-13-6-7-15(20)16(21)9-13)17(22)19-11-12-4-2-1-3-5-12/h1-9,20-21H,11H2,(H,19,22)/b14-8+	(E)-2-cyano-3-(3,4-dihydroxyphenyl)-N-(phenylmethyl)-2-propenamide	294.305
CID000010237	MCC505-P16	InChI=1S/C20H17NO6/c1-21-5-4-10-6-14-15(25-8-24-14)7-12(10)17(21)18-11-2-3-13-19(26-9-23-13)16(11)20(22)27-18/h2-3,6-7,17-18H,4-5,8-9H2,1H3/t17-,18+/m0/s1	(6R)-6-[(5S)-6-methyl-7,8-dihydro-5H-[1,3]dioxolo[4,5-g]isoquinolin-5-yl]-6H-furo[3,4-g][1,3]benzodioxol-8-one	367.352
CID000003896	BMI01-I05	InChI=1S/C14H13NO5/c16-10-2-4-12(17)8(5-10)7-15-9-1-3-13(18)11(6-9)14(19)20/h1-6,15-18H,7H2,(H,19,20)	5-[(2,5-dihydroxyphenyl)methylamino]-2-hydroxybenzoic acid	275.257
CID000002247	MCC403-H12	InChI=1S/C28H31FN4O/c1-34-25-12-8-21(9-13-25)14-17-32-18-15-24(16-19-32)30-28-31-26-4-2-3-5-27(26)33(28)20-22-6-10-23(29)11-7-22/h2-13,24H,14-20H2,1H3,(H,30,31)	1-[(4-fluorophenyl)methyl]-N-[1-[2-(4-methoxyphenyl)ethyl]-4-piperidinyl]-2-benzimidazolamine	458.57
CID006708504	MCC504-O07	InChI=1S/C28H38O7/c1-15(29)33-20-13-18-24(2,3)19(30)8-10-25(18,4)17-7-11-26(5)21(16-9-12-32-14-16)34-23(31)22-28(26,35-22)27(17,20)6/h9,12,14,17-22,30H,7-8,10-11,13H2,1-6H3/t17?,18?,19-,20+,21-,22+,25+,26-,27-,28+/m0/s1	null	486.597
CID000003348	MCC403-P20	InChI=1S/C32H39NO4/c1-31(2,30(35)36)25-17-15-24(16-18-25)29(34)14-9-21-33-22-19-28(20-23-33)32(37,26-10-5-3-6-11-26)27-12-7-4-8-13-27/h3-8,10-13,15-18,28-29,34,37H,9,14,19-23H2,1-2H3,(H,35,36)	2-[4-[1-hydroxy-4-[4-[hydroxy(diphenyl)methyl]-1-piperidinyl]butyl]phenyl]-2-methylpropanoic acid	501.656
CID000044259	BMI01-D11	InChI=1S/C28H26N4O3/c1-28-26(34-3)17(29-2)12-20(35-28)31-18-10-6-4-8-14(18)22-23-16(13-30-27(23)33)21-15-9-5-7-11-19(15)32(28)25(21)24(22)31/h4-11,17,20,26,29H,12-13H2,1-3H3,(H,30,33)/t17-,20-,26-,28+/m1/s1	null	466.531
CID005344186	MCC407-K17	InChI=1S/C15H23ClN2O2.2ClH/c1-12-9-13(16)3-4-15(12)20-11-14(19)10-18-7-5-17(2)6-8-18;;/h3-4,9,14,19H,5-8,10-11H2,1-2H3;2*1H	1-(4-chloro-2-methylphenoxy)-3-(4-methyl-1-piperazinyl)-2-propanol;dihydrochloride	371.73
CID000002007	MCC406-D15	InChI=1S/C5H7ClN2O3/c6-3-1-2(11-8-3)4(7)5(9)10/h2,4H,1,7H2,(H,9,10)	2-amino-2-(3-chloro-4,5-dihydroisoxazol-5-yl)acetic acid	178.574
CID003018579	MCC406-P13	InChI=1S/C9H4Cl2N2O3/c10-3-1-5-6(2-4(3)11)13-8(14)7(12-5)9(15)16/h1-2H,(H,13,14)(H,15,16)	6,7-dichloro-3-oxo-4H-quinoxaline-2-carboxylic acid	259.046
CID000004654	MCC403-I03	InChI=1S/C9H10FNO2/c10-7-3-1-6(2-4-7)5-8(11)9(12)13/h1-4,8H,5,11H2,(H,12,13)	2-amino-3-(4-fluorophenyl)propanoic acid	183.18
CID005344235	MCC507-H15	InChI=1S/C21H12BrN3O2/c22-14-4-1-12(2-5-14)15-8-16(18(10-24)21(25)17(15)9-23)13-3-6-19-20(7-13)27-11-26-19/h1-8H,11,25H2	2-amino-4-(1,3-benzodioxol-5-yl)-6-(4-bromophenyl)benzene-1,3-dicarbonitrile	418.243
CID000002722	MCC503-I12	InChI=1S/C9H5Cl2NO/c10-6-4-7(11)9(13)8-5(6)2-1-3-12-8/h1-4,13H	5,7-dichloro-8-quinolinol	214.048
CID000000679	MCC503-D23	InChI=1S/C2H6OS/c1-4(2)3/h1-2H3	methylsulfinylmethane	78.1334
CID000011333	MCC501-N15	InChI=1S/C12H22O11/c13-1-4-6(16)7(17)8(18)11(21-4)22-9-5(2-14)23-12(20,3-15)10(9)19/h4-11,13-20H,1-3H2/t4-,5-,6+,7+,8-,9-,10+,11+,12-/m1/s1	(2S,3R,4S,5R,6R)-2-[[(2R,3S,4S,5R)-4,5-dihydroxy-2,5-bis(hydroxymethyl)-3-oxolanyl]oxy]-6-(hydroxymethyl)oxane-3,4,5-triol	342.296
CID000099511	MCC406-H11	InChI=1S/C28H44O/c1-18(2)19(3)7-8-20(4)24-11-12-25-23-10-9-21-17-22(29)13-15-27(21,5)26(23)14-16-28(24,25)6/h7-8,10,18-21,24-26H,9,11-17H2,1-6H3/t19-,20+,21?,24+,25-,26-,27-,28+/m0/s1	(9R,10S,13R,14R,17R)-17-[(2R,5R)-5,6-dimethylhept-3-en-2-yl]-10,13-dimethyl-1,2,4,5,6,9,11,12,14,15,16,17-dodecahydrocyclopenta[a]phenanthren-3-one	396.648
CID000070639	MCC503-B22	InChI=1S/C6H6N4O2/c1-10-4-3(7-2-8-4)5(11)9-6(10)12/h2H,1H3,(H,7,8)(H,9,11,12)	3-methyl-7H-purine-2,6-dione	166.137
CID000005952	MCC401-G16	InChI=1S/C23H32O4/c1-14(24)27-13-21(26)20-7-6-18-17-5-4-15-12-16(25)8-10-22(15,2)19(17)9-11-23(18,20)3/h12,17-20H,4-11,13H2,1-3H3/t17-,18-,19-,20+,22-,23-/m0/s1	acetic acid [2-[(8S,9S,10R,13S,14S,17S)-10,13-dimethyl-3-oxo-1,2,6,7,8,9,11,12,14,15,16,17-dodecahydrocyclopenta[a]phenanthren-17-yl]-2-oxoethyl] ester	372.498
CID000099926	MCC404-B07	InChI=1S/C16H14O3/c1-3-12(11-7-5-4-6-8-11)13-9-15(18)16(19-2)10-14(13)17/h3-10,12H,1H2,2H3	2-methoxy-5-(1-phenylprop-2-enyl)cyclohexa-2,5-diene-1,4-dione	254.281
CID000004107	MCC501-P19	InChI=1S/C11H15NO5/c1-15-9-4-2-3-5-10(9)16-6-8(13)7-17-11(12)14/h2-5,8,13H,6-7H2,1H3,(H2,12,14)	carbamic acid [2-hydroxy-3-(2-methoxyphenoxy)propyl] ester	241.24
CID000000679	MCC407-I01	InChI=1S/C2H6OS/c1-4(2)3/h1-2H3	methylsulfinylmethane	78.1334
CID002184325	MCC407-H13	InChI=1S/C18H15FN4OS2/c1-2-23-17(24)15(26-18(23)25)10-13-11-22(9-3-8-20)21-16(13)12-4-6-14(19)7-5-12/h4-7,10-11H,2-3,9H2,1H3/b15-10+	3-[4-[(E)-(3-ethyl-4-oxo-2-sulfanylidene-5-thiazolidinylidene)methyl]-3-(4-fluorophenyl)-1-pyrazolyl]propanenitrile	386.466
CID000037768	MCC401-G09	InChI=1S/C22H43N5O13/c23-2-1-8(29)20(36)27-7-3-6(25)18(39-22-16(34)15(33)13(31)9(4-24)37-22)17(35)19(7)40-21-14(32)11(26)12(30)10(5-28)38-21/h6-19,21-22,28-35H,1-5,23-26H2,(H,27,36)/t6-,7+,8-,9+,10+,11-,12+,13+,14+,15-,16+,17-,18+,19-,21+,22+/m0/s1	(2S)-4-amino-N-[(1R,2S,3S,4R,5S)-5-amino-2-[[(2S,3R,4S,5S,6R)-4-amino-3,5-dihydroxy-6-(hydroxymethyl)-2-oxanyl]oxy]-4-[[(2R,3R,4S,5S,6R)-6-(aminomethyl)-3,4,5-trihydroxy-2-oxanyl]oxy]-3-hydroxycyclohexyl]-2-hydroxybutanamide	585.603
CID002873838	MCC507-B17	InChI=1S/C20H26N2O2/c23-19(17-12-6-2-7-13-17)21-18(16-10-4-1-5-11-16)20(24)22-14-8-3-9-15-22/h2,6-7,12-13H,1,3-5,8-11,14-15H2,(H,21,23)	N-[1-cyclohexylidene-2-oxo-2-(1-piperidinyl)ethyl]benzamide	326.433
CID025201324	MCC405-L16	InChI=1S/C6H6O3/c1-4-2-5(7)3-6(8)9-4/h2-3,8H,1H3/p-1	6-methyl-4-oxo-2-pyranolate	125.102
CID000003418	MCC402-P14	InChI=1S/C7H7O6P/c8-7(9)5-3-1-2-4-6(5)13-14(10,11)12/h1-4H,(H,8,9)(H2,10,11,12)	2-phosphonooxybenzoic acid	218.101
CID002873848	MCC407-D19	InChI=1S/C19H18ClN3O2S/c1-11-16(18(24)22-14-9-5-4-8-13(14)20)17(23-19(26)21-11)12-7-3-6-10-15(12)25-2/h3-10,17H,1-2H3,(H,22,24)(H2,21,23,26)	N-(2-chlorophenyl)-4-(2-methoxyphenyl)-6-methyl-2-sulfanylidene-3,4-dihydro-1H-pyrimidine-5-carboxamide	387.883
CID000000679	BMI01-A12	InChI=1S/C2H6OS/c1-4(2)3/h1-2H3	methylsulfinylmethane	78.1334
CID000000679	MCC506-E01	InChI=1S/C2H6OS/c1-4(2)3/h1-2H3	methylsulfinylmethane	78.1334
CID000053232	MCC506-P19	InChI=1S/C24H36O5/c1-5-15(3)24(27)29-21-11-14(2)10-17-7-6-16(4)20(23(17)21)9-8-19-12-18(25)13-22(26)28-19/h6-7,10,14-16,18-21,23,25H,5,8-9,11-13H2,1-4H3/t14-,15-,16-,18+,19+,20-,21-,23-/m0/s1	(2S)-2-methylbutanoic acid [(1S,3R,7S,8S,8aR)-8-[2-[(2R,4R)-4-hydroxy-6-oxo-2-oxanyl]ethyl]-3,7-dimethyl-1,2,3,7,8,8a-hexahydronaphthalen-1-yl] ester	404.54
CID002873524	MCC507-C04	InChI=1S/C16H14ClN3OS2/c1-9-13(15(21)19-11-5-2-4-10(17)8-11)14(20-16(22)18-9)12-6-3-7-23-12/h2-8,14H,1H3,(H,19,21)(H2,18,20,22)	N-(3-chlorophenyl)-6-methyl-2-sulfanylidene-4-thiophen-2-yl-3,4-dihydro-1H-pyrimidine-5-carboxamide	363.885
CID000000679	MCC401-O01	InChI=1S/C2H6OS/c1-4(2)3/h1-2H3	methylsulfinylmethane	78.1334
CID000004754	MCC402-M22	InChI=1S/C10H13NO2/c1-3-13-10-6-4-9(5-7-10)11-8(2)12/h4-7H,3H2,1-2H3,(H,11,12)	N-(4-ethoxyphenyl)acetamide	179.216
CID005359437	MCC402-L11	InChI=1S/C15H16O9/c16-5-10-12(19)13(20)14(21)15(24-10)23-9-3-6-1-2-11(18)22-8(6)4-7(9)17/h1-4,10,12-17,19-21H,5H2/t10?,12-,13?,14?,15-/m1/s1	7-hydroxy-6-[[(2S,5S)-3,4,5-trihydroxy-6-(hydroxymethyl)-2-oxanyl]oxy]-1-benzopyran-2-one	340.282
CID006710635	MCC405-F13	InChI=1S/C19H34O3/c1-3-4-5-6-7-8-9-10-11-12-13-14-15-16-19(21)17-22-18(2)20/h3,15-16,19,21H,1,4-14,17H2,2H3	acetic acid 2-hydroxyheptadeca-3,16-dienyl ester	310.471
CID000061125	MCC404-D22	InChI=1S/C15H26O/c1-13(2)9-12-11(13)5-8-14(3)6-4-7-15(12,16)10-14/h11-12,16H,4-10H2,1-3H3	null	222.366
CID000002330	MCC503-B11	InChI=1S/C22H40N/c1-4-5-6-7-8-9-10-11-12-13-17-20-23(2,3)21-22-18-15-14-16-19-22/h14-16,18-19H,4-13,17,20-21H2,1-3H3/q+1	dimethyl-(phenylmethyl)-tridecylammonium	318.56
CID000441678	MCC404-N15	InChI=1S/C30H50O/c1-20(2)10-9-11-21(3)22-14-18-30(8)24-12-13-25-27(4,5)26(31)16-17-28(25,6)23(24)15-19-29(22,30)7/h10,21-22,25-26,31H,9,11-19H2,1-8H3/t21-,22+,25+,26+,28-,29+,30-/m1/s1	(3S,5R,10S,13S,14S,17S)-4,4,10,13,14-pentamethyl-17-[(2R)-6-methylhept-5-en-2-yl]-2,3,5,6,7,11,12,15,16,17-decahydro-1H-cyclopenta[a]phenanthren-3-ol	426.717
CID000000679	MCC403-D24	InChI=1S/C2H6OS/c1-4(2)3/h1-2H3	methylsulfinylmethane	78.1334
CID003083928	MCC504-C08	InChI=1S/C12H12O5/c1-14-8-6-7-4-5-9(13)17-10(7)12(16-3)11(8)15-2/h4-6H,1-3H3	6,7,8-trimethoxy-1-benzopyran-2-one	236.221
CID054676905	BMI01-K04	InChI=1S/C11H8Br2N2O2/c1-6(16)8(5-14)11(17)15-10-4-7(12)2-3-9(10)13/h2-4,16H,1H3,(H,15,17)/b8-6-	(Z)-2-cyano-N-(2,5-dibromophenyl)-3-hydroxy-2-butenamide	360.001
CID000003696	MCC401-L11	InChI=1S/C19H24N2/c1-20(2)14-7-15-21-18-10-5-3-8-16(18)12-13-17-9-4-6-11-19(17)21/h3-6,8-11H,7,12-15H2,1-2H3	3-(5,6-dihydrobenzo[b][1]benzazepin-11-yl)-N,N-dimethyl-1-propanamine	280.407
CID000000937	MCC501-L04	InChI=1S/C6H5NO2/c8-6(9)5-2-1-3-7-4-5/h1-4H,(H,8,9)/p-1	3-pyridinecarboxylate	122.101
CID000003347	BMI01-P19	InChI=1S/C25H22ClNO3/c1-17(2)24(18-11-13-20(26)14-12-18)25(28)30-23(16-27)19-7-6-10-22(15-19)29-21-8-4-3-5-9-21/h3-15,17,23-24H,1-2H3	2-(4-chlorophenyl)-3-methylbutanoic acid [cyano-(3-phenoxyphenyl)methyl] ester	419.9
CID000015121	MCC402-J16	InChI=1S/C19H26O3/c1-19-8-7-14-13-6-4-12(22-2)9-11(13)3-5-15(14)16(19)10-17(20)18(19)21/h4,6,9,14-18,20-21H,3,5,7-8,10H2,1-2H3/t14?,15?,16?,17-,18+,19?/m1/s1	(16R,17R)-3-methoxy-13-methyl-6,7,8,9,11,12,14,15,16,17-decahydrocyclopenta[a]phenanthrene-16,17-diol	302.408
CID000002784	MCC501-C18	InChI=1S/C22H26NO3/c1-23-14-12-17(13-15-23)20(16-23)26-21(24)22(25,18-8-4-2-5-9-18)19-10-6-3-7-11-19/h2-11,17,20,25H,12-16H2,1H3/q+1	2-hydroxy-2,2-diphenylacetic acid (1-methyl-1-azoniabicyclo[2.2.2]octan-3-yl) ester	352.447
CID000042616	MCC503-N15	InChI=1S/C16H20N4O6/c1-3-25-15(23)17-9-11(19-5-6-19)14(22)10(18-16(24)26-4-2)12(13(9)21)20-7-8-20/h3-8H2,1-2H3,(H,17,23)(H,18,24)	N-[2,5-bis(1-aziridinyl)-4-(ethoxycarbonylamino)-3,6-dioxo-1-cyclohexa-1,4-dienyl]carbamic acid ethyl ester	364.353
CID006708606	MCC504-K05	InChI=1S/C27H42O3/c1-16-7-12-27(29-15-16)17(2)24-23(30-27)14-22-20-6-5-18-13-19(28)8-10-25(18,3)21(20)9-11-26(22,24)4/h9,16-20,22-24,28H,5-8,10-15H2,1-4H3/t16?,17-,18?,19-,20?,22?,23?,24?,25?,26?,27?/m0/s1	null	414.621
CID000000679	MCC405-L02	InChI=1S/C2H6OS/c1-4(2)3/h1-2H3	methylsulfinylmethane	78.1334
CID000006634	MCC502-F12	InChI=1S/C10H9ClN4O2S/c11-9-5-6-10(14-13-9)15-18(16,17)8-3-1-7(12)2-4-8/h1-6H,12H2,(H,14,15)	4-amino-N-(6-chloro-3-pyridazinyl)benzenesulfonamide	284.722
CID000000679	MCC502-N01	InChI=1S/C2H6OS/c1-4(2)3/h1-2H3	methylsulfinylmethane	78.1334
CID000000588	MCC405-J15	InChI=1S/C4H7N3O/c1-7-2-3(8)6-4(7)5/h2H2,1H3,(H2,5,6,8)	2-amino-3-methyl-4H-imidazol-5-one	113.118
CID000121928	MCC503-E08	InChI=1S/C14H27NO6/c1-14(2)20-12-11(18-7-5-6-15(3)4)10(9(17)8-16)19-13(12)21-14/h9-13,16-17H,5-8H2,1-4H3/t9-,10-,11+,12-,13-/m1/s1	(1R)-1-[(3aR,5R,6S,6aR)-6-[3-(dimethylamino)propoxy]-2,2-dimethyl-3a,5,6,6a-tetrahydrofuro[2,3-d][1,3]dioxol-5-yl]ethane-1,2-diol	305.367
CID000005646	MCC401-A21	InChI=1S/C18H16O7/c1-6-14(22)12(8(3)20)16-13(15(6)23)18(4)10(25-16)5-9(21)11(7(2)19)17(18)24/h5,11,22-23H,1-4H3	2,6-diacetyl-7,9-dihydroxy-8,9b-dimethyldibenzofuran-1,3-dione	344.315
CID000009403	MCC501-B11	InChI=1S/C26H36O3/c1-26-15-14-21-20-10-8-19(27)16-18(20)7-9-22(21)23(26)11-12-24(26)29-25(28)13-6-17-4-2-3-5-17/h8,10,16-17,21-24,27H,2-7,9,11-15H2,1H3/t21-,22-,23+,24+,26+/m1/s1	3-cyclopentylpropanoic acid [(8R,9S,13S,14S,17S)-3-hydroxy-13-methyl-6,7,8,9,11,12,14,15,16,17-decahydrocyclopenta[a]phenanthren-17-yl] ester	396.562
CID005476354	MCC402-M07	InChI=1S/C26H28N3.C23H16O6/c1-19-17-21(20(2)29(19)24-9-7-6-8-10-24)11-13-23-14-12-22-18-25(27(3)4)15-16-26(22)28(23)5;24-20-16(14-7-3-1-5-12(14)9-18(20)22(26)27)11-17-15-8-4-2-6-13(15)10-19(21(17)25)23(28)29/h6-18H,1-5H3;1-10,24-25H,11H2,(H,26,27)(H,28,29)/q+1;	4-[(3-carboxy-2-hydroxy-1-naphthalenyl)methyl]-3-hydroxy-2-naphthalenecarboxylic acid;2-[(E)-2-(2,5-dimethyl-1-phenyl-3-pyrrolyl)ethenyl]-N,N,1-trimethyl-6-quinolin-1-iumamine	770.89
CID001077220	MCC507-G10	InChI=1S/C21H19N7/c1-15-13-19(26-9-11-27(12-10-26)21-23-7-4-8-24-21)28-18-6-3-2-5-17(18)25-20(28)16(15)14-22/h2-8,13H,9-12H2,1H3	3-methyl-1-[4-(2-pyrimidinyl)-1-piperazinyl]-4-pyrido[1,2-a]benzimidazolecarbonitrile	369.422
CID000000679	MCC501-M01	InChI=1S/C2H6OS/c1-4(2)3/h1-2H3	methylsulfinylmethane	78.1334
CID000005757	MCC501-B09	InChI=1S/C18H24O2/c1-18-9-8-14-13-5-3-12(19)10-11(13)2-4-15(14)16(18)6-7-17(18)20/h3,5,10,14-17,19-20H,2,4,6-9H2,1H3/t14-,15-,16+,17+,18+/m1/s1	(8R,9S,13S,14S,17S)-13-methyl-6,7,8,9,11,12,14,15,16,17-decahydrocyclopenta[a]phenanthrene-3,17-diol	272.382
CID002723897	MCC407-D10	InChI=1S/C29H48O2/c1-19(2)8-7-9-20(3)25-12-13-26-24-11-10-22-18-23(31-21(4)30)14-16-28(22,5)27(24)15-17-29(25,26)6/h10,19-20,23-27H,7-9,11-18H2,1-6H3/t20-,23+,24+,25-,26+,27+,28+,29-/m1/s1	acetic acid [(3S,8S,9S,10R,13R,14S,17R)-10,13-dimethyl-17-[(2R)-6-methylheptan-2-yl]-2,3,4,7,8,9,11,12,14,15,16,17-dodecahydro-1H-cyclopenta[a]phenanthren-3-yl] ester	428.69
CID005337211	MCC507-J05	InChI=1S/C15H14N2O3S2/c1-20-8-4-7-17-14(19)12(22-15(17)21)11-9-5-2-3-6-10(9)16-13(11)18/h2-3,5-6H,4,7-8H2,1H3,(H,16,18)/b12-11-	(5Z)-3-(3-methoxypropyl)-5-(2-oxo-1H-indol-3-ylidene)-2-sulfanylidene-4-thiazolidinone	334.413
CID000000923	MCC501-G19	InChI=1S/Na/q+1	sodium(1+)	22.9898
CID021596309	MCC404-G19	InChI=1S/C27H32O7/c1-25(2)19(12-20(28)32-5)27(4)17-6-8-26(3)18(15(17)10-16(22(25)30)23(27)31)11-21(29)34-24(26)14-7-9-33-13-14/h7,9,13,16-17,19,24H,6,8,10-12H2,1-5H3/t16-,17-,19-,24-,26+,27+/m0/s1	null	468.539
CID000004781	MCC402-E19	InChI=1S/C19H20N2O2/c1-2-3-14-17-18(22)20(15-10-6-4-7-11-15)21(19(17)23)16-12-8-5-9-13-16/h4-13,17H,2-3,14H2,1H3	4-butyl-1,2-diphenylpyrazolidine-3,5-dione	308.374
CID000039562	MCC506-B17	InChI=1S/C15H10Cl2N2O2/c16-10-6-5-9(12(17)7-10)8-19-13-4-2-1-3-11(13)14(18-19)15(20)21/h1-7H,8H2,(H,20,21)	1-[(2,4-dichlorophenyl)methyl]-3-indazolecarboxylic acid	321.158
CID000004684	MCC402-C17	InChI=1S/C6H5ClO/c7-5-1-3-6(8)4-2-5/h1-4,8H	4-chlorophenol	128.556
CID000000679	MCC407-H01	InChI=1S/C2H6OS/c1-4(2)3/h1-2H3	methylsulfinylmethane	78.1334
CID000160355	BMI01-I23	InChI=1S/C19H26N6O/c1-4-15(11-26)22-19-23-17(20-10-14-8-6-5-7-9-14)16-18(24-19)25(12-21-16)13(2)3/h5-9,12-13,15,26H,4,10-11H2,1-3H3,(H2,20,22,23,24)/t15-/m1/s1	(2R)-2-[[6-[(phenylmethyl)amino]-9-propan-2-yl-2-purinyl]amino]-1-butanol	354.449
CID000000679	MCC507-M24	InChI=1S/C2H6OS/c1-4(2)3/h1-2H3	methylsulfinylmethane	78.1334
CID000638024	MCC402-L07	InChI=1S/C17H19NO3/c19-17(18-10-4-1-5-11-18)7-3-2-6-14-8-9-15-16(12-14)21-13-20-15/h2-3,6-9,12H,1,4-5,10-11,13H2/b6-2+,7-3+	(2E,4E)-5-(1,3-benzodioxol-5-yl)-1-(1-piperidinyl)-1-penta-2,4-dienone	285.338
CID000005637	BMI01-D04	InChI=1S/C18H16N6S2/c19-9-11(17(23)25-15-7-3-1-5-13(15)21)12(10-20)18(24)26-16-8-4-2-6-14(16)22/h1-8H,21-24H2	2,3-bis[amino-[(2-aminophenyl)thio]methylidene]butanedinitrile	380.49
CID000002005	MCC503-A22	InChI=1S/C8H15NO3/c1-7(10)9-6-4-2-3-5-8(11)12/h2-6H2,1H3,(H,9,10)(H,11,12)	6-acetamidohexanoic acid	173.21
CID022833650	MCC407-J04	InChI=1S/C36H28O16/c37-15-6-20(39)17-10-25(44)34(50-26(17)8-15)13-1-12-2-19(30(45)33(48)29(12)32(47)24(43)3-13)35-28(11-18-21(40)7-16(38)9-27(18)51-35)52-36(49)14-4-22(41)31(46)23(42)5-14/h1-9,25,28,34-35,37-42,44-46,48H,10-11H2,(H,43,47)/t25-,28-,34-,35-/m1/s1	3,4,5-trihydroxybenzoic acid [(2R,3R)-5,7-dihydroxy-2-[3,4,5-trihydroxy-6-oxo-8-[(2R,3R)-3,5,7-trihydroxy-3,4-dihydro-2H-1-benzopyran-2-yl]-2-benzo[7]annulenyl]-3,4-dihydro-2H-1-benzopyran-3-yl] ester	716.598
CID000005614	BMI01-E15	InChI=1S/C18H22N2O/c1-17(2,3)14-8-12(7-13(10-19)11-20)9-15(16(14)21)18(4,5)6/h7-9,21H,1-6H3	2-[(3,5-ditert-butyl-4-hydroxyphenyl)methylidene]propanedinitrile	282.38
CID005281719	MCC505-O06	InChI=1S/C15H14O2/c1-17-15-10-13(9-14(16)11-15)8-7-12-5-3-2-4-6-12/h2-11,16H,1H3/b8-7+	3-methoxy-5-[(E)-2-phenylethenyl]phenol	226.27
CID001987939	MCC407-K08	InChI=1S/C23H20N4O2S2/c1-2-12-24-20-17(21(28)26-13-7-6-10-19(26)25-20)15-18-22(29)27(23(30)31-18)14-11-16-8-4-3-5-9-16/h2-10,13,15,24H,1,11-12,14H2/b18-15-	(5Z)-5-[[4-oxo-2-(prop-2-enylamino)-3-pyrido[1,2-a]pyrimidinyl]methylidene]-3-(2-phenylethyl)-2-sulfanylidene-4-thiazolidinone	448.56
CID001126184	MCC407-F11	InChI=1S/C24H28N2O2/c1-27-23-10-8-20(16-24(23)28-2)18-26-13-11-25(12-14-26)17-19-7-9-21-5-3-4-6-22(21)15-19/h3-10,15-16H,11-14,17-18H2,1-2H3	1-[(3,4-dimethoxyphenyl)methyl]-4-(2-naphthalenylmethyl)piperazine	376.491
CID000054454	MCC401-N04	InChI=1S/C25H38O5/c1-6-25(4,5)24(28)30-21-12-15(2)11-17-8-7-16(3)20(23(17)21)10-9-19-13-18(26)14-22(27)29-19/h7-8,11,15-16,18-21,23,26H,6,9-10,12-14H2,1-5H3/t15-,16-,18+,19+,20-,21-,23-/m0/s1	2,2-dimethylbutanoic acid [(1S,3R,7S,8S,8aR)-8-[2-[(2R,4R)-4-hydroxy-6-oxo-2-oxanyl]ethyl]-3,7-dimethyl-1,2,3,7,8,8a-hexahydronaphthalen-1-yl] ester	418.566
CID002873403	MCC507-O11	InChI=1S/C21H18N2O4S2/c1-12-17(20(25)27-3)18(13-6-8-14(26-2)9-7-13)23-19(24)16(29-21(23)22-12)11-15-5-4-10-28-15/h4-11,18H,1-3H3	5-(4-methoxyphenyl)-7-methyl-3-oxo-2-(thiophen-2-ylmethylidene)-5H-thiazolo[3,2-a]pyrimidine-6-carboxylic acid methyl ester	426.509
CID000011019	MCC505-N07	InChI=1S/C23H29NO2.ClH/c1-3-22(25)23(20-10-6-4-7-11-20,21-12-8-5-9-13-21)18-19(2)24-14-16-26-17-15-24;/h4-13,19H,3,14-18H2,1-2H3;1H	6-(4-morpholinyl)-4,4-diphenyl-3-heptanone;hydrochloride	387.943
CID000000679	MCC407-J23	InChI=1S/C2H6OS/c1-4(2)3/h1-2H3	methylsulfinylmethane	78.1334
CID000004507	MCC503-O17	InChI=1S/C18H20N2O6/c1-5-26-18(22)15-11(3)19-10(2)14(17(21)25-4)16(15)12-7-6-8-13(9-12)20(23)24/h6-9,16,19H,5H2,1-4H3	2,6-dimethyl-4-(3-nitrophenyl)-1,4-dihydropyridine-3,5-dicarboxylic acid O5-ethyl ester O3-methyl ester	360.361
CID000000679	MCC407-E24	InChI=1S/C2H6OS/c1-4(2)3/h1-2H3	methylsulfinylmethane	78.1334
CID000000679	MCC406-C23	InChI=1S/C2H6OS/c1-4(2)3/h1-2H3	methylsulfinylmethane	78.1334
CID000002181	MCC505-O15	InChI=1S/C10H14N2/c1-2-7-12-10(5-1)9-4-3-6-11-8-9/h3-4,6,8,10,12H,1-2,5,7H2	3-(2-piperidinyl)pyridine	162.232
CID000876477	MCC407-A04	InChI=1S/C17H17NO2S/c1-12-2-6-14(7-3-12)18-17(19)13-4-8-15(9-5-13)20-16-10-21-11-16/h2-9,16H,10-11H2,1H3,(H,18,19)	N-(4-methylphenyl)-4-(3-thietanyloxy)benzamide	299.387
CID006604100	MCC403-K04	InChI=1S/C14H10N4O5.Na/c19-13-8-17(14(20)16-13)15-7-11-5-6-12(23-11)9-1-3-10(4-2-9)18(21)22;/h1-7H,8H2,(H,16,19,20);/q;+1/p-1/b15-7+;	sodium;3-[(E)-[5-(4-nitrophenyl)-2-furanyl]methylideneamino]-5-oxo-4H-imidazol-2-olate	336.235
CID000003180	MCC501-O12	InChI=1S/C18H27NO2/c1-2-3-15-21-17-9-7-16(8-10-17)18(20)11-14-19-12-5-4-6-13-19/h7-10H,2-6,11-15H2,1H3	1-(4-butoxyphenyl)-3-(1-piperidinyl)-1-propanone	289.412
CID002873541	MCC407-M13	InChI=1S/C11H7Br2N3OS2/c12-6-4-7(13)9(14-5-6)15-11(18)16-10(17)8-2-1-3-19-8/h1-5H,(H2,14,15,16,17,18)	N-[[(3,5-dibromo-2-pyridinyl)amino]-sulfanylidenemethyl]-2-thiophenecarboxamide	421.131
CID003363314	MCC506-N22	InChI=1S/C25H24O11/c1-12(26)31-18-9-21(33-14(3)28)19-11-24(35-16(5)30)25(36-22(19)10-18)17-6-7-20(32-13(2)27)23(8-17)34-15(4)29/h6-10,24-25H,11H2,1-5H3	acetic acid [5,7-diacetyloxy-2-(3,4-diacetyloxyphenyl)-3,4-dihydro-2H-1-benzopyran-3-yl] ester	500.451
CID000688664	MCC505-B15	InChI=1S/C17H14O4/c1-19-12-8-9-13-14(10-12)21-16(17(20-2)15(13)18)11-6-4-3-5-7-11/h3-10H,1-2H3	3,7-dimethoxy-2-phenyl-1-benzopyran-4-one	282.291
CID000062127	MCC504-F16	InChI=1S/C17H28O2/c1-12(18)19-17-8-5-7-16(4,11-17)9-6-13-14(17)10-15(13,2)3/h13-14H,5-11H2,1-4H3	null	264.403
CID000003589	MCC406-M13	InChI=1S/C10H5Cl7/c11-4-2-1-3-5(4)9(15)7(13)6(12)8(3,14)10(9,16)17/h1-5H	null	373.318
CID000000679	MCC505-K01	InChI=1S/C2H6OS/c1-4(2)3/h1-2H3	methylsulfinylmethane	78.1334
CID000005505	MCC502-E16	InChI=1S/C12H18N2O3S/c1-3-4-9-13-12(15)14-18(16,17)11-7-5-10(2)6-8-11/h5-8H,3-4,9H2,1-2H3,(H2,13,14,15)	1-butyl-3-(4-methylphenyl)sulfonylurea	270.348
CID000000679	BMI01-B23	InChI=1S/C2H6OS/c1-4(2)3/h1-2H3	methylsulfinylmethane	78.1334
CID000002004	MCC403-L16	InChI=1S/C13H17NO4/c1-3-18-13(17)12(14-9(2)15)8-10-4-6-11(16)7-5-10/h4-7,12,16H,3,8H2,1-2H3,(H,14,15)	2-acetamido-3-(4-hydroxyphenyl)propanoic acid ethyl ester	251.278
CID003955719	MCC506-I18	InChI=1S/C15H9Cl3O5/c1-4-8-7(3-6(19)9(4)16)23-15(13(8)21)5(2)10(17)12(20)11(18)14(15)22/h3,19-20H,1-2H3	2',4',5-trichloro-3',6-dihydroxy-4,5'-dimethylspiro[benzofuran-2,6'-cyclohexa-2,4-diene]-1',3-dione	375.588
CID005326739	BMI01-M20	InChI=1S/C16H11N3O2/c20-16-13(9-5-1-3-7-11(9)18-16)15-14(19-21)10-6-2-4-8-12(10)17-15/h1-8,17,19,21H	3-[3-(hydroxyamino)-1H-indol-2-yl]-2-indolone	277.277
CID000000679	MCC406-L01	InChI=1S/C2H6OS/c1-4(2)3/h1-2H3	methylsulfinylmethane	78.1334
CID000006726	MCC501-F20	InChI=1S/C18H22N2/c1-19-12-14-20(15-13-19)18(16-8-4-2-5-9-16)17-10-6-3-7-11-17/h2-11,18H,12-15H2,1H3	1-(diphenylmethyl)-4-methylpiperazine	266.381
CID000006603	MCC503-N20	InChI=1S/C10H21N/c1-9(2)7-6-8-10(3,4)11(9)5/h6-8H2,1-5H3	1,2,2,6,6-pentamethylpiperidine	155.28
CID000000607	MCC505-I03	InChI=1S/C6H10O8/c7-1(3(9)5(11)12)2(8)4(10)6(13)14/h1-4,7-10H,(H,11,12)(H,13,14)	2,3,4,5-tetrahydroxyhexanedioic acid	210.139
CID000006437	MCC504-G20	InChI=1S/C23H34O5/c1-21-7-5-15(24)10-14(21)3-4-17-20(21)18(25)11-22(2)16(6-8-23(17,22)27)13-9-19(26)28-12-13/h9,14-18,20,24-25,27H,3-8,10-12H2,1-2H3/t14-,15+,16-,17-,18-,20-,21+,22-,23+/m1/s1	3-[(3S,5R,8R,9S,10S,11R,13R,14S,17R)-3,11,14-trihydroxy-10,13-dimethyl-1,2,3,4,5,6,7,8,9,11,12,15,16,17-tetradecahydrocyclopenta[a]phenanthren-17-yl]-2H-furan-5-one	390.513
CID000002801	MCC403-H04	InChI=1S/C19H23ClN2/c1-21(2)12-5-13-22-18-7-4-3-6-15(18)8-9-16-10-11-17(20)14-19(16)22/h3-4,6-7,10-11,14H,5,8-9,12-13H2,1-2H3	3-(2-chloro-5,6-dihydrobenzo[b][1]benzazepin-11-yl)-N,N-dimethyl-1-propanamine	314.852
CID000000679	MCC501-H01	InChI=1S/C2H6OS/c1-4(2)3/h1-2H3	methylsulfinylmethane	78.1334
CID000002046	BMI01-H03	InChI=1S/C10H5N3O3/c11-5-8(6-12)3-7-1-2-9(13(15)16)10(14)4-7/h1-4,14H	2-[(3-hydroxy-4-nitrophenyl)methylidene]propanedinitrile	215.165
CID000026248	MCC402-P12	InChI=1S/C19H12O8/c1-8(20)26-13-5-3-4-11-15(13)18(23)16-12(17(11)22)6-10(19(24)25)7-14(16)27-9(2)21/h3-7H,1-2H3,(H,24,25)	4,5-diacetyloxy-9,10-dioxo-2-anthracenecarboxylic acid	368.294
CID003080557	MCC405-B08	InChI=1S/C6H11NO2S2/c1-11(8,9)5-3-2-4-7-6-10/h2-5H2,1H3	1-isothiocyanato-4-methylsulfonylbutane	193.287
CID005219341	MCC405-M20	InChI=1S/C18H22O6/c1-19-11-7-13(21-3)17(14(8-11)22-4)18-15(23-5)9-12(20-2)10-16(18)24-6/h7-10H,1-6H3	1,3,5-trimethoxy-2-(2,4,6-trimethoxyphenyl)benzene	334.364
CID005344215	MCC507-M14	InChI=1S/C18H17BrN2O2/c1-21(2)18(23)16(12-13-7-6-10-15(19)11-13)20-17(22)14-8-4-3-5-9-14/h3-12H,1-2H3,(H,20,22)/b16-12+	N-[(E)-1-(3-bromophenyl)-3-(dimethylamino)-3-oxoprop-1-en-2-yl]benzamide	373.244
CID071300386	MCC404-C07	InChI=1S/C26H30O6/c1-22(2)16-12-18(28)25(5)15(23(16,3)9-7-17(22)27)6-10-24(4)19(14-8-11-30-13-14)31-21(29)20-26(24,25)32-20/h7-9,11,13,15-16,19-20H,6,10,12H2,1-5H3/t15?,16-,19-,20+,23+,24-,25-,26+/m0/s1	null	438.513
CID000042616	MCC403-N15	InChI=1S/C16H20N4O6/c1-3-25-15(23)17-9-11(19-5-6-19)14(22)10(18-16(24)26-4-2)12(13(9)21)20-7-8-20/h3-8H2,1-2H3,(H,17,23)(H,18,24)	N-[2,5-bis(1-aziridinyl)-4-(ethoxycarbonylamino)-3,6-dioxo-1-cyclohexa-1,4-dienyl]carbamic acid ethyl ester	364.353
CID003884104	MCC505-O10	InChI=1S/C18H16O5/c1-21-13-4-5-14-17(9-13)23-10-12(18(14)20)7-11-3-6-16(22-2)15(19)8-11/h3-9,19H,10H2,1-2H3	3-[(3-hydroxy-4-methoxyphenyl)methylidene]-7-methoxy-3,4-dihydro-2H-1-benzopyran-4-one	312.317
CID000005037	MCC503-F19	InChI=1S/C14H19N3O/c1-10(2)15-13-11(3)16(4)17(14(13)18)12-8-6-5-7-9-12/h5-10,15H,1-4H3	1,5-dimethyl-2-phenyl-4-(propan-2-ylamino)-3-pyrazolone	245.32
CID005318562	MCC504-O06	InChI=1S/C11H10O4/c1-5-3-8(13)10-9(14)4-7(12)6(2)11(10)15-5/h3-4,12,14H,1-2H3	5,7-dihydroxy-2,8-dimethyl-1-benzopyran-4-one	206.195
CID000004713	BMI01-C01	InChI=1S/C16H13NO3/c1-19-14-8-4-6-11(16(14)17)15-9-12(18)10-5-2-3-7-13(10)20-15/h2-9H,17H2,1H3	2-(2-amino-3-methoxyphenyl)-1-benzopyran-4-one	267.279
CID003310692	MCC406-K06	InChI=1S/C20H18Cl2O7/c1-7-10-17(13(22)18(26-5)12(7)21)28-15-8(2)11(19(23)27-6)14(25-4)9(3)16(15)29-20(10)24/h1-6H3	8,10-dichloro-3,9-dimethoxy-1,4,7-trimethyl-6-oxo-2-benzo[b][1,4]benzodioxepincarboxylic acid methyl ester	441.259
CID000001993	MCC501-H04	InChI=1S/C8H18NO2/c1-7(11-8(2)10)6-9(3,4)5/h7H,6H2,1-5H3/q+1	2-acetyloxypropyl(trimethyl)ammonium	160.234
CID002133152	MCC507-O08	InChI=1S/C15H18N2OS2/c1-10(2)17-14(18)13(20-15(17)19)9-11-5-7-12(8-6-11)16(3)4/h5-10H,1-4H3/b13-9-	(5Z)-5-[[4-(dimethylamino)phenyl]methylidene]-3-propan-2-yl-2-sulfanylidene-4-thiazolidinone	306.446
CID000003293	MCC402-N07	InChI=1S/C14H19NO/c1-5-16-11-6-7-13-12(8-11)10(2)9-14(3,4)15-13/h6-9,15H,5H2,1-4H3	6-ethoxy-2,2,4-trimethyl-1H-quinoline	217.307
CID000009294	MCC401-O20	InChI=1S/C10H15NO/c1-8(11-2)10(12)9-6-4-3-5-7-9/h3-8,10-12H,1-2H3/t8-,10-/m0/s1	(1R,2S)-2-(methylamino)-1-phenyl-1-propanol	165.232
CID000004871	MCC501-B22	InChI=1S/C25H24O6/c1-13(2)5-7-15-21(28)20-22(29)17(14-6-8-18(26)19(27)11-14)12-30-24(20)16-9-10-25(3,4)31-23(15)16/h5-6,8-12,26-28H,7H2,1-4H3	3-(3,4-dihydroxyphenyl)-5-hydroxy-8,8-dimethyl-6-(3-methylbut-2-enyl)-4-pyrano[2,3-h][1]benzopyranone	420.454
CID000002871	MCC506-A09	InChI=1S/C14H16ClO5PS/c1-4-17-21(22,18-5-2)20-10-6-7-11-9(3)13(15)14(16)19-12(11)8-10/h6-8H,4-5H2,1-3H3	3-chloro-7-diethoxyphosphinothioyloxy-4-methyl-1-benzopyran-2-one	362.766
CID000003344	MCC502-P13	InChI=1S/C15H20N2O2/c18-14-16-12-15(19-14)7-10-17(11-8-15)9-6-13-4-2-1-3-5-13/h1-5H,6-12H2,(H,16,18)	8-(2-phenylethyl)-1-oxa-3,8-diazaspiro[4.5]decan-2-one	260.332
CID000010504	MCC505-I12	InChI=1S/C30H44O9/c1-17-26(33)23(36-3)13-25(38-17)39-19-4-9-28(16-31)21-5-8-27(2)20(18-12-24(32)37-15-18)7-11-30(27,35)22(21)6-10-29(28,34)14-19/h12,16-17,19-23,25-26,33-35H,4-11,13-15H2,1-3H3/t17-,19+,20?,21?,22?,23+,25+,26-,27?,28?,29+,30?/m1/s1	(3S,5S)-5,14-dihydroxy-3-[[(2R,4S,5R,6R)-5-hydroxy-4-methoxy-6-methyl-2-oxanyl]oxy]-13-methyl-17-(5-oxo-2H-furan-3-yl)-2,3,4,6,7,8,9,11,12,15,16,17-dodecahydro-1H-cyclopenta[a]phenanthrene-10-carboxaldehyde	548.665
CID000000679	MCC406-D02	InChI=1S/C2H6OS/c1-4(2)3/h1-2H3	methylsulfinylmethane	78.1334
CID003080557	MCC505-B08	InChI=1S/C6H11NO2S2/c1-11(8,9)5-3-2-4-7-6-10/h2-5H2,1H3	1-isothiocyanato-4-methylsulfonylbutane	193.287
CID000164739	MCC406-B19	InChI=1S/C9H13NO3/c1-5(10)9(13)6-2-3-7(11)8(12)4-6/h2-5,9,11-13H,10H2,1H3/t5-,9-/m0/s1	4-[(1R,2S)-2-amino-1-hydroxypropyl]benzene-1,2-diol	183.204
CID000160355	BMI01-J24	InChI=1S/C19H26N6O/c1-4-15(11-26)22-19-23-17(20-10-14-8-6-5-7-9-14)16-18(24-19)25(12-21-16)13(2)3/h5-9,12-13,15,26H,4,10-11H2,1-3H3,(H2,20,22,23,24)/t15-/m1/s1	(2R)-2-[[6-[(phenylmethyl)amino]-9-propan-2-yl-2-purinyl]amino]-1-butanol	354.449
CID000000790	MCC505-C20	InChI=1S/C5H4N4O/c10-5-3-4(7-1-6-3)8-2-9-5/h1-2H,(H2,6,7,8,9,10)	3,7-dihydropurin-6-one	136.111
CID005702001	MCC501-C19	InChI=1S/C23H28N2O4/c1-4-15-14-25-11-9-16(15)12-21(25)22(29-23(26)28-5-2)18-8-10-24-20-7-6-17(27-3)13-19(18)20/h4,6-8,10,13,15-16,21-22H,1,5,9,11-12,14H2,2-3H3/t15-,16-,21+,22-/m0/s1	carbonic acid [(S)-[(2R,4S,5R)-5-ethenyl-1-azabicyclo[2.2.2]octan-2-yl]-(6-methoxy-4-quinolinyl)methyl] ethyl ester	396.479
CID000452191	MCC503-A18	InChI=1S/C15H22O5/c1-8-4-5-11-9(2)12(16)17-13-15(11)10(8)6-7-14(3,18-13)19-20-15/h8-11,13H,4-7H2,1-3H3/t8-,9-,10+,11+,13-,14?,15-/m1/s1	null	282.332
CID000442981	MCC502-L13	InChI=1S/C41H63NO15/c1-10-19(3)34(47)56-33-28(46)27-23(17-42-16-18(2)11-12-25(42)38(27,9)50)24-15-39-32(40(24,33)51)30(54-22(6)45)29(53-21(5)44)31-36(39,7)14-13-26(41(31,52)57-39)55-35(48)37(8,49)20(4)43/h18-20,23-33,43,46,49-52H,10-17H2,1-9H3/t18-,19+,20+,23-,24-,25-,26-,27+,28+,29-,30+,31-,32+,33-,36-,37-,38+,39+,40-,41+/m0/s1	null	809.937
CID000002345	MCC503-A06	InChI=1S/C14H12O2/c15-14(13-9-5-2-6-10-13)16-11-12-7-3-1-4-8-12/h1-10H,11H2	benzoic acid (phenylmethyl) ester	212.244
CID000000679	MCC402-G24	InChI=1S/C2H6OS/c1-4(2)3/h1-2H3	methylsulfinylmethane	78.1334
CID000002366	MCC506-N17	InChI=1S/C8H12N2/c1-9-7-5-8-4-2-3-6-10-8/h2-4,6,9H,5,7H2,1H3	N-methyl-2-(2-pyridinyl)ethanamine	136.194
CID006708637	MCC504-M11	InChI=1S/C27H36O7/c1-25(2)19(12-20(28)32-5)27(4)17-6-8-26(3)18(15(17)10-16(22(25)30)23(27)31)11-21(29)34-24(26)14-7-9-33-13-14/h7,9,13,16-17,19,21-22,24,29-30H,6,8,10-12H2,1-5H3/t16-,17?,19-,21?,22+,24-,26+,27+/m0/s1	null	472.571
CID000005917	MCC506-C04	InChI=1S/C6H10N4/c1-2-4-6-7-8-9-10(6)5-3-1/h1-5H2	6,7,8,9-tetrahydro-5H-tetrazolo[1,5-a]azepine	138.17
CID002873790	MCC407-H07	InChI=1S/C21H20F3N3O3/c22-21(23,24)14-2-1-3-17(12-14)27-19(28)13-18(20(27)29)25-15-4-6-16(7-5-15)26-8-10-30-11-9-26/h1-7,12,18,25H,8-11,13H2	3-[4-(4-morpholinyl)anilino]-1-[3-(trifluoromethyl)phenyl]pyrrolidine-2,5-dione	419.397
CID000003336	MCC502-P15	InChI=1S/C23H25N/c1-19(20-11-5-2-6-12-20)24-18-17-23(21-13-7-3-8-14-21)22-15-9-4-10-16-22/h2-16,19,23-24H,17-18H2,1H3	3,3-diphenyl-N-(1-phenylethyl)-1-propanamine	315.451
CID000000679	MCC403-C01	InChI=1S/C2H6OS/c1-4(2)3/h1-2H3	methylsulfinylmethane	78.1334
CID005359405	BMI01-M17	InChI=1S/C16H10N2O2/c19-15-10-6-2-4-8-12(10)17-14(15)13-9-5-1-3-7-11(9)18-16(13)20/h1-8,17H,(H,18,20)/b14-13+	(3E)-3-(3-oxo-1H-indol-2-ylidene)-1H-indol-2-one	262.263
CID000015052	MCC406-L08	InChI=1S/C9H11NO2.ClH/c10-5-7-6-11-8-3-1-2-4-9(8)12-7;/h1-4,7H,5-6,10H2;1H	2,3-dihydro-1,4-benzodioxin-3-ylmethylammonium;chloride	201.65
CID000066569	MCC401-A17	InChI=1S/C10H8O2/c1-7-6-12-9-5-3-2-4-8(9)10(7)11/h2-6H,1H3	3-methyl-1-benzopyran-4-one	160.169
CID000073852	MCC505-O22	InChI=1S/C13H10O4/c14-9-3-1-8(2-4-9)13(17)11-6-5-10(15)7-12(11)16/h1-7,14-16H	(2,4-dihydroxyphenyl)-(4-hydroxyphenyl)methanone	230.216
CID000075653	MCC504-K06	InChI=1S/C10H12O4/c1-3-14-10(13)9-6(2)4-7(11)5-8(9)12/h4-5,11-12H,3H2,1-2H3	2,4-dihydroxy-6-methylbenzoic acid ethyl ester	196.2
CID005344245	MCC407-D11	InChI=1S/C20H20N2O4S3/c21-29(24,25)16-9-6-13(7-10-16)17-11-8-15(26-17)12-18-19(23)22(20(27)28-18)14-4-2-1-3-5-14/h6-12,14H,1-5H2,(H2,21,24,25)/b18-12+	4-[5-[(E)-(3-cyclohexyl-4-oxo-2-sulfanylidene-5-thiazolidinylidene)methyl]-2-furanyl]benzenesulfonamide	448.579
CID000000679	MCC404-C02	InChI=1S/C2H6OS/c1-4(2)3/h1-2H3	methylsulfinylmethane	78.1334
CID000001488	MCC506-G13	InChI=1S/C9H8Cl2O3/c1-13-9(12)5-14-8-3-2-6(10)4-7(8)11/h2-4H,5H2,1H3	2-(2,4-dichlorophenoxy)acetic acid methyl ester	235.064
CID000004928	MCC506-E13	InChI=1S/C10H19N5O/c1-6(2)11-8-13-9(12-7(3)4)15-10(14-8)16-5/h6-7H,1-5H3,(H2,11,12,13,14,15)	6-methoxy-N2,N4-di(propan-2-yl)-1,3,5-triazine-2,4-diamine	225.291
CID000000679	BMI01-A14	InChI=1S/C2H6OS/c1-4(2)3/h1-2H3	methylsulfinylmethane	78.1334
CID024832108	MCC406-M05	InChI=1S/C27H30O16/c1-8-17(32)20(35)22(37)26(40-8)39-7-15-18(33)21(36)23(38)27(42-15)43-25-19(34)16-13(31)5-10(28)6-14(16)41-24(25)9-2-3-11(29)12(30)4-9/h2-6,8,15,17-18,20-23,26-33,35-38H,7H2,1H3/t8-,15+,17-,18+,20+,21-,22+,23+,26-,27-/m0/s1	2-(3,4-dihydroxyphenyl)-5,7-dihydroxy-3-[[(2S,3R,4S,5S,6R)-3,4,5-trihydroxy-6-[[(2S,3R,4R,5R,6S)-3,4,5-trihydroxy-6-methyl-2-oxanyl]oxymethyl]-2-oxanyl]oxy]-1-benzopyran-4-one	610.518
CID000390689	MCC505-H16	InChI=1S/C15H26N2O2/c18-15(19)12-9-11(13-5-1-3-7-16-13)10-17-8-4-2-6-14(12)17/h11-14,16H,1-10H2,(H,18,19)	3-(2-piperidinyl)-2,3,4,6,7,8,9,9a-octahydro-1H-quinolizine-1-carboxylic acid	266.379
CID003258704	MCC406-G06	InChI=1S/C20H16Cl2O8/c1-6-10-18(13(22)14(24)12(6)21)29-16-7(2)11(19(25)27-5)15(28-9(4)23)8(3)17(16)30-20(10)26/h24H,1-5H3	3-acetyloxy-8,10-dichloro-9-hydroxy-1,4,7-trimethyl-6-oxo-2-benzo[b][1,4]benzodioxepincarboxylic acid methyl ester	455.242
CID006708640	MCC404-M15	InChI=1S/C27H36O10/c1-12(28)34-17-11-18(35-13(2)29)25(6)14-8-9-24(5)19(21(31)32)36-22(33)20-27(24,37-20)26(14,7)16(30)10-15(25)23(17,3)4/h14-15,17-20H,8-11H2,1-7H3,(H,31,32)/t14?,15?,17-,18+,19+,20?,24+,25-,26+,27?/m1/s1	null	520.569
CID000442291	MCC501-B08	InChI=1S/C15H18O7/c1-12(2,18)6-7-10(16)20-8(6)9-13(3)14(7,19)4-5-15(13,22-5)11(17)21-9/h5-9,18-19H,4H2,1-3H3/t5-,6+,7-,8-,9-,13-,14-,15+/m1/s1	null	310.299
CID000000679	MCC504-H23	InChI=1S/C2H6OS/c1-4(2)3/h1-2H3	methylsulfinylmethane	78.1334
CID053320719	MCC504-L10	InChI=1S/C21H31NO/c1-14(2)15-7-8-17-16(13-15)9-12-21(5)19(17,3)10-6-11-20(21,4)18(22)23/h7-8,13-14H,6,9-12H2,1-5H3,(H2,22,23)/t19-,20+,21-/m1/s1	(1R,4aS,10aR)-1,4a,10a-trimethyl-7-propan-2-yl-3,4,9,10-tetrahydro-2H-phenanthrene-1-carboxamide	313.477
CID000000785	MCC401-N06	InChI=1S/C6H6O2/c7-5-1-2-6(8)4-3-5/h1-4,7-8H	benzene-1,4-diol	110.111
CID000005055	MCC503-B19	InChI=1S/C8H8O3/c1-6(9)11-8-4-2-3-7(10)5-8/h2-5,10H,1H3	acetic acid (3-hydroxyphenyl) ester	152.147
CID000003639	MCC501-J09	InChI=1S/C7H8ClN3O4S2/c8-4-1-5-7(2-6(4)16(9,12)13)17(14,15)11-3-10-5/h1-2,10-11H,3H2,(H2,9,12,13)	6-chloro-1,1-dioxo-3,4-dihydro-2H-1$l^{6},2,4-benzothiadiazine-7-sulfonamide	297.739
CID006450842	BMI01-K11	InChI=1S/C17H16N2O/c1-19(2)13-9-7-12(8-10-13)11-15-14-5-3-4-6-16(14)18-17(15)20/h3-11H,1-2H3,(H,18,20)/b15-11-	(3Z)-3-[[4-(dimethylamino)phenyl]methylidene]-1H-indol-2-one	264.322
CID000002022	MCC403-B05	InChI=1S/C8H11N5O3/c9-8-11-6-5(7(15)12-8)10-3-13(6)4-16-2-1-14/h3,14H,1-2,4H2,(H3,9,11,12,15)	2-amino-9-(2-hydroxyethoxymethyl)-3H-purin-6-one	225.205
CID000002585	MCC406-A20	InChI=1S/C24H26N2O4/c1-28-21-10-4-5-11-22(21)29-14-13-25-15-17(27)16-30-23-12-6-9-20-24(23)18-7-2-3-8-19(18)26-20/h2-12,17,25-27H,13-16H2,1H3	1-(9H-carbazol-4-yloxy)-3-[2-(2-methoxyphenoxy)ethylamino]-2-propanol	406.474
CID000095168	MCC504-F19	InChI=1S/C25H24O5/c1-14(2)5-10-17-21(27)20-22(28)19(15-6-8-16(26)9-7-15)13-29-24(20)18-11-12-25(3,4)30-23(17)18/h5-9,11-13,26-27H,10H2,1-4H3	5-hydroxy-3-(4-hydroxyphenyl)-8,8-dimethyl-6-(3-methylbut-2-enyl)-4-pyrano[2,3-h][1]benzopyranone	404.455
CID005280704	MCC405-D11	InChI=1S/C21H20O10/c22-8-16-18(26)19(27)20(28)21(31-16)29-11-5-12(24)17-13(25)7-14(30-15(17)6-11)9-1-3-10(23)4-2-9/h1-7,16,18-24,26-28H,8H2/t16-,18-,19+,20-,21-/m1/s1	5-hydroxy-2-(4-hydroxyphenyl)-7-[[(2S,3R,4S,5S,6R)-3,4,5-trihydroxy-6-(hydroxymethyl)-2-oxanyl]oxy]-1-benzopyran-4-one	432.377
CID000002396	BMI01-G13	InChI=1S/C25H24N4O2/c1-28(2)12-7-13-29-15-19(17-9-4-6-11-21(17)29)23-22(24(30)27-25(23)31)18-14-26-20-10-5-3-8-16(18)20/h3-6,8-11,14-15,26H,7,12-13H2,1-2H3,(H,27,30,31)	3-[1-[3-(dimethylamino)propyl]-3-indolyl]-4-(1H-indol-3-yl)pyrrole-2,5-dione	412.484
CID002184108	MCC407-C14	InChI=1S/C18H19ClN2O3S/c1-3-11-20-18(22)15-9-7-14(8-10-15)13-21(25(2,23)24)17-6-4-5-16(19)12-17/h3-10,12H,1,11,13H2,2H3,(H,20,22)	4-[(3-chloro-N-methylsulfonylanilino)methyl]-N-prop-2-enylbenzamide	378.873
CID000000679	MCC405-N23	InChI=1S/C2H6OS/c1-4(2)3/h1-2H3	methylsulfinylmethane	78.1334
CID005354503	MCC404-K04	InChI=1S/C31H52O2/c1-8-23(20(2)3)10-9-21(4)27-13-14-28-26-12-11-24-19-25(33-22(5)32)15-17-30(24,6)29(26)16-18-31(27,28)7/h11,20-21,23,25-29H,8-10,12-19H2,1-7H3/t21-,23-,25+,26+,27-,28+,29+,30+,31-/m1/s1	acetic acid [(3S,8S,9S,10R,13R,14S,17R)-17-[(2R,5R)-5-ethyl-6-methylheptan-2-yl]-10,13-dimethyl-2,3,4,7,8,9,11,12,14,15,16,17-dodecahydro-1H-cyclopenta[a]phenanthren-3-yl] ester	456.743
CID000000679	MCC504-I01	InChI=1S/C2H6OS/c1-4(2)3/h1-2H3	methylsulfinylmethane	78.1334
CID000000896	MCC406-O08	InChI=1S/C13H16N2O2/c1-9(16)14-6-5-10-8-15-13-4-3-11(17-2)7-12(10)13/h3-4,7-8,15H,5-6H2,1-2H3,(H,14,16)	N-[2-(5-methoxy-1H-indol-3-yl)ethyl]acetamide	232.278
CID001548886	MCC502-C08	InChI=1S/C20H17FO3S/c1-12-17(9-13-3-6-15(7-4-13)25(2)24)16-8-5-14(21)10-19(16)18(12)11-20(22)23/h3-10H,11H2,1-2H3,(H,22,23)/p-1/b17-9-	2-[(3Z)-6-fluoro-2-methyl-3-[(4-methylsulfinylphenyl)methylidene]-1-indenyl]acetate	355.403
CID000003225	BMI01-P02	InChI=1S/C8H10O5/c9-7(10)5-3-1-2-4(13-3)6(5)8(11)12/h3-6H,1-2H2,(H,9,10)(H,11,12)	7-oxabicyclo[2.2.1]heptane-2,3-dicarboxylic acid	186.162
CID000005656	MCC403-B16	InChI=1S/C17H27NO2/c1-18(2)13-16(17(19)11-5-4-6-12-17)14-7-9-15(20-3)10-8-14/h7-10,16,19H,4-6,11-13H2,1-3H3	1-[2-(dimethylamino)-1-(4-methoxyphenyl)ethyl]-1-cyclohexanol	277.402
CID000006249	MCC401-I07	InChI=1S/C16H19N3O4S/c1-16(2)11(15(22)23)19-13(21)10(14(19)24-16)18-12(20)9(17)8-6-4-3-5-7-8/h3-7,9-11,14H,17H2,1-2H3,(H,18,20)(H,22,23)/t9-,10-,11+,14-/m1/s1	(2S,5R,6R)-6-[[(2R)-2-amino-1-oxo-2-phenylethyl]amino]-3,3-dimethyl-7-oxo-4-thia-1-azabicyclo[3.2.0]heptane-2-carboxylic acid	349.405
CID000000679	MCC506-A02	InChI=1S/C2H6OS/c1-4(2)3/h1-2H3	methylsulfinylmethane	78.1334
CID003428129	MCC505-I18	InChI=1S/C23H20O7/c1-23(2)6-5-12-21-14(8-19(26-4)22(12)30-23)20(24)15(10-27-21)13-7-17-18(29-11-28-17)9-16(13)25-3/h5-10H,11H2,1-4H3	6-methoxy-3-(6-methoxy-1,3-benzodioxol-5-yl)-8,8-dimethyl-4-pyrano[2,3-h][1]benzopyranone	408.401
CID000004940	MCC402-K11	InChI=1S/C20H24N2OS/c1-5-18(23)15-10-11-20-17(12-15)22(13-14(2)21(3)4)16-8-6-7-9-19(16)24-20/h6-12,14H,5,13H2,1-4H3	1-[10-[2-(dimethylamino)propyl]-2-phenothiazinyl]-1-propanone	340.482
CID000005569	MCC406-E21	InChI=1S/C13H16F3N3O4/c1-3-5-17(6-4-2)12-10(18(20)21)7-9(13(14,15)16)8-11(12)19(22)23/h7-8H,3-6H2,1-2H3	2,6-dinitro-N,N-dipropyl-4-(trifluoromethyl)aniline	335.279
CID000068134	MCC504-N08	InChI=1S/C7H14N2O4S2/c8-4(6(10)11)1-14-3-15-2-5(9)7(12)13/h4-5H,1-3,8-9H2,(H,10,11)(H,12,13)/t4-,5-/m0/s1	(2R)-2-amino-3-[[[(2R)-2-amino-2-carboxyethyl]thio]methylthio]propanoic acid	254.327
CID000010272	MCC504-L15	InChI=1S/C12H20N2O2/c1-5-9(4)11-7-13-10(6-8(2)3)12(15)14(11)16/h7-9,16H,5-6H2,1-4H3	6-butan-2-yl-1-hydroxy-3-(2-methylpropyl)-2-pyrazinone	224.299
CID000072276	MCC404-L03	InChI=1S/C15H14O6/c16-8-4-11(18)9-6-13(20)15(21-14(9)5-8)7-1-2-10(17)12(19)3-7/h1-5,13,15-20H,6H2/t13-,15-/m1/s1	(2R,3R)-2-(3,4-dihydroxyphenyl)-3,4-dihydro-2H-1-benzopyran-3,5,7-triol	290.268
CID000004601	MCC402-A19	InChI=1S/C18H23NO/c1-15-9-7-8-12-17(15)18(20-14-13-19(2)3)16-10-5-4-6-11-16/h4-12,18H,13-14H2,1-3H3	N,N-dimethyl-2-[(2-methylphenyl)-phenylmethoxy]ethanamine	269.381
CID000013622	MCC405-L18	InChI=1S/C7H8O3/c1-10-6-4-2-3-5(8)7(6)9/h2-4,8-9H,1H3	3-methoxybenzene-1,2-diol	140.137
CID000003973	BMI01-H10	InChI=1S/C19H17NO3/c21-17-13-18(20-9-11-22-12-10-20)23-19-15(7-4-8-16(17)19)14-5-2-1-3-6-14/h1-8,13H,9-12H2	2-(4-morpholinyl)-8-phenyl-1-benzopyran-4-one	307.343
CID000024678	MCC406-G21	InChI=1S/C16H22Cl2O3/c1-12(2)6-4-3-5-9-20-16(19)11-21-15-8-7-13(17)10-14(15)18/h7-8,10,12H,3-6,9,11H2,1-2H3	2-(2,4-dichlorophenoxy)acetic acid 6-methylheptyl ester	333.25
CID000000679	MCC405-N01	InChI=1S/C2H6OS/c1-4(2)3/h1-2H3	methylsulfinylmethane	78.1334
CID000004878	BMI01-L07	InChI=1S/C15H16ClN5/c1-15(2,3)21-14-11(13(17)18-8-19-14)12(20-21)9-4-6-10(16)7-5-9/h4-8H,1-3H3,(H2,17,18,19)	1-tert-butyl-3-(4-chlorophenyl)-4-pyrazolo[3,4-d]pyrimidinamine	301.774
CID000005995	MCC501-D14	InChI=1S/C22H32O3/c1-4-20(24)25-19-8-7-17-16-6-5-14-13-15(23)9-11-21(14,2)18(16)10-12-22(17,19)3/h13,16-19H,4-12H2,1-3H3/t16-,17-,18-,19-,21-,22-/m0/s1	propanoic acid [(8R,9S,10R,13S,14S,17S)-10,13-dimethyl-3-oxo-1,2,6,7,8,9,11,12,14,15,16,17-dodecahydrocyclopenta[a]phenanthren-17-yl] ester	344.488
CID005281708	BMI01-L24	InChI=1S/C15H10O4/c16-10-3-1-9(2-4-10)13-8-19-14-7-11(17)5-6-12(14)15(13)18/h1-8,16-17H	7-hydroxy-3-(4-hydroxyphenyl)-1-benzopyran-4-one	254.238
CID000005881	MCC504-C16	InChI=1S/C19H28O2/c1-18-9-7-13(20)11-12(18)3-4-14-15-5-6-17(21)19(15,2)10-8-16(14)18/h3,13-16,20H,4-11H2,1-2H3/t13-,14-,15-,16-,18-,19-/m0/s1	(3S,8R,9S,10R,13S,14S)-3-hydroxy-10,13-dimethyl-1,2,3,4,7,8,9,11,12,14,15,16-dodecahydrocyclopenta[a]phenanthren-17-one	288.424
CID000348153	MCC405-P14	InChI=1S/C4H9N3O3/c5-2(3(8)9)1-7-4(6)10/h2H,1,5H2,(H,8,9)(H3,6,7,10)	2-amino-3-(carbamoylamino)propanoic acid	147.133
CID000006741	MCC406-B10	InChI=1S/C22H30O5/c1-12-8-14-15-5-7-22(27,18(26)11-23)21(15,3)10-17(25)19(14)20(2)6-4-13(24)9-16(12)20/h4,6,9,12,14-15,17,19,23,25,27H,5,7-8,10-11H2,1-3H3/t12-,14-,15-,17-,19+,20-,21-,22-/m0/s1	(6S,8S,9S,10R,11S,13S,14S,17R)-11,17-dihydroxy-17-(2-hydroxy-1-oxoethyl)-6,10,13-trimethyl-7,8,9,11,12,14,15,16-octahydro-6H-cyclopenta[a]phenanthren-3-one	374.471
CID000068094	MCC401-P04	InChI=1S/C12H10N2O/c1-7-12-10(4-5-13-7)9-3-2-8(15)6-11(9)14-12/h2-6,13-14H,1H3	1-methyl-2,9-dihydropyrido[3,4-b]indol-7-one	198.221
CID000597579	MCC404-J09	InChI=1S/C19H22O6/c1-21-12-8-16(23-3)13-10-14(20)19(25-17(13)9-12)11-5-6-15(22-2)18(7-11)24-4/h5-9,14,19-20H,10H2,1-4H3	2-(3,4-dimethoxyphenyl)-5,7-dimethoxy-3,4-dihydro-2H-1-benzopyran-3-ol	346.374
CID000000679	MCC507-J23	InChI=1S/C2H6OS/c1-4(2)3/h1-2H3	methylsulfinylmethane	78.1334
CID005291782	MCC507-L17	InChI=1S/C18H13ClN2O3S/c19-12-4-1-5-13(10-12)20-17(22)15(11-14-6-2-8-24-14)21-18(23)16-7-3-9-25-16/h1-11H,(H,20,22)(H,21,23)/b15-11+	N-[(E)-3-(3-chloroanilino)-1-(2-furanyl)-3-oxoprop-1-en-2-yl]-2-thiophenecarboxamide	372.825
CID000000679	BMI01-B08	InChI=1S/C2H6OS/c1-4(2)3/h1-2H3	methylsulfinylmethane	78.1334
CID000737955	MCC407-I06	InChI=1S/C16H14N2O2/c1-11-14-10-13(20-2)8-9-15(14)17-16(19)18(11)12-6-4-3-5-7-12/h3-10H,1H2,2H3,(H,17,19)	6-methoxy-4-methylene-3-phenyl-1H-quinazolin-2-one	266.295
CID000004642	MCC403-J17	InChI=1S/C20H28N2O3/c1-22-14-8-13-21-18(22)15-25-19(23)20(24,16-9-4-2-5-10-16)17-11-6-3-7-12-17/h2,4-5,9-10,17,24H,3,6-8,11-15H2,1H3	2-cyclohexyl-2-hydroxy-2-phenylacetic acid (1-methyl-5,6-dihydro-4H-pyrimidin-2-yl)methyl ester	344.448
CID000004926	MCC402-K05	InChI=1S/C17H20N2S/c1-18(2)12-7-13-19-14-8-3-5-10-16(14)20-17-11-6-4-9-15(17)19/h3-6,8-11H,7,12-13H2,1-2H3	N,N-dimethyl-3-(10-phenothiazinyl)-1-propanamine	284.419
CID000000679	MCC506-C01	InChI=1S/C2H6OS/c1-4(2)3/h1-2H3	methylsulfinylmethane	78.1334
CID000003896	BMI01-J05	InChI=1S/C14H13NO5/c16-10-2-4-12(17)8(5-10)7-15-9-1-3-13(18)11(6-9)14(19)20/h1-6,15-18H,7H2,(H,19,20)	5-[(2,5-dihydroxyphenyl)methylamino]-2-hydroxybenzoic acid	275.257
CID000002227	MCC405-D21	InChI=1S/C6H16N6/c7-5(8)11-3-1-2-4-12-6(9)10/h1-4H2,(H4,7,8,11)(H4,9,10,12)	2-[4-(diaminomethylideneamino)butyl]guanidine	172.231
CID006708587	MCC404-G12	InChI=1S/C28H40O10/c1-13(29)35-18-12-19(36-14(2)30)26(6)15-9-10-25(5)20(22(32)34-8)37-23(33)21-28(25,38-21)27(15,7)17(31)11-16(26)24(18,3)4/h15-21,31H,9-12H2,1-8H3/t15?,16?,17-,18-,19+,20+,21?,25+,26-,27+,28?/m1/s1	null	536.611
CID000667467	MCC403-I14	InChI=1S/C18H18ClNS/c1-20(2)11-5-7-14-15-6-3-4-8-17(15)21-18-10-9-13(19)12-16(14)18/h3-4,6-10,12H,5,11H2,1-2H3/b14-7-	(3Z)-3-(2-chloro-9-thioxanthenylidene)-N,N-dimethyl-1-propanamine	315.86
CID000003610	MCC501-H19	InChI=1S/C12H18O2/c1-2-3-4-5-6-10-7-8-11(13)9-12(10)14/h7-9,13-14H,2-6H2,1H3	4-hexylbenzene-1,3-diol	194.27
CID000004933	MCC406-C19	InChI=1S/C9H9Cl2NO/c1-2-9(13)12-6-3-4-7(10)8(11)5-6/h3-5H,2H2,1H3,(H,12,13)	N-(3,4-dichlorophenyl)propanamide	218.08
CID006708591	MCC404-G16	InChI=1S/C26H36O8/c1-13(27)32-17-12-15-22(2,3)16(28)9-10-23(15,4)14-8-11-24(5)18(20(29)31-7)33-21(30)19-26(24,34-19)25(14,17)6/h14-15,17-19H,8-12H2,1-7H3/t14?,15?,17-,18+,19?,23-,24+,25+,26?/m1/s1	null	476.559
CID002873838	MCC407-B17	InChI=1S/C20H26N2O2/c23-19(17-12-6-2-7-13-17)21-18(16-10-4-1-5-11-16)20(24)22-14-8-3-9-15-22/h2,6-7,12-13H,1,3-5,8-11,14-15H2,(H,21,23)	N-[1-cyclohexylidene-2-oxo-2-(1-piperidinyl)ethyl]benzamide	326.433
CID002873772	MCC507-D05	InChI=1S/C19H18ClN3O3/c1-11-16(18(24)22-14-8-3-4-9-15(14)26-2)17(23-19(25)21-11)12-6-5-7-13(20)10-12/h3-10,17H,1-2H3,(H,22,24)(H2,21,23,25)	4-(3-chlorophenyl)-N-(2-methoxyphenyl)-6-methyl-2-oxo-3,4-dihydro-1H-pyrimidine-5-carboxamide	371.818
CID000004932	MCC403-L03	InChI=1S/C21H27NO3/c1-2-14-22-15-18(23)16-25-21-11-7-6-10-19(21)20(24)13-12-17-8-4-3-5-9-17/h3-11,18,22-23H,2,12-16H2,1H3	1-[2-[2-hydroxy-3-(propylamino)propoxy]phenyl]-3-phenyl-1-propanone	341.444
CID004552810	MCC404-L12	InChI=1S/C15H24O/c1-10-6-8-14(16)11(2)5-7-13-12(10)9-15(13,3)4/h11-13H,1,5-9H2,2-4H3	4,11,11-trimethyl-8-methylene-5-bicyclo[7.2.0]undecanone	220.35
CID000012035	MCC401-E19	InChI=1S/C5H9NO3S/c1-3(7)6-4(2-10)5(8)9/h4,10H,2H2,1H3,(H,6,7)(H,8,9)/t4-/m0/s1	(2R)-2-acetamido-3-mercaptopropanoic acid	163.195
CID000003229	MCC503-K10	InChI=1S/C15H17FN4O3/c1-2-19-8-10(15(22)23)12(21)9-7-11(16)14(18-13(9)19)20-5-3-17-4-6-20/h7-8,17H,2-6H2,1H3,(H,22,23)	1-ethyl-6-fluoro-4-oxo-7-(1-piperazinyl)-1,8-naphthyridine-3-carboxylic acid	320.319
CID001126294	MCC407-G22	InChI=1S/C20H27N3O3/c1-24-18-11-17(12-19(25-2)20(18)26-3)15-23-9-7-22(8-10-23)14-16-5-4-6-21-13-16/h4-6,11-13H,7-10,14-15H2,1-3H3	1-(3-pyridinylmethyl)-4-[(3,4,5-trimethoxyphenyl)methyl]piperazine	357.447
CID000000679	MCC507-G24	InChI=1S/C2H6OS/c1-4(2)3/h1-2H3	methylsulfinylmethane	78.1334
CID000000679	MCC405-P01	InChI=1S/C2H6OS/c1-4(2)3/h1-2H3	methylsulfinylmethane	78.1334
CID000187790	MCC506-C16	InChI=1S/C10H13N5O4/c11-10-13-8-7(9(18)14-10)12-3-15(8)6-1-4(17)5(2-16)19-6/h3-6,16-17H,1-2H2,(H3,11,13,14,18)/t4-,5+,6+/m0/s1	2-amino-9-[(2R,4S,5R)-4-hydroxy-5-(hydroxymethyl)-2-oxolanyl]-3H-purin-6-one	267.241
CID002873620	MCC507-O18	InChI=1S/C19H21N3OS.ClH/c1-20-10-12-21(13-11-20)14-19(23)22-15-6-2-4-8-17(15)24-18-9-5-3-7-16(18)22;/h2-9H,10-14H2,1H3;1H	2-(4-methyl-1-piperazinyl)-1-(10-phenothiazinyl)ethanone;hydrochloride	375.915
CID000097297	BMI01-L02	InChI=1S/C11H13IN4O4/c12-4-1-16(10-6(4)9(13)14-3-15-10)11-8(19)7(18)5(2-17)20-11/h1,3,5,7-8,11,17-19H,2H2,(H2,13,14,15)/t5-,7-,8-,11-/m1/s1	(2R,3R,4S,5R)-2-(4-amino-5-iodo-7-pyrrolo[2,3-d]pyrimidinyl)-5-(hydroxymethyl)oxolane-3,4-diol	392.15
CID000002244	MCC501-A15	InChI=1S/C9H8O4/c1-6(10)13-8-5-3-2-4-7(8)9(11)12/h2-5H,1H3,(H,11,12)	2-acetyloxybenzoic acid	180.157
CID000441140	MCC405-N14	InChI=1S/C17H17ClO6/c1-8-5-9(19)6-12(23-4)17(8)16(20)13-10(21-2)7-11(22-3)14(18)15(13)24-17/h6-8H,5H2,1-4H3/t8-,17+/m1/s1	(2S,5'R)-7-chloro-3',4,6-trimethoxy-5'-methylspiro[benzofuran-2,4'-cyclohex-2-ene]-1',3-dione	352.766
CID000854782	MCC507-N03	InChI=1S/C17H13ClN2O2S/c18-14-8-6-13(7-9-14)15(21)11-23-17-20-19-16(22-17)10-12-4-2-1-3-5-12/h1-9H,10-11H2	1-(4-chlorophenyl)-2-[[5-(phenylmethyl)-1,3,4-oxadiazol-2-yl]thio]ethanone	344.815
CID000003544	BMI01-D09	InChI=1S/C11H13N3O2S/c12-5-7-14-17(15,16)11-3-1-2-9-8-13-6-4-10(9)11/h1-4,6,8,14H,5,7,12H2	N-(2-aminoethyl)-5-isoquinolinesulfonamide	251.305
CID005318834	MCC406-L20	InChI=1S/C16H12O6/c1-21-12-5-4-9(15(19)16(12)20)11-7-22-13-6-8(17)2-3-10(13)14(11)18/h2-7,17,19-20H,1H3	3-(2,3-dihydroxy-4-methoxyphenyl)-7-hydroxy-1-benzopyran-4-one	300.263
CID000002803	MCC506-P08	InChI=1S/C9H9Cl2N3/c10-6-2-1-3-7(11)8(6)14-9-12-4-5-13-9/h1-3H,4-5H2,(H2,12,13,14)	N-(2,6-dichlorophenyl)-4,5-dihydro-1H-imidazol-2-amine	230.094
CID005281571	MCC504-L05	InChI=1S/C11H8O5/c12-6-3-1-2-5-4-7(13)10(15)11(16)8(5)9(6)14/h1-4,13,15-16H,(H,12,14)	2,3,4,5-tetrahydroxy-6-benzo[7]annulenone	220.178
CID000013622	MCC505-L18	InChI=1S/C7H8O3/c1-10-6-4-2-3-5(8)7(6)9/h2-4,8-9H,1H3	3-methoxybenzene-1,2-diol	140.137
CID005280373	MCC506-C10	InChI=1S/C16H12O5/c1-20-11-4-2-9(3-5-11)12-8-21-14-7-10(17)6-13(18)15(14)16(12)19/h2-8,17-18H,1H3	5,7-dihydroxy-3-(4-methoxyphenyl)-1-benzopyran-4-one	284.263
CID000043672	MCC402-G11	InChI=1S/C23H27N5O7S/c1-4-26-10-11-27(19(32)18(26)31)22(35)25-13(12-8-6-5-7-9-12)16(29)24-14-17(30)28-15(21(33)34)23(2,3)36-20(14)28/h5-9,13-15,20H,4,10-11H2,1-3H3,(H,24,29)(H,25,35)(H,33,34)/t13-,14-,15+,20-/m1/s1	(2S,5R,6R)-6-[[(2R)-2-[[(4-ethyl-2,3-dioxo-1-piperazinyl)-oxomethyl]amino]-1-oxo-2-phenylethyl]amino]-3,3-dimethyl-7-oxo-4-thia-1-azabicyclo[3.2.0]heptane-2-carboxylic acid	517.555
CID000000679	MCC507-I23	InChI=1S/C2H6OS/c1-4(2)3/h1-2H3	methylsulfinylmethane	78.1334
CID000000679	MCC406-M24	InChI=1S/C2H6OS/c1-4(2)3/h1-2H3	methylsulfinylmethane	78.1334
CID000003289	MCC406-K13	InChI=1S/C8H19O2PS2/c1-4-7-12-11(9,10-6-3)13-8-5-2/h4-8H2,1-3H3	1-[[ethoxy-(propylthio)phosphoryl]thio]propane	242.339
CID000443958	MCC403-F13	InChI=1S/C28H35FO7/c1-16(30)34-15-22(33)28-23(35-26(36-28)9-4-5-10-26)13-20-19-7-6-17-12-18(31)8-11-24(17,2)27(19,29)21(32)14-25(20,28)3/h8,11-12,19-21,23,32H,4-7,9-10,13-15H2,1-3H3/t19-,20-,21-,23+,24-,25-,27-,28+/m0/s1	null	502.572
CID005042858	MCC407-B06	InChI=1S/C19H20O8/c1-8-5-12(21)11(7-20)17(23)15(8)19(25)27-13-6-9(2)14(18(24)26-4)16(22)10(13)3/h5-6,20-23H,7H2,1-4H3	2,4-dihydroxy-3-(hydroxymethyl)-6-methylbenzoic acid (3-hydroxy-4-methoxycarbonyl-2,5-dimethylphenyl) ester	376.357
CID000002912	BMI01-P16	InChI=1S/C22H19Cl2NO3/c1-22(2)17(12-19(23)24)20(22)21(26)28-18(13-25)14-7-6-10-16(11-14)27-15-8-4-3-5-9-15/h3-12,17-18,20H,1-2H3	3-(2,2-dichloroethenyl)-2,2-dimethyl-1-cyclopropanecarboxylic acid [cyano-(3-phenoxyphenyl)methyl] ester	416.297
CID000000679	MCC501-A01	InChI=1S/C2H6OS/c1-4(2)3/h1-2H3	methylsulfinylmethane	78.1334
CID006708564	MCC404-G05	InChI=1S/C27H31ClO7/c1-23(2)17(10-19(29)32-5)25(4)16-6-8-24(3)18(11-20(30)34-22(24)14-7-9-33-13-14)26(16)12-15(21(25)31)27(23,28)35-26/h7,9,11,13,15-17,22H,6,8,10,12H2,1-5H3/t15?,16?,17-,22-,24+,25+,26-,27?/m0/s1	null	502.984
CID000073357	MCC401-F21	InChI=1S/C60H92N12O10/c1-35(2)31-43-53(75)67-45(33-39-19-11-9-12-20-39)59(81)71-29-17-25-47(71)55(77)70-50(38(7)8)58(80)64-42(24-16-28-62)52(74)66-44(32-36(3)4)54(76)68-46(34-40-21-13-10-14-22-40)60(82)72-30-18-26-48(72)56(78)69-49(37(5)6)57(79)63-41(23-15-27-61)51(73)65-43/h9-14,19-22,35-38,41-50H,15-18,23-34,61-62H2,1-8H3,(H,63,79)(H,64,80)(H,65,73)(H,66,74)(H,67,75)(H,68,76)(H,69,78)(H,70,77)/…	null	1141.45
CID000004931	MCC406-I07	InChI=1S/C11H14ClNO/c1-9(2)13(11(14)8-12)10-6-4-3-5-7-10/h3-7,9H,8H2,1-2H3	2-chloro-N-phenyl-N-propan-2-ylacetamide	211.688
CID000005991	MCC501-D03	InChI=1S/C20H24O2/c1-3-20(22)11-9-18-17-6-4-13-12-14(21)5-7-15(13)16(17)8-10-19(18,20)2/h1,5,7,12,16-18,21-22H,4,6,8-11H2,2H3/t16-,17-,18+,19+,20+/m1/s1	(8R,9S,13S,14S,17R)-17-ethynyl-13-methyl-7,8,9,11,12,14,15,16-octahydro-6H-cyclopenta[a]phenanthrene-3,17-diol	296.403
CID000000679	MCC505-C24	InChI=1S/C2H6OS/c1-4(2)3/h1-2H3	methylsulfinylmethane	78.1334
CID000066381	MCC503-K19	InChI=1S/C27H36F2O5/c1-14-9-16-17-11-19(28)18-10-15(30)7-8-26(18,6)27(17,29)21(32)12-25(16,5)22(14)20(31)13-34-23(33)24(2,3)4/h7-8,10,14,16-17,19,21-22,32H,9,11-13H2,1-6H3/t14-,16+,17+,19+,21+,22-,25+,26+,27+/m1/s1	2,2-dimethylpropanoic acid [2-[(6S,8S,9R,10S,11S,13S,14S,16R,17S)-6,9-difluoro-11-hydroxy-10,13,16-trimethyl-3-oxo-7,8,11,12,14,15,16,17-octahydro-6H-cyclopenta[a]phenanthren-17-yl]-2-oxoethyl] ester	478.569
CID000001752	MCC406-O05	InChI=1S/C15H24O/c1-2-3-4-5-6-7-8-9-14-10-12-15(16)13-11-14/h10-13,16H,2-9H2,1H3	4-nonylphenol	220.35
CID006708672	MCC505-G04	InChI=1S/C28H38O9/c1-14(29)34-20-13-22(36-16(3)31)27(7)17-9-10-26(6)19(12-23(32)37-24(26)33)28(17,8)21(35-15(2)30)11-18(27)25(20,4)5/h12,17-18,20-22H,9-11,13H2,1-8H3/t17?,18?,20-,21-,22+,26-,27-,28-/m1/s1	acetic acid [(4bR,5R,8R,10S,10aS,12aR)-8,10-diacetyloxy-4b,7,7,10a,12a-pentamethyl-1,3-dioxo-6,6a,8,9,10,10b,11,12-octahydro-5H-naphtho[2,1-f][2]benzopyran-5-yl] ester	518.596
CID000000679	MCC501-F02	InChI=1S/C2H6OS/c1-4(2)3/h1-2H3	methylsulfinylmethane	78.1334
CID005701988	MCC501-A03	InChI=1S/C30H35NO10.ClH/c1-6-30(38)12-19(41-20-11-17(31(3)4)25(33)13(2)40-20)22-15(24(30)29(37)39-5)10-16-23(28(22)36)27(35)21-14(26(16)34)8-7-9-18(21)32;/h7-10,13,17,19-20,24-25,32-33,36,38H,6,11-12H2,1-5H3;1H/t13-,17-,19-,20-,24-,25+,30+;/m0./s1	(1R,2R,4S)-4-[[(2R,4S,5S,6S)-4-(dimethylamino)-5-hydroxy-6-methyl-2-oxanyl]oxy]-2-ethyl-2,5,7-trihydroxy-6,11-dioxo-3,4-dihydro-1H-tetracene-1-carboxylic acid methyl ester;hydrochloride	606.061
CID011541511	MCC505-D06	InChI=1S/C32H48O9/c1-17-29(35)24(37-5)14-27(39-17)41-21-8-10-30(3)20(13-21)6-7-23-22(30)9-11-31(4)28(19-12-26(34)38-16-19)25(40-18(2)33)15-32(23,31)36/h12,17,20-25,27-29,35-36H,6-11,13-16H2,1-5H3/t17-,20+,21-,22-,23+,24-,25-,27-,28-,29-,30-,31+,32-/m0/s1	acetic acid [(3S,5R,8R,9S,10S,13R,14S,16S,17R)-14-hydroxy-3-[[(2R,4S,5S,6S)-5-hydroxy-4-methoxy-6-methyl-2-oxanyl]oxy]-10,13-dimethyl-17-(5-oxo-2H-furan-3-yl)-1,2,3,4,5,6,7,8,9,11,12,15,16,17-tetradecahydrocyclopenta[a]phenanthren-16-yl] ester	576.718
CID000667477	MCC501-O06	InChI=1S/C19H21NO/c1-20(2)13-7-11-17-16-9-4-3-8-15(16)14-21-19-12-6-5-10-18(17)19/h3-6,8-12H,7,13-14H2,1-2H3/b17-11+	(3E)-3-(6H-benzo[c][1]benzoxepin-11-ylidene)-N,N-dimethyl-1-propanamine	279.376
CID000242332	MCC506-N20	InChI=1S/C19H32O2/c1-18-9-7-13(20)11-12(18)3-4-14-15-5-6-17(21)19(15,2)10-8-16(14)18/h12-17,20-21H,3-11H2,1-2H3/t12-,13-,14-,15-,16-,17-,18-,19-/m0/s1	(3S,5S,8R,9S,10S,13S,14S,17S)-10,13-dimethyl-2,3,4,5,6,7,8,9,11,12,14,15,16,17-tetradecahydro-1H-cyclopenta[a]phenanthrene-3,17-diol	292.456
CID000009400	MCC401-I14	InChI=1S/C22H30FO8P/c1-12-8-16-15-5-4-13-9-14(24)6-7-19(13,2)21(15,23)17(25)10-20(16,3)22(12,27)18(26)11-31-32(28,29)30/h6-7,9,12,15-17,25,27H,4-5,8,10-11H2,1-3H3,(H2,28,29,30)/t12-,15+,16+,17+,19+,20+,21+,22+/m1/s1	[2-[(8S,9R,10S,11S,13S,14S,16R,17R)-9-fluoro-11,17-dihydroxy-10,13,16-trimethyl-3-oxo-6,7,8,11,12,14,15,16-octahydrocyclopenta[a]phenanthren-17-yl]-2-oxoethyl] dihydrogen phosphate	472.441
CID000000679	MCC506-K02	InChI=1S/C2H6OS/c1-4(2)3/h1-2H3	methylsulfinylmethane	78.1334
CID000005944	MCC505-A13	InChI=1S/C10H12O4/c1-9-5-3-4-6(13-5)10(9,2)8(12)14-7(9)11/h5-6H,3-4H2,1-2H3/t5-,6+,9+,10-	null	196.2
CID005344243	MCC507-B09	InChI=1S/C18H16N4S/c1-12-10-13-4-2-3-5-17(13)22(12)18(23)21-14-6-7-15-16(11-14)20-9-8-19-15/h2-9,11-12H,10H2,1H3,(H,21,23)	2-methyl-N-(6-quinoxalinyl)-2,3-dihydroindole-1-carbothioamide	320.411
CID000003118	MCC506-A13	InChI=1S/C8H19O2PS3/c1-4-9-11(12,10-5-2)14-8-7-13-6-3/h4-8H2,1-3H3	diethoxy-[2-(ethylthio)ethylthio]-sulfanylidenephosphorane	274.404
CID000000679	MCC506-D24	InChI=1S/C2H6OS/c1-4(2)3/h1-2H3	methylsulfinylmethane	78.1334
CID000467315	MCC405-L07	InChI=1S/C37H30O18/c38-12-3-18(40)14-7-24(46)35(53-25(14)5-12)16-8-22(44)31(48)33(50)28(16)29-17(9-23(45)32(49)34(29)51)36-27(10-15-19(41)4-13(39)6-26(15)54-36)55-37(52)11-1-20(42)30(47)21(43)2-11/h1-6,8-9,24,27,35-36,38-51H,7,10H2/t24-,27-,35-,36-/m1/s1	3,4,5-trihydroxybenzoic acid [(2R,3R)-5,7-dihydroxy-2-[3,4,5-trihydroxy-2-[2,3,4-trihydroxy-6-[(2R,3R)-3,5,7-trihydroxy-3,4-dihydro-2H-1-benzopyran-2-yl]phenyl]phenyl]-3,4-dihydro-2H-1-benzopyran-3-yl] ester	762.623
CID000164791	MCC406-B12	InChI=1S/C24H24O9/c1-11(25)33-22-14-8-17-16(31-10-32-17)7-13(14)20(21-15(22)9-30-24(21)26)12-5-18(27-2)23(29-4)19(6-12)28-3/h5-8,15,20-22H,9-10H2,1-4H3/t15-,20+,21-,22-/m0/s1	acetic acid [(5R,5aR,8aR,9R)-8-oxo-9-(3,4,5-trimethoxyphenyl)-5a,6,8a,9-tetrahydro-5H-isobenzofuro[5,6-f][1,3]benzodioxol-5-yl] ester	456.442
CID000145685	MCC403-O19	InChI=1S/C5H6N2O2.ClH/c8-5(9)1-4-2-6-3-7-4;/h2-3H,1H2,(H,6,7)(H,8,9);1H	2-(1H-imidazol-5-yl)acetic acid;hydrochloride	162.574
CID000004189	MCC401-J04	InChI=1S/C18H14Cl4N2O/c19-13-2-1-12(16(21)7-13)10-25-18(9-24-6-5-23-11-24)15-4-3-14(20)8-17(15)22/h1-8,11,18H,9-10H2	1-[2-(2,4-dichlorophenyl)-2-[(2,4-dichlorophenyl)methoxy]ethyl]imidazole	416.129
CID005702254	MCC503-D17	InChI=1S/C22H26O5/c1-22-11-10-16-15-5-3-14(27-21(26)9-8-20(24)25)12-13(15)2-4-17(16)18(22)6-7-19(22)23/h3,5,12,16-18H,2,4,6-11H2,1H3,(H,24,25)/t16?,17?,18?,22-/m0/s1	4-[[(13S)-13-methyl-17-oxo-7,8,9,11,12,14,15,16-octahydro-6H-cyclopenta[a]phenanthren-3-yl]oxy]-4-oxobutanoic acid	370.439
CID000004911	MCC402-I13	InChI=1S/C13H19NO4S/c1-3-9-14(10-4-2)19(17,18)12-7-5-11(6-8-12)13(15)16/h5-8H,3-4,9-10H2,1-2H3,(H,15,16)	4-(dipropylsulfamoyl)benzoic acid	285.359
CID000031307	MCC502-G06	InChI=1S/C21H27FO6/c1-18-6-5-12(24)7-11(18)3-4-13-14-8-15(25)21(28,17(27)10-23)19(14,2)9-16(26)20(13,18)22/h5-7,13-16,23,25-26,28H,3-4,8-10H2,1-2H3/t13-,14-,15+,16-,18-,19-,20-,21-/m0/s1	(8S,9R,10S,11S,13S,14S,16R,17S)-9-fluoro-11,16,17-trihydroxy-17-(2-hydroxy-1-oxoethyl)-10,13-dimethyl-6,7,8,11,12,14,15,16-octahydrocyclopenta[a]phenanthren-3-one	394.434
CID006857763	MCC404-E18	InChI=1S/C43H58O16/c1-20(2)27(49-11)26-28-37(7,29(55-33(26)47)23-15-16-53-18-23)30(56-32(46)21(3)4)31(50-12)43-38(8)24(17-25(45)48-10)36(6)19-40(38)42(52-14,34(36)54-22(5)44)35(51-13)41(28,43)58-39(9,57-40)59-43/h15-16,18,20-21,24,28-31,34-35H,17,19H2,1-14H3/b27-26-/t24-,28?,29-,30?,31+,34?,35-,36?,37+,38+,39?,40?,41+,42-,43-/m0/s1	null	830.911
CID000107770	MCC403-B04	InChI=1S/C15H24O5/c1-8-4-5-11-9(2)12(16)17-13-15(11)10(8)6-7-14(3,18-13)19-20-15/h8-13,16H,4-7H2,1-3H3/t8-,9-,10+,11?,12+,13-,14?,15-/m1/s1	null	284.348
CID001548943	MCC507-D20	InChI=1S/C18H27NO3/c1-14(2)8-6-4-5-7-9-18(21)19-13-15-10-11-16(20)17(12-15)22-3/h6,8,10-12,14,20H,4-5,7,9,13H2,1-3H3,(H,19,21)/b8-6+	(E)-N-[(4-hydroxy-3-methoxyphenyl)methyl]-8-methyl-6-nonenamide	305.412
CID003595243	MCC507-I05	InChI=1S/C17H14ClN3O3S/c18-12-6-8-13(9-7-12)21-15(10-24-14-4-2-1-3-5-14)19-20-17(21)25-11-16(22)23/h1-9H,10-11H2,(H,22,23)	2-[[4-(4-chlorophenyl)-5-(phenoxymethyl)-1,2,4-triazol-3-yl]thio]acetic acid	375.829
CID000001752	MCC506-O05	InChI=1S/C15H24O/c1-2-3-4-5-6-7-8-9-14-10-12-15(16)13-11-14/h10-13,16H,2-9H2,1H3	4-nonylphenol	220.35
CID004303262	MCC504-O10	InChI=1S/C28H24O15/c1-9-8-16(36-11(3)29)18(27(38-13(5)31)39-14(6)32)23-17(9)25(34)42-22-10(2)21(37-12(4)30)19-20(24(22)41-23)28(40-15(7)33)43-26(19)35/h8,27-28H,1-7H3	null	600.481
CID000002370	MCC401-M03	InChI=1S/C7H16N2O2/c1-6(11-7(8)10)5-9(2,3)4/h6H,5H2,1-4H3,(H-,8,10)/p+1	2-carbamoyloxypropyl(trimethyl)ammonium	161.222
CID001126195	MCC407-C10	InChI=1S/C22H30N2O4/c1-25-19-8-6-5-7-17(19)15-23-11-13-24(14-12-23)16-18-9-10-20(26-2)22(28-4)21(18)27-3/h5-10H,11-16H2,1-4H3	1-[(2-methoxyphenyl)methyl]-4-[(2,3,4-trimethoxyphenyl)methyl]piperazine	386.485
CID000772181	MCC507-D13	InChI=1S/C20H25FN2O2/c1-24-18-8-7-17(20(13-18)25-2)15-23-11-9-22(10-12-23)14-16-5-3-4-6-19(16)21/h3-8,13H,9-12,14-15H2,1-2H3	1-[(2,4-dimethoxyphenyl)methyl]-4-[(2-fluorophenyl)methyl]piperazine	344.423
CID000018343	MCC406-N11	InChI=1S/C9H11FN2O5/c1-3-5(13)6(14)8(17-3)12-2-4(10)7(15)11-9(12)16/h2-3,5-6,8,13-14H,1H3,(H,11,15,16)/t3-,5-,6-,8-/m1/s1	1-[(2R,3R,4S,5R)-3,4-dihydroxy-5-methyl-2-oxolanyl]-5-fluoropyrimidine-2,4-dione	246.192
CID000000679	MCC507-A02	InChI=1S/C2H6OS/c1-4(2)3/h1-2H3	methylsulfinylmethane	78.1334
CID000000679	MCC405-O24	InChI=1S/C2H6OS/c1-4(2)3/h1-2H3	methylsulfinylmethane	78.1334
CID000004421	MCC402-H05	InChI=1S/C12H12N2O3/c1-3-14-6-9(12(16)17)10(15)8-5-4-7(2)13-11(8)14/h4-6H,3H2,1-2H3,(H,16,17)	1-ethyl-7-methyl-4-oxo-1,8-naphthyridine-3-carboxylic acid	232.235
CID004617257	MCC407-G03	InChI=1S/C20H22N2O/c1-2-5-19-14-17(7-8-18(19)4-1)15-21-9-11-22(12-10-21)16-20-6-3-13-23-20/h1-8,13-14H,9-12,15-16H2	1-(2-furanylmethyl)-4-(2-naphthalenylmethyl)piperazine	306.401
CID000008397	MCC404-H18	InChI=1S/C6H5N5O2/c7-6-10-4-3(5(13)11-6)9-2(12)1-8-4/h1H,(H,9,12)(H3,7,8,10,11,13)	2-amino-1,5-dihydropteridine-4,6-dione	179.136
CID000270559	MCC405-O08	InChI=1S/C14H12O4/c1-18-11-8-7-10(13(16)14(11)17)12(15)9-5-3-2-4-6-9/h2-8,16-17H,1H3	(2,3-dihydroxy-4-methoxyphenyl)-phenylmethanone	244.243
CID000073397	MCC504-C10	InChI=1S/C21H27NO4/c1-22-9-8-15-12-20(25-4)21(26-5)13-16(15)17(22)10-14-6-7-18(23-2)19(11-14)24-3/h6-7,11-13,17H,8-10H2,1-5H3/t17-/m0/s1	(1S)-1-[(3,4-dimethoxyphenyl)methyl]-6,7-dimethoxy-2-methyl-3,4-dihydro-1H-isoquinoline	357.443
CID000657298	MCC502-K15	InChI=1S/C7H10N2OS/c1-2-3-5-4-6(10)9-7(11)8-5/h4H,2-3H2,1H3,(H2,8,9,10,11)	6-propyl-2-sulfanylidene-1H-pyrimidin-4-one	170.232
CID000000679	MCC405-J02	InChI=1S/C2H6OS/c1-4(2)3/h1-2H3	methylsulfinylmethane	78.1334
CID000000679	MCC404-I02	InChI=1S/C2H6OS/c1-4(2)3/h1-2H3	methylsulfinylmethane	78.1334
CID000000679	MCC504-B01	InChI=1S/C2H6OS/c1-4(2)3/h1-2H3	methylsulfinylmethane	78.1334
CID000004100	MCC403-O10	InChI=1S/C5H8N4O3S2/c1-3(10)7-4-9(2)8-5(13-4)14(6,11)12/h1-2H3,(H2,6,11,12)	N-(3-methyl-5-sulfamoyl-1,3,4-thiadiazol-2-ylidene)acetamide	236.272
CID000005318	MCC402-H04	InChI=1S/C18H15Cl3N2S/c19-14-3-1-13(2-4-14)11-24-18(10-23-8-7-22-12-23)16-6-5-15(20)9-17(16)21/h1-9,12,18H,10-11H2	1-[2-[(4-chlorophenyl)methylthio]-2-(2,4-dichlorophenyl)ethyl]imidazole	397.749
CID000043672	MCC502-G11	InChI=1S/C23H27N5O7S/c1-4-26-10-11-27(19(32)18(26)31)22(35)25-13(12-8-6-5-7-9-12)16(29)24-14-17(30)28-15(21(33)34)23(2,3)36-20(14)28/h5-9,13-15,20H,4,10-11H2,1-3H3,(H,24,29)(H,25,35)(H,33,34)/t13-,14-,15+,20-/m1/s1	(2S,5R,6R)-6-[[(2R)-2-[[(4-ethyl-2,3-dioxo-1-piperazinyl)-oxomethyl]amino]-1-oxo-2-phenylethyl]amino]-3,3-dimethyl-7-oxo-4-thia-1-azabicyclo[3.2.0]heptane-2-carboxylic acid	517.555
CID000004135	MCC503-O12	InChI=1S/C28H44NO2/c1-23-20-25(28(5,6)22-27(2,3)4)14-15-26(23)31-19-18-30-17-16-29(7,8)21-24-12-10-9-11-13-24/h9-15,20H,16-19,21-22H2,1-8H3/q+1	dimethyl-[2-[2-[2-methyl-4-(2,4,4-trimethylpentan-2-yl)phenoxy]ethoxy]ethyl]-(phenylmethyl)ammonium	426.654
CID000273730	MCC406-F12	InChI=1S/C27H30O6/c1-28-22-10-16-7-18-12-24(30-3)26(32-5)14-20(18)9-21-15-27(33-6)25(31-4)13-19(21)8-17(16)11-23(22)29-2/h10-15H,7-9H2,1-6H3	null	450.524
CID000717531	MCC505-J05	InChI=1S/C11H12O4/c1-14-9-5-3-8(4-6-11(12)13)7-10(9)15-2/h3-7H,1-2H3,(H,12,13)/b6-4+	(E)-3-(3,4-dimethoxyphenyl)-2-propenoic acid	208.211
CID000013791	MCC501-B13	InChI=1S/C23H32O3/c1-3-4-5-22(25)26-21-11-10-20-19-8-6-15-14-16(24)7-9-17(15)18(19)12-13-23(20,21)2/h7,9,14,18-21,24H,3-6,8,10-13H2,1-2H3/t18-,19-,20+,21+,23+/m1/s1	pentanoic acid [(8R,9S,13S,14S,17S)-3-hydroxy-13-methyl-6,7,8,9,11,12,14,15,16,17-decahydrocyclopenta[a]phenanthren-17-yl] ester	356.498
CID000006103	MCC403-F06	InChI=1S/C7H5ClN2O/c8-4-1-2-6-5(3-4)10-7(9)11-6/h1-3H,(H2,9,10)	5-chloro-1,3-benzoxazol-2-amine	168.58
CID000002343	MCC401-K13	InChI=1S/C15H14ClN3O4S3/c16-11-6-12-14(7-13(11)25(17,20)21)26(22,23)19-15(18-12)9-24-8-10-4-2-1-3-5-10/h1-7H,8-9H2,(H,18,19)(H2,17,20,21)	6-chloro-1,1-dioxo-3-[(phenylmethylthio)methyl]-4H-1$l^{6},2,4-benzothiadiazine-7-sulfonamide	431.937
CID002180021	MCC507-E05	InChI=1S/C14H13BrN2O4S/c1-7(18)16-14-17-13(19)11(22-14)6-8-4-9(15)12(21-3)10(5-8)20-2/h4-6H,1-3H3,(H,16,17,18,19)/b11-6-	N-[(5Z)-5-[(3-bromo-4,5-dimethoxyphenyl)methylidene]-4-oxo-2-thiazolyl]acetamide	385.233
CID003084545	MCC504-H17	InChI=1S/C11H14O4/c1-4-15-11(14)9-6(2)5-8(12)7(3)10(9)13/h5,12-13H,4H2,1-3H3	2,4-dihydroxy-3,6-dimethylbenzoic acid ethyl ester	210.226
CID002873708	MCC407-H21	InChI=1S/C13H15NO2S3/c1-9-4-7-18-10(9)8-11-12(15)14(13(17)19-11)5-3-6-16-2/h4,7-8H,3,5-6H2,1-2H3	3-(3-methoxypropyl)-5-[(3-methyl-2-thiophenyl)methylidene]-2-sulfanylidene-4-thiazolidinone	313.459
CID005344243	MCC407-B09	InChI=1S/C18H16N4S/c1-12-10-13-4-2-3-5-17(13)22(12)18(23)21-14-6-7-15-16(11-14)20-9-8-19-15/h2-9,11-12H,10H2,1H3,(H,21,23)	2-methyl-N-(6-quinoxalinyl)-2,3-dihydroindole-1-carbothioamide	320.411
CID004643333	MCC504-A08	InChI=1S/C16H18O4/c1-9(2)5-6-11-14(19-4)8-13(18)15-12(17)7-10(3)20-16(11)15/h5,7-8,18H,6H2,1-4H3	5-hydroxy-7-methoxy-2-methyl-8-(3-methylbut-2-enyl)-1-benzopyran-4-one	274.312
CID006708675	MCC406-I12	InChI=1S/C28H38O7/c1-15(29)33-20-13-18-24(2,3)19(30)8-10-25(18,4)17-7-11-26(5)21(16-9-12-32-14-16)34-23(31)22-28(26,35-22)27(17,20)6/h9,12,14,17-22,30H,7-8,10-11,13H2,1-6H3/t17?,18?,19-,20-,21+,22?,25-,26+,27+,28?/m1/s1	null	486.597
CID000003515	MCC401-P16	InChI=1S/C15H18/c1-10(2)13-7-5-11(3)14-8-6-12(4)15(14)9-13/h5-10H,1-4H3	1,4-dimethyl-7-propan-2-ylazulene	198.303
CID005281416	MCC405-E15	InChI=1S/C9H6O4/c10-6-3-5-1-2-9(12)13-8(5)4-7(6)11/h1-4,10-11H	6,7-dihydroxy-1-benzopyran-2-one	178.142
CID000003775	MCC501-N03	InChI=1S/C23H32N2O/c1-18(2)25(5,19(3)4)17-16-23(22(24)26,20-12-8-6-9-13-20)21-14-10-7-11-15-21/h6-15,18-19H,16-17H2,1-5H3,(H-,24,26)/p+1	(4-amino-4-oxo-3,3-diphenylbutyl)-methyl-di(propan-2-yl)ammonium	353.521
CID000000679	MCC507-L01	InChI=1S/C2H6OS/c1-4(2)3/h1-2H3	methylsulfinylmethane	78.1334
CID000159516	MCC505-P20	InChI=1S/C30H40O4/c1-18-19-8-9-22-28(4,20(19)16-21(31)24(18)32)13-15-30(6)23-17-27(3,25(33)34-7)11-10-26(23,2)12-14-29(22,30)5/h8-9,16,23,32H,10-15,17H2,1-7H3/t23-,26-,27-,28+,29-,30+/m1/s1	(2R,4aS,6aR,6aS,14aS,14bR)-10-hydroxy-2,4a,6a,6a,9,14a-hexamethyl-11-oxo-1,3,4,5,6,13,14,14b-octahydropicene-2-carboxylic acid methyl ester	464.636
CID006708728	MCC405-A12	InChI=1S/C27H30O7/c1-25(2)19(12-20(28)32-5)27(4)17-6-8-26(3)18(15(17)10-16(22(25)30)23(27)31)11-21(29)34-24(26)14-7-9-33-13-14/h7,9,11,13,16,19,24H,6,8,10,12H2,1-5H3/t16-,19-,24-,26+,27+/m0/s1	null	466.523
CID000036811	MCC503-K06	InChI=1S/C18H23NO3/c1-13(2-3-14-4-7-16(20)8-5-14)19-11-10-15-6-9-17(21)18(22)12-15/h4-9,12-13,19-22H,2-3,10-11H2,1H3	4-[2-[4-(4-hydroxyphenyl)butan-2-ylamino]ethyl]benzene-1,2-diol	301.38
CID000003194	MCC402-L10	InChI=1S/C13H9NOSe/c15-13-11-8-4-5-9-12(11)16-14(13)10-6-2-1-3-7-10/h1-9H	2-phenyl-1,2-benzoselenazol-3-one	274.177
CID000006234	MCC501-G06	InChI=1S/C3H6N2O2/c4-2-1-7-5-3(2)6/h2H,1,4H2,(H,5,6)/t2-/m1/s1	(4R)-4-amino-3-isoxazolidinone	102.092
CID006450842	BMI01-L12	InChI=1S/C17H16N2O/c1-19(2)13-9-7-12(8-10-13)11-15-14-5-3-4-6-16(14)18-17(15)20/h3-11H,1-2H3,(H,18,20)/b15-11-	(3Z)-3-[[4-(dimethylamino)phenyl]methylidene]-1H-indol-2-one	264.322
CID000000679	MCC503-O23	InChI=1S/C2H6OS/c1-4(2)3/h1-2H3	methylsulfinylmethane	78.1334
CID001126204	MCC407-C22	InChI=1S/C20H27N3O3/c1-24-18-12-20(26-3)19(25-2)11-17(18)15-23-9-7-22(8-10-23)14-16-5-4-6-21-13-16/h4-6,11-13H,7-10,14-15H2,1-3H3	1-(3-pyridinylmethyl)-4-[(2,4,5-trimethoxyphenyl)methyl]piperazine	357.447
CID001222734	MCC507-J11	InChI=1S/C21H27FN2O3/c1-25-19-12-16(13-20(26-2)21(19)27-3)14-23-8-10-24(11-9-23)15-17-6-4-5-7-18(17)22/h4-7,12-13H,8-11,14-15H2,1-3H3	1-[(2-fluorophenyl)methyl]-4-[(3,4,5-trimethoxyphenyl)methyl]piperazine	374.449
CID001745041	MCC507-K03	InChI=1S/C20H24N4O6/c1-29-19-11-16(18(24(27)28)12-20(19)30-2)14-22-9-7-21(8-10-22)13-15-3-5-17(6-4-15)23(25)26/h3-6,11-12H,7-10,13-14H2,1-2H3	1-[(4,5-dimethoxy-2-nitrophenyl)methyl]-4-[(4-nitrophenyl)methyl]piperazine	416.428
CID000002762	MCC501-C16	InChI=1S/C12H10N2O5/c1-2-14-7-4-9-8(18-5-19-9)3-6(7)11(15)10(13-14)12(16)17/h3-4H,2,5H2,1H3,(H,16,17)	1-ethyl-4-oxo-[1,3]dioxolo[4,5-g]cinnoline-3-carboxylic acid	262.218
CID000000679	MCC507-G23	InChI=1S/C2H6OS/c1-4(2)3/h1-2H3	methylsulfinylmethane	78.1334
CID000002314	MCC506-K09	InChI=1S/C11H13NO4/c1-11(2)15-8-6-4-5-7(9(8)16-11)14-10(13)12-3/h4-6H,1-3H3,(H,12,13)	N-methylcarbamic acid (2,2-dimethyl-1,3-benzodioxol-4-yl) ester	223.225
CID000036145	MCC505-G18	InChI=1S/C30H46O8/c1-17-26(32)23(35-4)14-25(37-17)38-19-5-9-27(2)21-6-10-28(3)20(18-13-24(31)36-16-18)8-12-30(28,34)22(21)7-11-29(27,33)15-19/h13,17,19-23,25-26,32-34H,5-12,14-16H2,1-4H3/t17?,19-,20+,21?,22?,23?,25-,26+,27+,28+,29-,30-/m0/s1	3-[(3S,5S,10R,13R,14S,17R)-5,14-dihydroxy-3-[[(2R,5R)-5-hydroxy-4-methoxy-6-methyl-2-oxanyl]oxy]-10,13-dimethyl-2,3,4,6,7,8,9,11,12,15,16,17-dodecahydro-1H-cyclopenta[a]phenanthren-17-yl]-2H-furan-5-one	534.681
CID000020842	MCC404-H05	InChI=1S/C22H36O7/c1-11(23)29-17-12-6-7-13-20(5,27)14-8-15(24)18(2,3)22(14,28)16(25)9-21(13,17)10-19(12,4)26/h12-17,24-28H,6-10H2,1-5H3/t12?,13-,14-,15-,16+,17+,19+,20+,21?,22-/m0/s1	null	412.517
CID000000679	MCC503-J02	InChI=1S/C2H6OS/c1-4(2)3/h1-2H3	methylsulfinylmethane	78.1334
CID000003229	MCC403-K10	InChI=1S/C15H17FN4O3/c1-2-19-8-10(15(22)23)12(21)9-7-11(16)14(18-13(9)19)20-5-3-17-4-6-20/h7-8,17H,2-6H2,1H3,(H,22,23)	1-ethyl-6-fluoro-4-oxo-7-(1-piperazinyl)-1,8-naphthyridine-3-carboxylic acid	320.319
CID009552079	MCC401-A10	InChI=1S/C22H30Cl2N10/c23-15-5-9-17(10-6-15)31-21(27)33-19(25)29-13-3-1-2-4-14-30-20(26)34-22(28)32-18-11-7-16(24)8-12-18/h5-12H,1-4,13-14H2,(H5,25,27,29,31,33)(H5,26,28,30,32,34)	2-[amino-[6-[[amino-[(E)-[amino-(4-chloroanilino)methylidene]amino]methylidene]amino]hexylimino]methyl]-1-(4-chlorophenyl)guanidine	505.447
CID000004855	MCC503-C17	InChI=1S/C14H16N4O3/c1-2-17-8-10(13(20)21)11(19)9-7-15-14(16-12(9)17)18-5-3-4-6-18/h7-8H,2-6H2,1H3,(H,20,21)	8-ethyl-5-oxo-2-(1-pyrrolidinyl)-6-pyrido[2,3-d]pyrimidinecarboxylic acid	288.302
CID000030231	MCC502-F19	InChI=1S/C28H36O15/c1-11-21(34)23(36)25(38)27(40-11)43-26-24(37)22(35)19(10-29)42-28(26)41-13-8-16(32)20(17(33)9-13)14(30)5-3-12-4-6-18(39-2)15(31)7-12/h4,6-9,11,19,21-29,31-38H,3,5,10H2,1-2H3/t11-,19+,21-,22+,23+,24-,25+,26+,27-,28+/m0/s1	1-[4-[[(2S,3R,4S,5S,6R)-4,5-dihydroxy-6-(hydroxymethyl)-3-[[(2S,3R,4R,5R,6S)-3,4,5-trihydroxy-6-methyl-2-oxanyl]oxy]-2-oxanyl]oxy]-2,6-dihydroxyphenyl]-3-(3-hydroxy-4-methoxyphenyl)-1-propanone	612.576
CID000448537	MCC501-K14	InChI=1S/C18H20O2/c1-3-17(13-5-9-15(19)10-6-13)18(4-2)14-7-11-16(20)12-8-14/h5-12,19-20H,3-4H2,1-2H3/b18-17+	4-[(E)-4-(4-hydroxyphenyl)hex-3-en-3-yl]phenol	268.35
CID000000679	MCC505-M02	InChI=1S/C2H6OS/c1-4(2)3/h1-2H3	methylsulfinylmethane	78.1334
CID005353894	MCC503-C13	InChI=1S/C7H8N2O/c1-9-5-3-2-4-7(9)6-8-10/h2-6H,1H3/p+1/b7-6+	[(E)-(1-methyl-2-pyridinylidene)methyl]-oxoammonium	137.159
CID000010639	MCC506-H15	InChI=1S/C16H12O5/c1-7-3-9-13(11(17)4-7)16(20)14-10(15(9)19)5-8(21-2)6-12(14)18/h3-6,17-18H,1-2H3	1,8-dihydroxy-3-methoxy-6-methylanthracene-9,10-dione	284.263
CID000002585	MCC506-A20	InChI=1S/C24H26N2O4/c1-28-21-10-4-5-11-22(21)29-14-13-25-15-17(27)16-30-23-12-6-9-20-24(23)18-7-2-3-8-19(18)26-20/h2-12,17,25-27H,13-16H2,1H3	1-(9H-carbazol-4-yloxy)-3-[2-(2-methoxyphenoxy)ethylamino]-2-propanol	406.474
CID000000679	MCC402-F24	InChI=1S/C2H6OS/c1-4(2)3/h1-2H3	methylsulfinylmethane	78.1334
CID000003989	MCC506-D11	InChI=1S/C23H36N6O4/c24-11-5-3-8-17(26)21(30)29-20(13-15-14-27-18-9-2-1-7-16(15)18)22(31)28-19(23(32)33)10-4-6-12-25/h1-2,7,9,14,17,19-20,27H,3-6,8,10-13,24-26H2,(H,28,31)(H,29,30)(H,32,33)	6-amino-2-[[2-[(2,6-diamino-1-oxohexyl)amino]-3-(1H-indol-3-yl)-1-oxopropyl]amino]hexanoic acid	460.57
CID000114777	MCC404-M08	InChI=1S/C29H24O12/c30-11-3-17(32)15-8-21(36)28(40-23(15)5-11)10-1-13-14(7-20(35)27(39)25(13)26(38)19(34)2-10)29-22(37)9-16-18(33)4-12(31)6-24(16)41-29/h1-7,21-22,28-33,35-37,39H,8-9H2,(H,34,38)/t21-,22-,28-,29-/m1/s1	3,4,5-trihydroxy-1,8-bis[(2R,3R)-3,5,7-trihydroxy-3,4-dihydro-2H-1-benzopyran-2-yl]-6-benzo[7]annulenone	564.494
CID000000679	MCC403-D02	InChI=1S/C2H6OS/c1-4(2)3/h1-2H3	methylsulfinylmethane	78.1334
CID006708652	MCC504-J22	InChI=1S/C23H32O8/c1-19(2)11-8-14(26)22(5)10(21(11,4)13(25)9-12(19)24)6-7-20(3)15(17(27)28)30-18(29)16-23(20,22)31-16/h10-13,15-16,24-25H,6-9H2,1-5H3,(H,27,28)/t10?,11?,12-,13+,15+,16?,20+,21-,22+,23?/m1/s1	null	436.495
CID000000679	MCC501-G24	InChI=1S/C2H6OS/c1-4(2)3/h1-2H3	methylsulfinylmethane	78.1334
CID003018579	MCC505-A07	InChI=1S/C9H4Cl2N2O3/c10-3-1-5-6(2-4(3)11)13-8(14)7(12-5)9(15)16/h1-2H,(H,13,14)(H,15,16)	6,7-dichloro-3-oxo-4H-quinoxaline-2-carboxylic acid	259.046
CID000006238	MCC407-F08	InChI=1S/C21H30O3/c1-13(22)21(24)11-8-18-16-5-4-14-12-15(23)6-9-19(14,2)17(16)7-10-20(18,21)3/h12,16-18,24H,4-11H2,1-3H3/t16-,17+,18+,19+,20+,21+/m1/s1	(8R,9S,10R,13S,14S,17R)-17-acetyl-17-hydroxy-10,13-dimethyl-2,6,7,8,9,11,12,14,15,16-decahydro-1H-cyclopenta[a]phenanthren-3-one	330.461
CID000000679	MCC403-D01	InChI=1S/C2H6OS/c1-4(2)3/h1-2H3	methylsulfinylmethane	78.1334
CID000000679	MCC503-M01	InChI=1S/C2H6OS/c1-4(2)3/h1-2H3	methylsulfinylmethane	78.1334
CID003473650	MCC404-P16	InChI=1S/C22H18O6/c1-22(2)7-6-13-16(28-22)9-18-19(21(13)24-3)20(23)14(10-25-18)12-4-5-15-17(8-12)27-11-26-15/h4-10H,11H2,1-3H3	7-(1,3-benzodioxol-5-yl)-5-methoxy-2,2-dimethyl-6-pyrano[3,2-g][1]benzopyranone	378.375
CID005328748	BMI01-H06	InChI=1S/C15H9N5/c16-7-12(15(19)13(8-17)9-18)6-10-1-2-14-11(5-10)3-4-20-14/h1-6,20H,19H2/b12-6+	(3Z)-2-amino-4-(1H-indol-5-yl)buta-1,3-diene-1,1,3-tricarbonitrile	259.265
CID006708549	MCC504-E09	InChI=1S/C30H48O4/c1-17(24-23(32)25(33)27(4,5)34-24)18-11-15-30(8)20-9-10-21-26(2,3)22(31)13-14-28(21,6)19(20)12-16-29(18,30)7/h9,17-19,21,23-25,32-33H,10-16H2,1-8H3/t17?,18-,19?,21?,23?,24?,25?,28+,29-,30+/m0/s1	(10R,13S,14S,17S)-17-[1-(3,4-dihydroxy-5,5-dimethyl-2-oxolanyl)ethyl]-4,4,10,13,14-pentamethyl-1,2,5,6,9,11,12,15,16,17-decahydrocyclopenta[a]phenanthren-3-one	472.7
CID000064710	MCC501-N19	InChI=1S/C18H34N2O6S.ClH/c1-5-6-10-7-11(20(3)8-10)17(25)19-12(9(2)21)16-14(23)13(22)15(24)18(26-16)27-4;/h9-16,18,21-24H,5-8H2,1-4H3,(H,19,25);1H/t9-,10-,11+,12-,13+,14-,15-,16-,18-;/m1./s1	(2S,4R)-N-[(1R,2R)-2-hydroxy-1-[(2R,3R,4S,5R,6R)-3,4,5-trihydroxy-6-(methylthio)-2-oxanyl]propyl]-1-methyl-4-propyl-2-pyrrolidinecarboxamide;hydrochloride	442.998
CID000005790	MCC503-C08	InChI=1S/C9H11FN2O5/c10-4-2-12(9(16)11-8(4)15)7-1-5(14)6(3-13)17-7/h2,5-7,13-14H,1,3H2,(H,11,15,16)/t5-,6+,7+/m0/s1	5-fluoro-1-[(2R,4S,5R)-4-hydroxy-5-(hydroxymethyl)-2-oxolanyl]pyrimidine-2,4-dione	246.192
CID000072492	MCC402-B19	InChI=1S/C35H61NO12.H3O4P/c1-16-14-35(15-43-35)32(40)19(4)27(37)18(3)22(7)46-33(41)21(6)31(47-26-13-25(42-11)28(38)23(8)45-26)20(5)30(16)48-34-29(39)24(36(9)10)12-17(2)44-34;1-5(2,3)4/h16-31,34,37-39H,12-15H2,1-11H3;(H3,1,2,3,4)/t16-,17+,18-,19+,20+,21+,22+,23-,24-,25-,26-,27-,28-,29+,30-,31-,34-,35+;/m0./s1	(3R,5S,6S,7R,8S,9R,12R,13R,14S,15R)-6-[[(2S,3R,4S,6R)-4-(dimethylamino)-3-hydroxy-6-methyl-2-oxanyl]oxy]-14-hydroxy-8-[[(2R,4S,5S,6S)-5-hydroxy-4-methoxy-6-methyl-2-oxanyl]oxy]-5,7,9,12,13,15-hexamethyl-1,11-dioxaspiro[2.13]hexadecane-10,16-dione;phosphoric acid	785.854
CID000000679	MCC401-K01	InChI=1S/C2H6OS/c1-4(2)3/h1-2H3	methylsulfinylmethane	78.1334
CID000004036	MCC501-P05	InChI=1S/C14H11Cl2NO2/c1-8-6-7-10(15)13(12(8)16)17-11-5-3-2-4-9(11)14(18)19/h2-7,17H,1H3,(H,18,19)/p-1	2-(2,6-dichloro-3-methylanilino)benzoate	295.141
CID000000679	MCC507-B02	InChI=1S/C2H6OS/c1-4(2)3/h1-2H3	methylsulfinylmethane	78.1334
CID002873847	MCC507-P17	InChI=1S/C15H22N2O4S/c1-11-5-4-6-12(2)17(11)22(19,20)14-9-7-13(8-10-14)16-15(18)21-3/h7-12H,4-6H2,1-3H3,(H,16,18)	N-[4-[(2,6-dimethyl-1-piperidinyl)sulfonyl]phenyl]carbamic acid methyl ester	326.411
CID000002272	MCC402-J10	InChI=1S/C12H10N2/c1-3-7-11(8-4-1)13-14-12-9-5-2-6-10-12/h1-10H	diphenyldiazene	182.221
CID003363314	MCC405-O17	InChI=1S/C25H24O11/c1-12(26)31-18-9-21(33-14(3)28)19-11-24(35-16(5)30)25(36-22(19)10-18)17-6-7-20(32-13(2)27)23(8-17)34-15(4)29/h6-10,24-25H,11H2,1-5H3	acetic acid [5,7-diacetyloxy-2-(3,4-diacetyloxyphenyl)-3,4-dihydro-2H-1-benzopyran-3-yl] ester	500.451
CID000005781	MCC402-J09	InChI=1S/C4H2N2O4/c7-1-2(8)5-4(10)6-3(1)9/h(H2,5,6,8,9,10)	1,3-diazinane-2,4,5,6-tetrone	142.07
CID000000679	MCC506-O01	InChI=1S/C2H6OS/c1-4(2)3/h1-2H3	methylsulfinylmethane	78.1334
CID005479529	MCC503-A21	InChI=1S/C16H16N4O8S/c1-26-19-9(8-3-2-4-27-8)12(21)18-10-13(22)20-11(15(23)24)7(5-28-16(17)25)6-29-14(10)20/h2-4,10,14H,5-6H2,1H3,(H2,17,25)(H,18,21)(H,23,24)/b19-9-/t10-,14-/m1/s1	(6R,7R)-3-(carbamoyloxymethyl)-7-[[(2Z)-2-(2-furanyl)-2-methoxyimino-1-oxoethyl]amino]-8-oxo-5-thia-1-azabicyclo[4.2.0]oct-2-ene-2-carboxylic acid	424.385
CID000000864	MCC403-L13	InChI=1S/C8H14O2S2/c9-8(10)4-2-1-3-7-5-6-11-12-7/h7H,1-6H2,(H,9,10)	5-(3-dithiolanyl)pentanoic acid	206.326
CID001350513	MCC507-E08	InChI=1S/C22H27Cl2N3O3/c1-22(2)10-19(28)16(20(29)11-22)13-25-12-14-5-7-27(8-6-14)21(30)26-15-3-4-17(23)18(24)9-15/h3-4,9,13-14,25H,5-8,10-12H2,1-2H3,(H,26,30)	N-(3,4-dichlorophenyl)-4-[[(4,4-dimethyl-2,6-dioxocyclohexylidene)methylamino]methyl]-1-piperidinecarboxamide	452.374
CID000065029	MCC504-G15	InChI=1S/C14H10O7/c1-5-2-7(15)6-4-20-9-3-8(16)12(17)11(14(18)19)10(9)13(6)21-5/h2-3,16-17H,4H2,1H3,(H,18,19)	8,9-dihydroxy-2-methyl-4-oxo-5H-pyrano[3,2-c][1]benzopyran-10-carboxylic acid	290.225
CID000068066	MCC505-K12	InChI=1S/C19H18O8/c1-8-5-12(21)11(7-20)17(23)15(8)19(25)27-13-6-9(2)14(18(24)26-4)16(22)10(13)3/h5-7,21-23H,1-4H3	3-formyl-2,4-dihydroxy-6-methylbenzoic acid (3-hydroxy-4-methoxycarbonyl-2,5-dimethylphenyl) ester	374.341
CID000079730	MCC406-K08	InChI=1S/C18H16O5/c1-20-12-6-4-11(5-7-12)15-10-14(19)18-16(22-3)8-13(21-2)9-17(18)23-15/h4-10H,1-3H3	5,7-dimethoxy-2-(4-methoxyphenyl)-1-benzopyran-4-one	312.317
CID000002123	MCC403-C10	InChI=1S/C9H18N6/c1-13(2)7-10-8(14(3)4)12-9(11-7)15(5)6/h1-6H3	N2,N2,N4,N4,N6,N6-hexamethyl-1,3,5-triazine-2,4,6-triamine	210.279
CID001723236	MCC407-A07	InChI=1S/C15H11ClN2O3S2/c1-23(20,21)11-5-6-12-13(8-11)22-15(17-12)18-14(19)9-3-2-4-10(16)7-9/h2-8H,1H3,(H,17,18,19)	3-chloro-N-(6-methylsulfonyl-1,3-benzothiazol-2-yl)benzamide	366.842
CID000442543	MCC404-F11	InChI=1S/C44H34O22/c45-15-5-21(47)17-11-31(65-43(61)13-1-23(49)35(55)24(50)2-13)41(63-29(17)7-15)19-9-27(53)37(57)39(59)33(19)34-20(10-28(54)38(58)40(34)60)42-32(12-18-22(48)6-16(46)8-30(18)64-42)66-44(62)14-3-25(51)36(56)26(52)4-14/h1-10,31-32,41-42,45-60H,11-12H2/t31-,32-,41-,42-/m1/s1	3,4,5-trihydroxybenzoic acid [(2R,3R)-2-[2-[6-[(2R,3R)-5,7-dihydroxy-3-[oxo-(3,4,5-trihydroxyphenyl)methoxy]-3,4-dihydro-2H-1-benzopyran-2-yl]-2,3,4-trihydroxyphenyl]-3,4,5-trihydroxyphenyl]-5,7-dihydroxy-3,4-dihydro-2H-1-benzopyran-3-yl] ester	914.728
CID005284596	MCC401-J14	InChI=1S/C19H21NO4/c1-2-8-20-9-7-18-15-11-3-4-12(21)16(15)24-17(18)13(22)5-6-19(18,23)14(20)10-11/h2-4,14,17,21,23H,1,5-10H2/t14-,17+,18+,19-/m1/s1	(4R,4aS,7aR,12bS)-4a,9-dihydroxy-3-prop-2-enyl-2,4,5,6,7a,13-hexahydro-1H-4,12-methanobenzofuro[3,2-e]isoquinoline-7-one	327.374
CID000013109	MCC502-A07	InChI=1S/C21H28O2/c1-3-20-11-9-17-16-8-6-15(22)13-14(16)5-7-18(17)19(20)10-12-21(20,23)4-2/h2,13,16-19,23H,3,5-12H2,1H3/t16-,17+,18+,19-,20-,21-/m0/s1	(8R,9S,10R,13S,14S,17R)-13-ethyl-17-ethynyl-17-hydroxy-1,2,6,7,8,9,10,11,12,14,15,16-dodecahydrocyclopenta[a]phenanthren-3-one	312.446
CID000001400	BMI01-E24	InChI=1S/C16H19N5/c1-10-5-7-11(8-6-10)13-12-14(17)18-9-19-15(12)21(20-13)16(2,3)4/h5-9H,1-4H3,(H2,17,18,19)	1-tert-butyl-3-(4-methylphenyl)-4-pyrazolo[3,4-d]pyrimidinamine	281.356
CID000160511	MCC405-B16	InChI=1S/C12H14N2O2/c1-13-11(12(15)16)6-8-7-14-10-5-3-2-4-9(8)10/h2-5,7,11,13-14H,6H2,1H3,(H,15,16)/t11-/m0/s1	(2S)-3-(1H-indol-3-yl)-2-(methylamino)propanoic acid	218.252
CID000000679	MCC505-E02	InChI=1S/C2H6OS/c1-4(2)3/h1-2H3	methylsulfinylmethane	78.1334
CID000064971	MCC506-E06	InChI=1S/C30H48O3/c1-18(2)19-10-15-30(25(32)33)17-16-28(6)20(24(19)30)8-9-22-27(5)13-12-23(31)26(3,4)21(27)11-14-29(22,28)7/h19-24,31H,1,8-17H2,2-7H3,(H,32,33)/t19-,20+,21-,22+,23-,24+,27-,28+,29+,30-/m0/s1	(1R,3aS,5aR,5bR,7aR,9S,11aR,11bR,13aR,13bR)-9-hydroxy-5a,5b,8,8,11a-pentamethyl-1-(1-methylethenyl)-1,2,3,4,5,6,7,7a,9,10,11,11b,12,13,13a,13b-hexadecahydrocyclopenta[a]chrysene-3a-carboxylic acid	456.7
CID000004216	BMI01-J11	InChI=1S/C15H17IN2O2S/c16-14-6-1-5-13-12(14)4-2-7-15(13)21(19,20)18-10-3-8-17-9-11-18/h1-2,4-7,17H,3,8-11H2	1-[(5-iodo-1-naphthalenyl)sulfonyl]-1,4-diazepane	416.277
CID000000679	MCC505-N24	InChI=1S/C2H6OS/c1-4(2)3/h1-2H3	methylsulfinylmethane	78.1334
CID000000679	MCC405-K02	InChI=1S/C2H6OS/c1-4(2)3/h1-2H3	methylsulfinylmethane	78.1334
CID001350705	MCC407-O14	InChI=1S/C24H28N2O4/c1-29-21-13-12-18(17-22(21)30-2)16-20(24(28)26-14-8-3-4-9-15-26)25-23(27)19-10-6-5-7-11-19/h5-7,10-13,16-17H,3-4,8-9,14-15H2,1-2H3,(H,25,27)/b20-16+	N-[(E)-3-(1-azepanyl)-1-(3,4-dimethoxyphenyl)-3-oxoprop-1-en-2-yl]benzamide	408.49
CID000033624	MCC507-B22	InChI=1S/C13H24N4O3S/c1-13(2,3)14-8-10(18)9-20-12-11(15-21-16-12)17-4-6-19-7-5-17/h10,14,18H,4-9H2,1-3H3/t10-/m0/s1	(2S)-1-(tert-butylamino)-3-[[4-(4-morpholinyl)-1,2,5-thiadiazol-3-yl]oxy]-2-propanol	316.42
CID002873495	MCC407-C19	InChI=1S/C26H28N2O2/c1-17-12-14-20(15-13-17)26(29)28-19(3)16-23(21-9-7-8-18(2)25(21)28)27-22-10-5-6-11-24(22)30-4/h5-15,19,23,27H,16H2,1-4H3	[4-(2-methoxyanilino)-2,8-dimethyl-3,4-dihydro-2H-quinolin-1-yl]-(4-methylphenyl)methanone	400.513
CID005397276	MCC404-D03	InChI=1S/C16H12O4/c1-19-14-5-3-2-4-11(14)13-9-20-15-8-10(17)6-7-12(15)16(13)18/h2-9,17H,1H3	7-hydroxy-3-(2-methoxyphenyl)-1-benzopyran-4-one	268.264
CID000442814	MCC407-J16	InChI=1S/C20H14O7/c1-22-20-18-9(2-3-23-18)4-11-17(21)16-10-5-13-14(26-8-25-13)6-12(10)24-7-15(16)27-19(11)20/h2-6,15-16H,7-8H2,1H3/t15-,16+/m1/s1	null	366.321
CID000076658	MCC405-M18	InChI=1S/C9H10O4/c1-5-3-6(10)4-7(11)8(5)9(12)13-2/h3-4,10-11H,1-2H3	2,4-dihydroxy-6-methylbenzoic acid methyl ester	182.173
CID000085881	MCC405-H13	InChI=1S/C27H46O/c1-18(2)7-6-8-19(3)23-11-12-24-22-10-9-20-17-21(28)13-15-26(20,4)25(22)14-16-27(23,24)5/h18-20,22-25H,6-17H2,1-5H3	10,13-dimethyl-17-(6-methylheptan-2-yl)-1,2,4,5,6,7,8,9,11,12,14,15,16,17-tetradecahydrocyclopenta[a]phenanthren-3-one	386.654
CID000003799	BMI01-N07	InChI=1S/C13H10O/c1-2-13(14)12-8-7-10-5-3-4-6-11(10)9-12/h2-9H,1H2	1-(2-naphthalenyl)-2-propen-1-one	182.218
CID000097214	MCC406-L11	InChI=1S/C18H16O7/c1-22-12-5-4-9(6-10(12)19)13-7-11(20)16-14(25-13)8-15(23-2)18(24-3)17(16)21/h4-8,19,21H,1-3H3	5-hydroxy-2-(3-hydroxy-4-methoxyphenyl)-6,7-dimethoxy-1-benzopyran-4-one	344.315
CID000099891	MCC504-H06	InChI=1S/C17H32O4/c1-3-4-5-6-7-8-9-10-11-12-13-15(17(20)21)14(2)16(18)19/h14-15H,3-13H2,1-2H3,(H,18,19)(H,20,21)	2-dodecyl-3-methylbutanedioic acid	300.434
CID000000679	BMI01-A02	InChI=1S/C2H6OS/c1-4(2)3/h1-2H3	methylsulfinylmethane	78.1334
CID000064642	MCC502-M11	InChI=1S/C20H24N2O2.C6H12O7/c1-3-13-12-22-9-7-14(13)10-19(22)20(23)16-6-8-21-18-5-4-15(24-2)11-17(16)18;7-1-2(8)3(9)4(10)5(11)6(12)13/h3-6,8,11,13-14,19-20,23H,1,7,9-10,12H2,2H3;2-5,7-11H,1H2,(H,12,13)/t13-,14?,19+,20-;2-,3-,4+,5-/m01/s1	(S)-[(2R,5R)-5-ethenyl-1-azabicyclo[2.2.2]octan-2-yl]-(6-methoxy-4-quinolinyl)methanol;(2R,3S,4R,5R)-2,3,4,5,6-pentahydroxyhexanoic acid	520.572
CID000002544	BMI01-N21	InChI=1S/C10H14O5/c1-9(7(11)12)5-3-4-6(15-5)10(9,2)8(13)14/h5-6H,3-4H2,1-2H3,(H,11,12)(H,13,14)	2,3-dimethyl-7-oxabicyclo[2.2.1]heptane-2,3-dicarboxylic acid	214.215
CID000000679	MCC507-C23	InChI=1S/C2H6OS/c1-4(2)3/h1-2H3	methylsulfinylmethane	78.1334
CID005282362	MCC506-H06	InChI=1S/C15H12O2/c16-14-9-7-13(8-10-14)15(17)11-6-12-4-2-1-3-5-12/h1-11,16H/b11-6+	(E)-1-(4-hydroxyphenyl)-3-phenyl-2-propen-1-one	224.255
CID000005216	MCC506-C21	InChI=1S/C7H12ClN5/c1-3-9-6-11-5(8)12-7(13-6)10-4-2/h3-4H2,1-2H3,(H2,9,10,11,12,13)	6-chloro-N2,N4-diethyl-1,3,5-triazine-2,4-diamine	201.657
CID006708643	MCC504-M21	InChI=1S/C26H34O5/c1-23(2)17-12-20(28)26(5)16(24(17,3)10-7-19(23)27)6-9-25(4)18(26)13-21(29)31-22(25)15-8-11-30-14-15/h8,11,13-14,16-17,20,22,28H,6-7,9-10,12H2,1-5H3/t16?,17?,20-,22+,24-,25-,26-/m1/s1	(1R,4bR,5R,10aR,12aR)-1-(3-furanyl)-5-hydroxy-4b,7,7,10a,12a-pentamethyl-5,6,6a,9,10,10b,11,12-octahydro-1H-naphtho[2,1-f][2]benzopyran-3,8-dione	426.545
CID052897276	MCC504-M03	InChI=1S/C26H30O5/c1-22(2)16-6-11-24(4)17(23(16,3)10-8-18(22)27)7-12-25(5)19(15-9-13-29-14-15)30-21(28)20-26(24,25)31-20/h6,8-11,13-14,16-17,19-20H,7,12H2,1-5H3/t16-,17+,19-,20+,23-,24+,25-,26-/m0/s1	null	422.513
CID000005055	MCC403-B19	InChI=1S/C8H8O3/c1-6(9)11-8-4-2-3-7(10)5-8/h2-5,10H,1H3	acetic acid (3-hydroxyphenyl) ester	152.147
CID006426647	MCC504-A21	InChI=1S/C18H23NO3/c1-19-8-7-18-11-4-5-13(20)17(18)22-16-14(21-2)6-3-10(15(16)18)9-12(11)19/h3,6,11-13,17,20H,4-5,7-9H2,1-2H3/t11?,12-,13+,17+,18+/m1/s1	(4R,7S,7aR,12bS)-9-methoxy-3-methyl-2,4,4a,5,6,7,7a,13-octahydro-1H-4,12-methanobenzofuro[3,2-e]isoquinoline-7-ol	301.38
CID000005265	MCC502-H12	InChI=1S/C23H26FN3O2/c24-19-10-8-18(9-11-19)21(28)7-4-14-26-15-12-23(13-16-26)22(29)25-17-27(23)20-5-2-1-3-6-20/h1-3,5-6,8-11H,4,7,12-17H2,(H,25,29)	8-[4-(4-fluorophenyl)-4-oxobutyl]-1-phenyl-1,3,8-triazaspiro[4.5]decan-4-one	395.47
CID000081876	MCC505-M06	InChI=1S/C14H12O5/c1-19-9-3-5-11(13(17)7-9)14(18)10-4-2-8(15)6-12(10)16/h2-7,15-17H,1H3	(2,4-dihydroxyphenyl)-(2-hydroxy-4-methoxyphenyl)methanone	260.242
CID000005430	MCC502-C22	InChI=1S/C10H7N3S/c1-2-4-8-7(3-1)12-10(13-8)9-5-14-6-11-9/h1-6H,(H,12,13)	4-(1H-benzimidazol-2-yl)thiazole	201.248
CID000000679	MCC404-M01	InChI=1S/C2H6OS/c1-4(2)3/h1-2H3	methylsulfinylmethane	78.1334
CID000005961	MCC505-G11	InChI=1S/C5H10N2O3/c6-3(5(9)10)1-2-4(7)8/h3H,1-2,6H2,(H2,7,8)(H,9,10)/t3-/m0/s1	(2S)-2,5-diamino-5-oxopentanoic acid	146.144
CID000005359	MCC502-J04	InChI=1S/C14H12O3S/c1-9(14(16)17)10-4-6-11(7-5-10)13(15)12-3-2-8-18-12/h2-9H,1H3,(H,16,17)	2-[4-[oxo(thiophen-2-yl)methyl]phenyl]propanoic acid	260.308
CID000070639	MCC403-B22	InChI=1S/C6H6N4O2/c1-10-4-3(7-2-8-4)5(11)9-6(10)12/h2H,1H3,(H,7,8)(H,9,11,12)	3-methyl-7H-purine-2,6-dione	166.137
CID000024144	MCC403-F08	InChI=1S/C13H10N2.C12H18O2/c14-13-9-5-1-3-7-11(9)15-12-8-4-2-6-10(12)13;1-2-3-4-5-6-10-7-8-11(13)9-12(10)14/h1-8H,(H2,14,15);7-9,13-14H,2-6H2,1H3	9-acridinamine;4-hexylbenzene-1,3-diol	388.502
CID000088881	MCC505-D15	InChI=1S/C17H14O4/c1-19-12-8-15(20-2)17-13(18)10-14(21-16(17)9-12)11-6-4-3-5-7-11/h3-10H,1-2H3	5,7-dimethoxy-2-phenyl-1-benzopyran-4-one	282.291
CID000005353	MCC402-H22	InChI=1S/C14H13N3O2S/c1-19-12-8-9(20(2)18)5-6-10(12)13-16-11-4-3-7-15-14(11)17-13/h3-8H,1-2H3,(H,15,16,17)	2-(2-methoxy-4-methylsulfinylphenyl)-1H-imidazo[4,5-b]pyridine	287.337
CID005280445	MCC507-D22	InChI=1S/C15H10O6/c16-8-4-11(19)15-12(20)6-13(21-14(15)5-8)7-1-2-9(17)10(18)3-7/h1-6,16-19H	2-(3,4-dihydroxyphenyl)-5,7-dihydroxy-1-benzopyran-4-one	286.236
CID000003440	MCC501-F07	InChI=1S/C12H11ClN2O5S/c13-9-5-10(15-6-7-2-1-3-20-7)8(12(16)17)4-11(9)21(14,18)19/h1-5,15H,6H2,(H,16,17)(H2,14,18,19)	4-chloro-2-(2-furanylmethylamino)-5-sulfamoylbenzoic acid	330.744
CID000006037	MCC403-A03	InChI=1S/C19H19N7O6/c20-19-25-15-14(17(30)26-19)23-11(8-22-15)7-21-10-3-1-9(2-4-10)16(29)24-12(18(31)32)5-6-13(27)28/h1-4,8,12,21H,5-7H2,(H,24,29)(H,27,28)(H,31,32)(H3,20,22,25,26,30)/t12-/m0/s1	(2S)-2-[[[4-[(2-amino-4-oxo-1H-pteridin-6-yl)methylamino]phenyl]-oxomethyl]amino]pentanedioic acid	441.397
CID000001978	MCC402-B05	InChI=1S/C18H28N2O4/c1-5-6-18(23)20-14-7-8-17(16(9-14)13(4)21)24-11-15(22)10-19-12(2)3/h7-9,12,15,19,22H,5-6,10-11H2,1-4H3,(H,20,23)	N-[3-acetyl-4-[2-hydroxy-3-(propan-2-ylamino)propoxy]phenyl]butanamide	336.426
CID005317189	MCC507-L12	InChI=1S/C18H8O6/c19-18-16-9-4-14-15(22-7-21-14)6-12(9)23-17(16)10-3-8-1-2-20-11(8)5-13(10)24-18/h1-6H,7H2	null	320.253
CID000062362	MCC404-F18	InChI=1S/C17H16O3/c1-3-7-13-10-11-15(16(12-13)19-2)20-17(18)14-8-5-4-6-9-14/h3-6,8-12H,1,7H2,2H3	benzoic acid (2-methoxy-4-prop-2-enylphenyl) ester	268.307
CID000004592	BMI01-J19	InChI=1S/C15H18N6O/c1-21-10-18-12-13(17-9-11-5-3-2-4-6-11)19-15(16-7-8-22)20-14(12)21/h2-6,10,22H,7-9H2,1H3,(H2,16,17,19,20)	2-[[9-methyl-6-[(phenylmethyl)amino]-2-purinyl]amino]ethanol	298.343
CID001919175	MCC407-E14	InChI=1S/C20H17N3O3S/c1-26-16-8-6-15(7-9-16)22-19(24)17(12-14-4-2-10-21-13-14)23-20(25)18-5-3-11-27-18/h2-13H,1H3,(H,22,24)(H,23,25)/b17-12-	N-[(Z)-3-(4-methoxyanilino)-3-oxo-1-(3-pyridinyl)prop-1-en-2-yl]-2-thiophenecarboxamide	379.432
CID000006912	MCC404-N04	InChI=1S/C5H12O5/c6-1-3(8)5(10)4(9)2-7/h3-10H,1-2H2/t3-,4+,5?	(2S,4R)-pentane-1,2,3,4,5-pentol	152.146
CID000081312	BMI01-O04	InChI=1S/C7H9O3P/c8-11(9,10)6-7-4-2-1-3-5-7/h1-5H,6H2,(H2,8,9,10)	(phenylmethyl)phosphonic acid	172.118
CID000151108	MCC405-K09	InChI=1S/C7H14O6/c1-13-7-5(11)3(9)2(8)4(10)6(7)12/h2-12H,1H3/t2?,3-,4-,5+,6+,7?/m0/s1	(1R,2S,4S,5R)-6-methoxycyclohexane-1,2,3,4,5-pentol	194.182
CID000000679	BMI01-B06	InChI=1S/C2H6OS/c1-4(2)3/h1-2H3	methylsulfinylmethane	78.1334
CID006708621	MCC504-K10	InChI=1S/C30H35NO11/c1-6-30(39)11-18(42-19-10-15(31(3)4)25(34)12(2)41-19)20-13(24(30)29(38)40-5)9-14-21(27(20)36)28(37)23-17(33)8-7-16(32)22(23)26(14)35/h7-9,12,15,18-19,24-25,32-34,36,39H,6,10-11H2,1-5H3/t12?,15-,18+,19?,24+,25?,30-/m1/s1	(1R,2R,4S)-4-[[(4R)-4-(dimethylamino)-5-hydroxy-6-methyl-2-oxanyl]oxy]-2-ethyl-2,5,7,10-tetrahydroxy-6,11-dioxo-3,4-dihydro-1H-tetracene-1-carboxylic acid methyl ester	585.599
CID000003225	BMI01-O02	InChI=1S/C8H10O5/c9-7(10)5-3-1-2-4(13-3)6(5)8(11)12/h3-6H,1-2H2,(H,9,10)(H,11,12)	7-oxabicyclo[2.2.1]heptane-2,3-dicarboxylic acid	186.162
CID000101277	MCC504-F21	InChI=1S/C19H12O6/c1-21-16-8-18-17(23-9-24-18)6-12(16)13-5-11-4-10-2-3-22-14(10)7-15(11)25-19(13)20/h2-8H,9H2,1H3	6-(6-methoxy-1,3-benzodioxol-5-yl)-7-furo[3,2-g][1]benzopyranone	336.295
CID000002315	MCC503-G06	InChI=1S/C15H14F3N3O4S2/c16-15(17,18)10-7-11-13(8-12(10)26(19,22)23)27(24,25)21-14(20-11)6-9-4-2-1-3-5-9/h1-5,7-8,14,20-21H,6H2,(H2,19,22,23)	1,1-dioxo-3-(phenylmethyl)-6-(trifluoromethyl)-3,4-dihydro-2H-1$l^{6},2,4-benzothiadiazine-7-sulfonamide	421.415
CID000091503	MCC502-O22	InChI=1S/C20H26N2O2/c1-3-13-12-22-9-7-14(13)10-19(22)20(23)16-6-8-21-18-5-4-15(24-2)11-17(16)18/h4-6,8,11,13-14,19-20,23H,3,7,9-10,12H2,1-2H3/t13-,14-,19+,20-/m0/s1	(S)-[(2R,4S,5R)-5-ethyl-1-azabicyclo[2.2.2]octan-2-yl]-(6-methoxy-4-quinolinyl)methanol	326.433
CID000000679	MCC405-J24	InChI=1S/C2H6OS/c1-4(2)3/h1-2H3	methylsulfinylmethane	78.1334
CID000003767	MCC501-L21	InChI=1S/C6H7N3O/c7-9-6(10)5-1-3-8-4-2-5/h1-4H,7H2,(H,9,10)	4-pyridinecarbohydrazide	137.139
CID006453092	MCC504-K18	InChI=1S/C23H22O6/c1-11(2)16-8-14-15(28-16)6-5-12-22(24)21-13-7-18(25-3)19(26-4)9-17(13)27-10-20(21)29-23(12)14/h5-9,11,20-21H,10H2,1-4H3/t20-,21+/m1/s1	null	394.417
CID000000679	MCC401-O02	InChI=1S/C2H6OS/c1-4(2)3/h1-2H3	methylsulfinylmethane	78.1334
CID000002120	MCC503-E05	InChI=1S/C14H9NO4/c16-11(17)7-15-13(18)9-5-1-3-8-4-2-6-10(12(8)9)14(15)19/h1-6H,7H2,(H,16,17)	2-(1,3-dioxo-2-benzo[de]isoquinolinyl)acetic acid	255.226
CID000002817	MCC501-E12	InChI=1S/C9H6ClNO/c10-7-3-4-8(12)9-6(7)2-1-5-11-9/h1-5,12H	5-chloro-8-quinolinol	179.603
CID000006081	MCC501-P21	InChI=1S/C11H17NO3.ClH/c1-7(12)11(13)9-6-8(14-2)4-5-10(9)15-3;/h4-7,11,13H,12H2,1-3H3;1H	2-amino-1-(2,5-dimethoxyphenyl)-1-propanol;hydrochloride	247.719
CID000006482	MCC504-N12	InChI=1S/C17H28O2/c1-11-6-7-13-15(3,4)14-10-17(11,13)9-8-16(14,5)19-12(2)18/h11,13-14H,6-10H2,1-5H3/t11-,13+,14?,16?,17?/m1/s1	null	264.403
CID000000679	MCC501-M23	InChI=1S/C2H6OS/c1-4(2)3/h1-2H3	methylsulfinylmethane	78.1334
CID000004168	MCC401-H18	InChI=1S/C14H22ClN3O2/c1-4-18(5-2)7-6-17-14(19)10-8-11(15)12(16)9-13(10)20-3/h8-9H,4-7,16H2,1-3H3,(H,17,19)	4-amino-5-chloro-N-[2-(diethylamino)ethyl]-2-methoxybenzamide	299.796
CID006708746	MCC406-G14	InChI=1S/C16H20O2/c1-16-8-7-13(17)9-12(16)5-3-11-4-6-14(18-2)10-15(11)16/h4,6,10,12H,3,5,7-9H2,1-2H3/t12-,16-/m0/s1	(4aS,10aS)-6-methoxy-4a-methyl-1,3,4,9,10,10a-hexahydrophenanthren-2-one	244.329
CID000012560	MCC406-L15	InChI=1S/C37H67NO13/c1-14-25-37(10,45)30(41)20(4)27(39)18(2)16-35(8,44)32(51-34-28(40)24(38(11)12)15-19(3)47-34)21(5)29(22(6)33(43)49-25)50-26-17-36(9,46-13)31(42)23(7)48-26/h18-26,28-32,34,40-42,44-45H,14-17H2,1-13H3/t18-,19-,20+,21+,22-,23+,24+,25-,26+,28-,29+,30-,31+,32-,34+,35-,36-,37-/m1/s1	(3R,4S,5S,6R,7R,9R,11R,12R,13S,14R)-6-[[(2S,3R,4S,6R)-4-(dimethylamino)-3-hydroxy-6-methyl-2-oxanyl]oxy]-14-ethyl-7,12,13-trihydroxy-4-[[(2R,4R,5S,6S)-5-hydroxy-4-methoxy-4,6-dimethyl-2-oxanyl]oxy]-3,5,7,9,11,13-hexamethyl-oxacyclotetradecane-2,10-dione	733.927
CID000259632	MCC506-F14	InChI=1S/C15H14O4/c1-19-12-5-2-10(3-6-12)8-14(17)13-7-4-11(16)9-15(13)18/h2-7,9,16,18H,8H2,1H3	1-(2,4-dihydroxyphenyl)-2-(4-methoxyphenyl)ethanone	258.269
CID000000679	MCC407-O02	InChI=1S/C2H6OS/c1-4(2)3/h1-2H3	methylsulfinylmethane	78.1334
CID000000679	MCC502-M02	InChI=1S/C2H6OS/c1-4(2)3/h1-2H3	methylsulfinylmethane	78.1334
CID000005541	MCC402-G04	InChI=1S/C9H14O6/c1-6(10)13-4-9(15-8(3)12)5-14-7(2)11/h9H,4-5H2,1-3H3	acetic acid 2,3-diacetyloxypropyl ester	218.204
CID000005090	MCC401-L22	InChI=1S/C17H14O4S/c1-22(19,20)14-9-7-12(8-10-14)15-11-21-17(18)16(15)13-5-3-2-4-6-13/h2-10H,11H2,1H3	3-(4-methylsulfonylphenyl)-4-phenyl-2H-furan-5-one	314.356
CID000000338	MCC502-O09	InChI=1S/C7H6O3/c8-6-4-2-1-3-5(6)7(9)10/h1-4,8H,(H,9,10)	2-hydroxybenzoic acid	138.121
CID000006252	MCC501-G10	InChI=1S/C9H13N3O5.ClH/c10-5-1-2-12(9(16)11-5)8-7(15)6(14)4(3-13)17-8;/h1-2,4,6-8,13-15H,3H2,(H2,10,11,16);1H/t4-,6-,7+,8-;/m1./s1	4-amino-1-[(2R,3S,4S,5R)-3,4-dihydroxy-5-(hydroxymethyl)-2-oxolanyl]-2-pyrimidinone;hydrochloride	279.678
CID000253602	MCC403-H07	InChI=1S/C14H19NO4/c1-9(16)19-14-12(15-8-13(14)17)7-10-3-5-11(18-2)6-4-10/h3-6,12-15,17H,7-8H2,1-2H3/t12-,13+,14+/m1/s1	acetic acid [(2R,3S,4S)-4-hydroxy-2-[(4-methoxyphenyl)methyl]-3-pyrrolidinyl] ester	265.305
CID002757788	MCC403-H10	InChI=1S/C7H8ClN3/c8-5-1-3-6(4-2-5)11-7(9)10/h1-4H,(H4,9,10,11)	2-(4-chlorophenyl)guanidine	169.612
CID000026862	MCC405-L05	InChI=1S/C10H10O3/c1-13-9-5-3-2-4-8(9)6-7-10(11)12/h2-7H,1H3,(H,11,12)	3-(2-methoxyphenyl)-2-propenoic acid	178.185
CID000000679	MCC506-B24	InChI=1S/C2H6OS/c1-4(2)3/h1-2H3	methylsulfinylmethane	78.1334
CID000003347	BMI01-P20	InChI=1S/C25H22ClNO3/c1-17(2)24(18-11-13-20(26)14-12-18)25(28)30-23(16-27)19-7-6-10-22(15-19)29-21-8-4-3-5-9-21/h3-15,17,23-24H,1-2H3	2-(4-chlorophenyl)-3-methylbutanoic acid [cyano-(3-phenoxyphenyl)methyl] ester	419.9
CID000092122	MCC506-P20	InChI=1S/C22H22O8/c1-25-14-5-10(6-15(26-2)20(14)27-3)17-12-7-16-21(30-9-29-16)19(23)13(12)4-11-8-28-22(24)18(11)17/h5-7,11,17-18,23H,4,8-9H2,1-3H3/t11-,17+,18-/m0/s1	(5aR,8aR,9R)-4-hydroxy-9-(3,4,5-trimethoxyphenyl)-5a,6,8a,9-tetrahydro-5H-isobenzofuro[5,6-f][1,3]benzodioxol-8-one	414.405
CID005377914	MCC504-P11	InChI=1S/C15H12O5/c1-7-3-9(19-2)6-12-13(7)15(18)14-10(17)4-8(16)5-11(14)20-12/h3-6,16-17H,1-2H3	1,3-dihydroxy-6-methoxy-8-methyl-9-xanthenone	272.253
CID000004878	BMI01-K08	InChI=1S/C15H16ClN5/c1-15(2,3)21-14-11(13(17)18-8-19-14)12(20-21)9-4-6-10(16)7-5-9/h4-8H,1-3H3,(H2,17,18,19)	1-tert-butyl-3-(4-chlorophenyl)-4-pyrazolo[3,4-d]pyrimidinamine	301.774
CID000445354	MCC402-N14	InChI=1S/C20H30O/c1-16(8-6-9-17(2)13-15-21)11-12-19-18(3)10-7-14-20(19,4)5/h6,8-9,11-13,21H,7,10,14-15H2,1-5H3/b9-6+,12-11+,16-8+,17-13+	(2E,4E,6E,8E)-3,7-dimethyl-9-(2,6,6-trimethyl-1-cyclohexenyl)-1-nona-2,4,6,8-tetraenol	286.452
CID000002783	MCC403-H15	InChI=1S/C12H18Cl2N2O/c1-12(2,3)16-6-10(17)7-4-8(13)11(15)9(14)5-7/h4-5,10,16-17H,6,15H2,1-3H3	1-(4-amino-3,5-dichlorophenyl)-2-(tert-butylamino)ethanol	277.19
CID000005834	MCC402-I05	InChI=1S/C23H30O6/c1-13(24)29-12-19(27)23(28)9-7-17-16-5-4-14-10-15(25)6-8-21(14,2)20(16)18(26)11-22(17,23)3/h6,8,10,16-18,20,26,28H,4-5,7,9,11-12H2,1-3H3/t16-,17-,18-,20+,21-,22-,23-/m0/s1	acetic acid [2-[(8S,9S,10R,11S,13S,14S,17R)-11,17-dihydroxy-10,13-dimethyl-3-oxo-7,8,9,11,12,14,15,16-octahydro-6H-cyclopenta[a]phenanthren-17-yl]-2-oxoethyl] ester	402.481
CID000004848	MCC502-F06	InChI=1S/C19H21N5O2/c1-22-9-11-23(12-10-22)13-17(25)24-16-7-3-2-5-14(16)19(26)21-15-6-4-8-20-18(15)24/h2-8H,9-13H2,1H3,(H,21,26)	11-[2-(4-methyl-1-piperazinyl)-1-oxoethyl]-5H-pyrido[2,3-b][1,4]benzodiazepin-6-one	351.402
CID005366546	MCC403-P09	InChI=1S/C19H34O3/c1-15(2)22-18(20)14-17(4)11-8-10-16(3)12-9-13-19(5,6)21-7/h8,11,14-16H,9-10,12-13H2,1-7H3/b11-8+,17-14+	(2E,4E)-11-methoxy-3,7,11-trimethyldodeca-2,4-dienoic acid propan-2-yl ester	310.471
CID001126282	MCC507-O12	InChI=1S/C20H25N3O4/c1-26-19-7-6-17(13-20(19)27-2)15-22-10-8-21(9-11-22)14-16-4-3-5-18(12-16)23(24)25/h3-7,12-13H,8-11,14-15H2,1-2H3	1-[(3,4-dimethoxyphenyl)methyl]-4-[(3-nitrophenyl)methyl]piperazine	371.43
CID000028693	MCC401-C05	InChI=1S/C25H29N3O2/c1-27-14-18(13-26-25(29)30-16-17-7-4-3-5-8-17)11-21-20-9-6-10-22-24(20)19(12-23(21)27)15-28(22)2/h3-10,15,18,21,23H,11-14,16H2,1-2H3,(H,26,29)/t18-,21+,23+/m0/s1	N-[[(6aR,9S,10aR)-4,7-dimethyl-6,6a,8,9,10,10a-hexahydroindolo[4,3-fg]quinoline-9-yl]methyl]carbamic acid (phenylmethyl) ester	403.517
CID005280805	MCC501-C07	InChI=1S/C27H30O16/c1-8-17(32)20(35)22(37)26(40-8)39-7-15-18(33)21(36)23(38)27(42-15)43-25-19(34)16-13(31)5-10(28)6-14(16)41-24(25)9-2-3-11(29)12(30)4-9/h2-6,8,15,17-18,20-23,26-33,35-38H,7H2,1H3/t8-,15+,17-,18+,20+,21-,22+,23+,26+,27-/m0/s1	2-(3,4-dihydroxyphenyl)-5,7-dihydroxy-3-[[(2S,3R,4S,5S,6R)-3,4,5-trihydroxy-6-[[(2R,3R,4R,5R,6S)-3,4,5-trihydroxy-6-methyl-2-oxanyl]oxymethyl]-2-oxanyl]oxy]-1-benzopyran-4-one	610.518
CID000001833	MCC406-A16	InChI=1S/C11H14N2O/c1-14-9-2-3-11-10(6-9)8(4-5-12)7-13-11/h2-3,6-7,13H,4-5,12H2,1H3	2-(5-methoxy-1H-indol-3-yl)ethanamine	190.242
CID003032400	MCC501-M15	InChI=1S/C25H44N14O8.H2O4S/c26-4-1-2-11(27)6-17(41)32-8-14-20(43)35-15(9-34-25(30)47)21(44)39-18(13-3-5-31-24(29)38-13)23(46)33-7-12(28)19(42)37-16(10-40)22(45)36-14;1-5(2,3)4/h9,11-14,16,18,40H,1-8,10,26-28H2,(H,32,41)(H,33,46)(H,35,43)(H,36,45)(H,37,42)(H,39,44)(H3,29,31,38)(H3,30,34,47);(H2,1,2,3,4)/b15-9-;	3,6-diamino-N-[[(8Z)-15-amino-11-(2-amino-1,4,5,6-tetrahydropyrimidin-6-yl)-8-[(carbamoylamino)methylidene]-2-(hydroxymethyl)-3,6,9,12,16-pentaoxo-1,4,7,10,13-pentazacyclohexadec-5-yl]methyl]hexanamide;sulfuric acid	766.784
CID000002346	MCC406-K20	InChI=1S/C8H7NS/c10-7-9-6-8-4-2-1-3-5-8/h1-5H,6H2	isothiocyanatomethylbenzene	149.213
CID000000679	MCC401-A23	InChI=1S/C2H6OS/c1-4(2)3/h1-2H3	methylsulfinylmethane	78.1334
CID000000679	MCC403-P02	InChI=1S/C2H6OS/c1-4(2)3/h1-2H3	methylsulfinylmethane	78.1334
CID025201324	MCC505-L16	InChI=1S/C6H6O3/c1-4-2-5(7)3-6(8)9-4/h2-3,8H,1H3/p-1	6-methyl-4-oxo-2-pyranolate	125.102
CID000072435	MCC406-P12	InChI=1S/C22H22O8/c1-25-16-4-10(5-17(26-2)21(16)27-3)18-11-6-14-15(30-9-29-14)7-12(11)20(23)13-8-28-22(24)19(13)18/h4-7,13,18-20,23H,8-9H2,1-3H3/t13-,18+,19+,20-/m0/s1	(5R,5aR,8aS,9R)-5-hydroxy-9-(3,4,5-trimethoxyphenyl)-5a,6,8a,9-tetrahydro-5H-isobenzofuro[5,6-f][1,3]benzodioxol-8-one	414.405
CID000638034	MCC403-C04	InChI=1S/C22H32O2/c1-17(9-7-10-18(2)14-16-24-20(4)23)12-13-21-19(3)11-8-15-22(21,5)6/h7,9-10,12-14H,8,11,15-16H2,1-6H3/b10-7+,13-12+,17-9+,18-14+	acetic acid [(2E,4E,6E,8E)-3,7-dimethyl-9-(2,6,6-trimethyl-1-cyclohexenyl)nona-2,4,6,8-tetraenyl] ester	328.488
CID000026986	MCC507-H14	InChI=1S/C21H26ClNO.C4H4O4/c1-21(17-7-4-3-5-8-17,18-10-12-19(22)13-11-18)24-16-14-20-9-6-15-23(20)2;5-3(6)1-2-4(7)8/h3-5,7-8,10-13,20H,6,9,14-16H2,1-2H3;1-2H,(H,5,6)(H,7,8)/t20-,21-;/m1./s1	but-2-enedioic acid;(2R)-2-[2-[(1R)-1-(4-chlorophenyl)-1-phenylethoxy]ethyl]-1-methylpyrrolidine	459.962
CID000006665	MCC507-P08	InChI=1S/C27H48O/c1-18(2)7-6-8-19(3)23-11-12-24-22-10-9-20-17-21(28)13-15-26(20,4)25(22)14-16-27(23,24)5/h18-25,28H,6-17H2,1-5H3/t19-,20+,21+,22+,23-,24+,25+,26+,27-/m1/s1	(3S,5S,8R,9S,10S,13R,14S,17R)-10,13-dimethyl-17-[(2R)-6-methylheptan-2-yl]-2,3,4,5,6,7,8,9,11,12,14,15,16,17-tetradecahydro-1H-cyclopenta[a]phenanthren-3-ol	388.669
CID000004549	MCC407-P12	InChI=1S/C16H16N2O4/c19-16(20)14-11-13(18(21)22)8-9-15(14)17-10-4-7-12-5-2-1-3-6-12/h1-3,5-6,8-9,11,17H,4,7,10H2,(H,19,20)	5-nitro-2-(3-phenylpropylamino)benzoic acid	300.309
CID000000679	MCC507-N23	InChI=1S/C2H6OS/c1-4(2)3/h1-2H3	methylsulfinylmethane	78.1334
CID071300386	MCC504-C07	InChI=1S/C26H30O6/c1-22(2)16-12-18(28)25(5)15(23(16,3)9-7-17(22)27)6-10-24(4)19(14-8-11-30-13-14)31-21(29)20-26(24,25)32-20/h7-9,11,13,15-16,19-20H,6,10,12H2,1-5H3/t15?,16-,19-,20+,23+,24-,25-,26+/m0/s1	null	438.513
CID000003293	MCC502-N07	InChI=1S/C14H19NO/c1-5-16-11-6-7-13-12(8-11)10(2)9-14(3,4)15-13/h6-9,15H,5H2,1-4H3	6-ethoxy-2,2,4-trimethyl-1H-quinoline	217.307
CID005312126	BMI01-I08	InChI=1S/C38H35N5O6S2/c1-41(50(45,46)36-11-5-7-29-26-39-19-17-33(29)36)35(38(44)43-23-21-42(22-24-43)31-9-3-2-4-10-31)25-28-13-15-32(16-14-28)49-51(47,48)37-12-6-8-30-27-40-20-18-34(30)37/h2-20,26-27,35H,21-25H2,1H3/t35-/m0/s1	5-isoquinolinesulfonic acid [4-[(2S)-2-[5-isoquinolinylsulfonyl(methyl)amino]-3-oxo-3-(4-phenyl-1-piperazinyl)propyl]phenyl] ester	721.844
CID000221493	MCC505-E21	InChI=1S/C24H40O5/c1-13(4-7-21(28)29)16-5-6-17-22-18(12-20(27)24(16,17)3)23(2)9-8-15(25)10-14(23)11-19(22)26/h13-20,22,25-27H,4-12H2,1-3H3,(H,28,29)/t13-,14+,15-,16-,17+,18+,19-,20+,22+,23+,24-/m1/s1	(4R)-4-[(3R,5S,7R,8R,9S,10S,12S,13R,14S,17R)-3,7,12-trihydroxy-10,13-dimethyl-2,3,4,5,6,7,8,9,11,12,14,15,16,17-tetradecahydro-1H-cyclopenta[a]phenanthren-17-yl]pentanoic acid	408.571
CID001350889	MCC407-L07	InChI=1S/C18H19ClN2O3/c1-3-17(22)20-13-6-8-14(9-7-13)21-18(23)12-5-10-16(24-4-2)15(19)11-12/h5-11H,3-4H2,1-2H3,(H,20,22)(H,21,23)	3-chloro-4-ethoxy-N-[4-(1-oxopropylamino)phenyl]benzamide	346.808
CID000002482	MCC506-M22	InChI=1S/C11H15NO2/c1-2-3-8-14-11(13)9-4-6-10(12)7-5-9/h4-7H,2-3,8,12H2,1H3	4-aminobenzoic acid butyl ester	193.242
CID000941361	MCC502-L19	InChI=1S/C26H26F2N2/c27-24-12-8-22(9-13-24)26(23-10-14-25(28)15-11-23)30-19-17-29(18-20-30)16-4-7-21-5-2-1-3-6-21/h1-15,26H,16-20H2/b7-4+	1-[bis(4-fluorophenyl)methyl]-4-[(E)-3-phenylprop-2-enyl]piperazine	404.495
CID005353562	MCC401-G12	InChI=1S/C6H10N6O/c1-12(2)11-10-6-4(5(7)13)8-3-9-6/h3,11H,1-2H3,(H2,7,13)/b10-6+	(5E)-5-(dimethylaminohydrazinylidene)-4-imidazolecarboxamide	182.183
CID006708559	MCC504-E17	InChI=1S/C26H38O5/c1-22(2)17-11-20(29)25(5)16(24(17,4)19(28)12-18(22)27)6-8-23(3)15(14-7-9-30-13-14)10-21-26(23,25)31-21/h7,9,13,15-21,27-29H,6,8,10-12H2,1-5H3/t15-,16?,17?,18+,19-,20+,21?,23-,24+,25-,26?/m0/s1	null	430.577
CID000443943	MCC403-M14	InChI=1S/C24H32ClFO5/c1-20(2)30-19-10-16-15-6-5-13-9-14(27)7-8-21(13,3)23(15,26)17(28)11-22(16,4)24(19,31-20)18(29)12-25/h9,15-17,19,28H,5-8,10-12H2,1-4H3/t15-,16-,17-,19+,21-,22-,23-,24+/m0/s1	null	454.959
CID000002708	MCC401-A04	InChI=1S/C14H19Cl2NO2/c15-8-10-17(11-9-16)13-6-4-12(5-7-13)2-1-3-14(18)19/h4-7H,1-3,8-11H2,(H,18,19)	4-[4-[bis(2-chloroethyl)amino]phenyl]butanoic acid	304.212
CID000797648	MCC507-G17	InChI=1S/C17H22N4S/c1-11-6-8-21(9-7-11)17(22)20-14-4-5-15-16(10-14)19-13(3)12(2)18-15/h4-5,10-11H,6-9H2,1-3H3,(H,20,22)	N-(2,3-dimethyl-6-quinoxalinyl)-4-methyl-1-piperidinecarbothioamide	314.448
CID000445154	MCC505-B12	InChI=1S/C14H12O3/c15-12-5-3-10(4-6-12)1-2-11-7-13(16)9-14(17)8-11/h1-9,15-17H/b2-1+	5-[(E)-2-(4-hydroxyphenyl)ethenyl]benzene-1,3-diol	228.243
CID005280352	MCC505-C13	InChI=1S/C33H36N4O6/c1-7-20-19(6)32(42)37-27(20)14-25-18(5)23(10-12-31(40)41)29(35-25)15-28-22(9-11-30(38)39)17(4)24(34-28)13-26-16(3)21(8-2)33(43)36-26/h7-8,13-14,34-35H,1-2,9-12,15H2,3-6H3,(H,36,43)(H,37,42)(H,38,39)(H,40,41)/b26-13-,27-14-	3-[2-[[3-(2-carboxyethyl)-5-[(Z)-(3-ethenyl-4-methyl-5-oxo-2-pyrrolylidene)methyl]-4-methyl-1H-pyrrol-2-yl]methyl]-5-[(Z)-(4-ethenyl-3-methyl-5-oxo-2-pyrrolylidene)methyl]-4-methyl-1H-pyrrol-3-yl]propanoic acid	584.662
CID000000679	MCC402-N02	InChI=1S/C2H6OS/c1-4(2)3/h1-2H3	methylsulfinylmethane	78.1334
CID000609688	MCC404-A06	InChI=1S/C15H16O4/c1-8-6-10(16)13-12(18-8)7-11-9(14(13)17)4-5-15(2,3)19-11/h6-7,17H,4-5H2,1-3H3	5-hydroxy-2,2,8-trimethyl-3,4-dihydropyrano[3,2-g][1]benzopyran-6-one	260.285
CID000032798	MCC503-H17	InChI=1S/C25H32ClFO5/c1-5-21(31)32-25(20(30)13-26)14(2)10-18-17-7-6-15-11-16(28)8-9-22(15,3)24(17,27)19(29)12-23(18,25)4/h8-9,11,14,17-19,29H,5-7,10,12-13H2,1-4H3/t14-,17-,18-,19-,22-,23-,24-,25-/m0/s1	propanoic acid [(8S,9R,10S,11S,13S,14S,16S,17R)-17-(2-chloro-1-oxoethyl)-9-fluoro-11-hydroxy-10,13,16-trimethyl-3-oxo-6,7,8,11,12,14,15,16-octahydrocyclopenta[a]phenanthren-17-yl] ester	466.97
CID000004737	MCC507-H06	InChI=1S/C11H18N2O3/c1-4-6-7(3)11(5-2)8(14)12-10(16)13-9(11)15/h7H,4-6H2,1-3H3,(H2,12,13,14,15,16)	5-ethyl-5-pentan-2-yl-1,3-diazinane-2,4,6-trione	226.272
CID001350578	MCC407-K18	InChI=1S/C15H12N2O2S2/c1-3-8-17-14(19)12(21-15(17)20)11-9-6-4-5-7-10(9)16(2)13(11)18/h3-7H,1,8H2,2H3	5-(1-methyl-2-oxo-3-indolylidene)-3-prop-2-enyl-2-sulfanylidene-4-thiazolidinone	316.398
CID000000679	MCC402-M01	InChI=1S/C2H6OS/c1-4(2)3/h1-2H3	methylsulfinylmethane	78.1334
CID000000679	MCC501-M02	InChI=1S/C2H6OS/c1-4(2)3/h1-2H3	methylsulfinylmethane	78.1334
CID000091498	MCC506-P14	InChI=1S/C27H48O3/c1-17(2)7-6-8-18(3)21-9-10-22-20-15-24(29)27(30)16-19(28)11-14-26(27,5)23(20)12-13-25(21,22)4/h17-24,28-30H,6-16H2,1-5H3/t18-,19+,20+,21-,22+,23+,24-,25-,26-,27+/m1/s1	(3S,5R,6R,8S,9S,10R,13R,14S,17R)-10,13-dimethyl-17-[(2R)-6-methylheptan-2-yl]-1,2,3,4,6,7,8,9,11,12,14,15,16,17-tetradecahydrocyclopenta[a]phenanthrene-3,5,6-triol	420.668
CID000822798	MCC404-L07	InChI=1S/C11H8O4/c12-7-3-1-2-6-4-5-8(13)11(15)9(6)10(7)14/h1-5,13,15H,(H,12,14)	3,4,5-trihydroxy-6-benzo[7]annulenone	204.179
CID006857755	MCC505-A16	InChI=1S/C26H30O8/c1-23(2)16(9-18(27)28)25(4)15-5-7-24(3)17(26(15,32)11-14(20(23)30)21(25)31)10-19(29)34-22(24)13-6-8-33-12-13/h6,8,10,12,14-16,22,32H,5,7,9,11H2,1-4H3,(H,27,28)/t14-,15?,16-,22-,24+,25?,26-/m0/s1	null	470.512
CID000004912	MCC502-B04	InChI=1S/C31H48O2S2/c1-27(2,3)21-15-19(16-22(25(21)32)28(4,5)6)34-31(13,14)35-20-17-23(29(7,8)9)26(33)24(18-20)30(10,11)12/h15-18,32-33H,1-14H3	2,6-ditert-butyl-4-[2-[(3,5-ditert-butyl-4-hydroxyphenyl)thio]propan-2-ylthio]phenol	516.842
CID000876500	MCC407-A10	InChI=1S/C17H13N3O4/c1-24-16-8-7-12(9-15(16)20(22)23)17-13(11-21)10-19(18-17)14-5-3-2-4-6-14/h2-11H,1H3	3-(4-methoxy-3-nitrophenyl)-1-phenyl-4-pyrazolecarboxaldehyde	323.303
CID012310947	MCC406-M17	InChI=1S/C12H8Cl6/c13-8-9(14)11(16)7-5-2-1-4(3-5)6(7)10(8,15)12(11,17)18/h1-2,4-7H,3H2/t4-,5+,6+,7-,10+,11-	null	364.91
CID000441397	MCC403-G04	InChI=1S/C21H27N3O7S/c1-5-29-20(28)31-11(2)30-19(27)15-21(3,4)32-18-14(17(26)24(15)18)23-16(25)13(22)12-9-7-6-8-10-12/h6-11,13-15,18H,5,22H2,1-4H3,(H,23,25)/t11?,13-,14-,15+,18-/m1/s1	(2S,5R,6R)-6-[[(2R)-2-amino-1-oxo-2-phenylethyl]amino]-3,3-dimethyl-7-oxo-4-thia-1-azabicyclo[3.2.0]heptane-2-carboxylic acid 1-ethoxycarbonyloxyethyl ester	465.52
CID000065411	MCC403-P10	InChI=1S/C20H22O6/c1-8(2)18-13(25-18)14-20(26-14)17(3)5-4-9-10(7-23-15(9)21)11(17)6-12-19(20,24-12)16(18)22/h8,11-14H,4-7H2,1-3H3/t11-,12-,13-,14-,17-,18-,19+,20+/m0/s1	null	358.385
CID001126148	MCC507-K10	InChI=1S/C20H25N3O4/c1-26-19-8-5-17(13-20(19)27-2)15-22-11-9-21(10-12-22)14-16-3-6-18(7-4-16)23(24)25/h3-8,13H,9-12,14-15H2,1-2H3	1-[(3,4-dimethoxyphenyl)methyl]-4-[(4-nitrophenyl)methyl]piperazine	371.43
CID000004511	MCC401-L12	InChI=1S/C7H5N3O5/c8-7(11)4-1-5(9(12)13)3-6(2-4)10(14)15/h1-3H,(H2,8,11)	3,5-dinitrobenzamide	211.132
CID000002049	BMI01-L13	InChI=1S/C16H14N2O2/c1-19-15-8-12-13(9-16(15)20-2)18-14(10-17-12)11-6-4-3-5-7-11/h3-10H,1-2H3	6,7-dimethoxy-2-phenylquinoxaline	266.295
CID000000679	MCC505-H01	InChI=1S/C2H6OS/c1-4(2)3/h1-2H3	methylsulfinylmethane	78.1334
CID001126158	MCC407-M19	InChI=1S/C20H24ClN3O4/c1-27-19-11-16(18(24(25)26)12-20(19)28-2)14-23-8-6-22(7-9-23)13-15-4-3-5-17(21)10-15/h3-5,10-12H,6-9,13-14H2,1-2H3	1-[(3-chlorophenyl)methyl]-4-[(4,5-dimethoxy-2-nitrophenyl)methyl]piperazine	405.875
CID005742673	MCC501-O11	InChI=1S/C16H17N5O7S2/c1-6(22)28-3-7-4-29-14-10(13(24)21(14)11(7)15(25)26)19-12(23)9(20-27-2)8-5-30-16(17)18-8/h5,10,14H,3-4H2,1-2H3,(H2,17,18)(H,19,23)(H,25,26)/b20-9-/t10-,14-/m1/s1	(6R,7R)-3-(acetyloxymethyl)-7-[[(2Z)-2-(2-amino-4-thiazolyl)-2-methoxyimino-1-oxoethyl]amino]-8-oxo-5-thia-1-azabicyclo[4.2.0]oct-2-ene-2-carboxylic acid	455.465
CID000004122	MCC506-B09	InChI=1S/C14H11N3O3S/c1-20-14(19)17-13-15-9-5-4-8(7-10(9)16-13)12(18)11-3-2-6-21-11/h2-7H,1H3,(H2,15,16,17,19)	N-[6-[oxo(thiophen-2-yl)methyl]-1H-benzimidazol-2-yl]carbamic acid methyl ester	301.32
CID000798112	MCC407-E03	InChI=1S/C17H16N4OS/c22-11-10-21(14-4-2-1-3-5-14)17(23)20-13-6-7-15-16(12-13)19-9-8-18-15/h1-9,12,22H,10-11H2,(H,20,23)	1-(2-hydroxyethyl)-1-phenyl-3-(6-quinoxalinyl)thiourea	324.4
CID000073299	MCC505-M21	InChI=1S/C30H48O4/c1-25(2)13-15-30(24(33)34)16-14-28(5)19(20(30)17-25)7-8-22-26(3)11-10-23(32)27(4,18-31)21(26)9-12-29(22,28)6/h7,20-23,31-32H,8-18H2,1-6H3,(H,33,34)/t20-,21+,22+,23-,26-,27-,28+,29+,30-/m0/s1	(4aS,6aR,6aS,6bR,8aR,9R,10S,12aR,14bS)-10-hydroxy-9-(hydroxymethyl)-2,2,6a,6b,9,12a-hexamethyl-1,3,4,5,6,6a,7,8,8a,10,11,12,13,14b-tetradecahydropicene-4a-carboxylic acid	472.7
CID000003335	MCC402-P03	InChI=1S/C16H14O3/c17-15(10-11-16(18)19)14-8-6-13(7-9-14)12-4-2-1-3-5-12/h1-9H,10-11H2,(H,18,19)	4-oxo-4-(4-phenylphenyl)butanoic acid	254.281
CID006708516	MCC404-A19	InChI=1S/C27H32O6/c1-16-18(26(4)11-8-21(28)25(2,3)20(26)14-22(29)31-6)7-10-27(5)19(16)13-23(30)33-24(27)17-9-12-32-15-17/h8-9,11-13,15,18,20,24H,1,7,10,14H2,2-6H3/t18?,20-,24-,26+,27+/m0/s1	2-[(1R,2R)-2-[(1R,8aR)-1-(3-furanyl)-8a-methyl-5-methylene-3-oxo-1,6,7,8-tetrahydro-2-benzopyran-6-yl]-2,6,6-trimethyl-5-oxo-1-cyclohex-3-enyl]acetic acid methyl ester	452.539
CID005281607	MCC502-F13	InChI=1S/C15H10O4/c16-10-6-11(17)15-12(18)8-13(19-14(15)7-10)9-4-2-1-3-5-9/h1-8,16-17H	5,7-dihydroxy-2-phenyl-1-benzopyran-4-one	254.238
CID000003765	MCC403-I11	InChI=1S/C6H9NO2/c8-6(9)5-1-3-7-4-2-5/h1,7H,2-4H2,(H,8,9)	1,2,3,6-tetrahydropyridine-4-carboxylic acid	127.141
CID000097226	MCC506-F13	InChI=1S/C20H16N2O5/c1-2-20(26)14-7-16-17-11(5-10-6-12(23)3-4-15(10)21-17)8-22(16)18(24)13(14)9-27-19(20)25/h3-7,23,26H,2,8-9H2,1H3/t20-/m0/s1	null	364.351
CID000000679	MCC407-K01	InChI=1S/C2H6OS/c1-4(2)3/h1-2H3	methylsulfinylmethane	78.1334
CID000006674	MCC501-G22	InChI=1S/C24H34O5/c1-13(4-7-21(28)29)16-5-6-17-22-18(12-20(27)24(16,17)3)23(2)9-8-15(25)10-14(23)11-19(22)26/h13-14,16-18,22H,4-12H2,1-3H3,(H,28,29)/t13-,14+,16-,17+,18+,22+,23+,24-/m1/s1	(4R)-4-[(5S,8R,9S,10S,13R,14S,17R)-10,13-dimethyl-3,7,12-trioxo-1,2,4,5,6,8,9,11,14,15,16,17-dodecahydrocyclopenta[a]phenanthren-17-yl]pentanoic acid	402.524
CID000004909	MCC402-I11	InChI=1S/C12H14N2O2/c1-2-12(9-6-4-3-5-7-9)10(15)13-8-14-11(12)16/h3-7H,2,8H2,1H3,(H,13,15)(H,14,16)	5-ethyl-5-phenyl-1,3-diazinane-4,6-dione	218.252
CID000006049	MCC501-O16	InChI=1S/C10H16N2O8/c13-7(14)3-11(4-8(15)16)1-2-12(5-9(17)18)6-10(19)20/h1-6H2,(H,13,14)(H,15,16)(H,17,18)(H,19,20)	2-[2-[bis(carboxymethyl)amino]ethyl-(carboxymethyl)amino]acetic acid	292.243
CID002873579	MCC407-M17	InChI=1S/C20H25N3O5S/c1-4-22(5-2)29(26,27)17-11-9-16(10-12-17)20(25)23(15-13-19(24)28-3)18-8-6-7-14-21-18/h6-12,14H,4-5,13,15H2,1-3H3	3-[[[4-(diethylsulfamoyl)phenyl]-oxomethyl]-(2-pyridinyl)amino]propanoic acid methyl ester	419.495
CID000003718	MCC401-L17	InChI=1S/C17H15NO3/c1-11(17(20)21)12-6-8-14(9-7-12)18-10-13-4-2-3-5-15(13)16(18)19/h2-9,11H,10H2,1H3,(H,20,21)	2-[4-(3-oxo-1H-isoindol-2-yl)phenyl]propanoic acid	281.306
CID006708559	MCC404-E17	InChI=1S/C26H38O5/c1-22(2)17-11-20(29)25(5)16(24(17,4)19(28)12-18(22)27)6-8-23(3)15(14-7-9-30-13-14)10-21-26(23,25)31-21/h7,9,13,15-21,27-29H,6,8,10-12H2,1-5H3/t15-,16?,17?,18+,19-,20+,21?,23-,24+,25-,26?/m0/s1	null	430.577
CID000039214	MCC503-B12	InChI=1S/C9H13ClN6O2/c1-6-12-4-7(8(11)14-6)5-13-9(17)16(15-18)3-2-10/h4H,2-3,5H2,1H3,(H,13,17)(H2,11,12,14)	3-[(4-amino-2-methyl-5-pyrimidinyl)methyl]-1-(2-chloroethyl)-1-nitrosourea	272.692
CID000005992	MCC405-P09	InChI=1S/C15H21N3O2.C7H6O3/c1-15-7-8-17(3)13(15)18(4)12-6-5-10(9-11(12)15)20-14(19)16-2;8-6-4-2-1-3-5(6)7(9)10/h5-6,9,13H,7-8H2,1-4H3,(H,16,19);1-4,8H,(H,9,10)/t13-,15+;/m1./s1	N-methylcarbamic acid [(3aR,8bS)-3,4,8b-trimethyl-2,3,3a,4-tetrahydro-1H-pyrrolo[2,3-b]indole-3,4-diium-7-yl] ester;2-oxidobenzoate	413.467
CID000005543	MCC406-I11	InChI=1S/C10H16Cl3NOS/c1-6(2)14(7(3)4)10(15)16-5-8(11)9(12)13/h6-7H,5H2,1-4H3	N,N-di(propan-2-yl)carbamothioic acid S-(2,3,3-trichloroprop-2-enyl) ester	304.664
CID005312126	BMI01-J07	InChI=1S/C38H35N5O6S2/c1-41(50(45,46)36-11-5-7-29-26-39-19-17-33(29)36)35(38(44)43-23-21-42(22-24-43)31-9-3-2-4-10-31)25-28-13-15-32(16-14-28)49-51(47,48)37-12-6-8-30-27-40-20-18-34(30)37/h2-20,26-27,35H,21-25H2,1H3/t35-/m0/s1	5-isoquinolinesulfonic acid [4-[(2S)-2-[5-isoquinolinylsulfonyl(methyl)amino]-3-oxo-3-(4-phenyl-1-piperazinyl)propyl]phenyl] ester	721.844
CID001126317	MCC507-D15	InChI=1S/C22H29N3O6/c1-28-19-7-5-6-16(22(19)31-4)14-23-8-10-24(11-9-23)15-17-12-20(29-2)21(30-3)13-18(17)25(26)27/h5-7,12-13H,8-11,14-15H2,1-4H3	1-[(4,5-dimethoxy-2-nitrophenyl)methyl]-4-[(2,3-dimethoxyphenyl)methyl]piperazine	431.482
CID000008371	MCC503-D20	InChI=1S/C6Cl4O2/c7-1-2(8)6(12)4(10)3(9)5(1)11	2,3,5,6-tetrachlorocyclohexa-2,5-diene-1,4-dione	245.875
CID000002725	MCC401-A22	InChI=1S/C16H19ClN2/c1-19(2)12-10-15(16-5-3-4-11-18-16)13-6-8-14(17)9-7-13/h3-9,11,15H,10,12H2,1-2H3	3-(4-chlorophenyl)-N,N-dimethyl-3-(2-pyridinyl)-1-propanamine	274.788
CID000002950	MCC501-I08	InChI=1S/C14H8O4/c15-9-5-1-3-7-11(9)14(18)12-8(13(7)17)4-2-6-10(12)16/h1-6,15-16H	1,8-dihydroxyanthracene-9,10-dione	240.211
CID000000679	BMI01-B13	InChI=1S/C2H6OS/c1-4(2)3/h1-2H3	methylsulfinylmethane	78.1334
CID000004039	MCC403-K22	InChI=1S/C12H16ClNO3/c1-14(2)7-8-16-12(15)9-17-11-5-3-10(13)4-6-11/h3-6H,7-9H2,1-2H3	2-(4-chlorophenoxy)acetic acid 2-(dimethylamino)ethyl ester	257.713
CID000010228	MCC405-J12	InChI=1S/C15H16O3/c1-10(2)4-7-12-13(17-3)8-5-11-6-9-14(16)18-15(11)12/h4-6,8-9H,7H2,1-3H3	7-methoxy-8-(3-methylbut-2-enyl)-1-benzopyran-2-one	244.286
CID000025050	MCC403-P21	InChI=1S/C9H11N3O4.ClH/c10-5-1-2-12-8-7(16-9(12)11-5)6(14)4(3-13)15-8;/h1-2,4,6-8,10,13-14H,3H2;1H/t4-,6-,7+,8-;/m1./s1	(2R,3R,3aS,9aR)-2-(hydroxymethyl)-6-imino-2,3,3a,9a-tetrahydrofuro[1,2]oxazolo[3,4-a]pyrimidin-3-ol;hydrochloride	261.662
CID000071203	MCC401-P06	InChI=1S/C19H22N2O/c1-2-19-9-5-10-20-11-8-14-13-6-3-4-7-15(13)21(16(22)12-19)17(14)18(19)20/h3-4,6-7,18H,2,5,8-12H2,1H3/t18-,19+/m1/s1	null	294.391
CID000005054	MCC402-M19	InChI=1S/C6H6O2/c7-5-2-1-3-6(8)4-5/h1-4,7-8H	benzene-1,3-diol	110.111
CID000000679	MCC401-O24	InChI=1S/C2H6OS/c1-4(2)3/h1-2H3	methylsulfinylmethane	78.1334
CID000441071	MCC402-O16	InChI=1S/C21H22N2O2/c24-18-10-16-19-13-9-17-21(6-7-22(17)11-12(13)5-8-25-16)14-3-1-2-4-15(14)23(18)20(19)21/h1-5,13,16-17,19-20H,6-11H2/t13-,16-,17-,19-,20-,21+/m0/s1	(4aR,5aS,8aR,13aS,15aS,15bR)-4a,5,5a,7,8,13a,15,15a,15b,16-decahydro-2H-4,6-methanoindolo[3,2,1-ij]oxepino[2,3,4-de]pyrrolo[2,3-h]quinoline-14-one	334.412
CID000000679	MCC502-F01	InChI=1S/C2H6OS/c1-4(2)3/h1-2H3	methylsulfinylmethane	78.1334
CID000154417	MCC501-L07	InChI=1S/C17H23NO3/c1-18-13-7-8-14(18)10-15(9-13)21-17(20)16(11-19)12-5-3-2-4-6-12/h2-6,13-16,19H,7-11H2,1H3/t13-,14+,15?,16-/m1/s1	(2S)-3-hydroxy-2-phenylpropanoic acid [(1R,5S)-8-methyl-8-azabicyclo[3.2.1]octan-3-yl] ester	289.369
CID000000679	MCC504-D23	InChI=1S/C2H6OS/c1-4(2)3/h1-2H3	methylsulfinylmethane	78.1334
CID000667467	MCC503-I14	InChI=1S/C18H18ClNS/c1-20(2)11-5-7-14-15-6-3-4-8-17(15)21-18-10-9-13(19)12-16(14)18/h3-4,6-10,12H,5,11H2,1-2H3/b14-7-	(3Z)-3-(2-chloro-9-thioxanthenylidene)-N,N-dimethyl-1-propanamine	315.86
CID006091659	BMI01-C15	InChI=1S/C19H15N3O3S2/c1-25-15-8-11(6-12(9-20)18(21)24)7-13(17(15)23)10-26-19-22-14-4-2-3-5-16(14)27-19/h2-8,23H,10H2,1H3,(H2,21,24)/b12-6+	(E)-3-[3-[(1,3-benzothiazol-2-ylthio)methyl]-4-hydroxy-5-methoxyphenyl]-2-cyano-2-propenamide	397.471
CID005281767	MCC505-L08	InChI=1S/C21H20O6/c1-26-20-11-14(5-9-18(20)24)3-7-16(22)13-17(23)8-4-15-6-10-19(25)21(12-15)27-2/h3-13,22,24-25H,1-2H3/b7-3+,8-4+,16-13-	(1E,4Z,6E)-5-hydroxy-1,7-bis(4-hydroxy-3-methoxyphenyl)-3-hepta-1,4,6-trienone	368.38
CID000001990	MCC501-E15	InChI=1S/C2H5NO2/c1-2(4)3-5/h5H,1H3,(H,3,4)	N-hydroxyacetamide	75.0666
CID002873501	MCC407-A21	InChI=1S/C23H32N2O5/c1-26-19-6-7-20(27-2)17(12-19)15-24-8-10-25(11-9-24)16-18-13-22(29-4)23(30-5)14-21(18)28-3/h6-7,12-14H,8-11,15-16H2,1-5H3	1-[(2,5-dimethoxyphenyl)methyl]-4-[(2,4,5-trimethoxyphenyl)methyl]piperazine	416.511
CID000443009	MCC404-P04	InChI=1S/C8H13NO2/c1-9-5-2-4-3-6(9)8(11-4)7(5)10/h4-8,10H,2-3H2,1H3/t4?,5?,6?,7-,8?/m0/s1	null	155.194
CID009899402	MCC506-C06	InChI=1S/C11H16N2O.ClH/c1-14-11-5-3-2-4-10(11)13-8-6-12-7-9-13;/h2-5,12H,6-9H2,1H3;1H	1-(2-methoxyphenyl)piperazine;hydrochloride	228.718
CID000006037	MCC503-A03	InChI=1S/C19H19N7O6/c20-19-25-15-14(17(30)26-19)23-11(8-22-15)7-21-10-3-1-9(2-4-10)16(29)24-12(18(31)32)5-6-13(27)28/h1-4,8,12,21H,5-7H2,(H,24,29)(H,27,28)(H,31,32)(H3,20,22,25,26,30)/t12-/m0/s1	(2S)-2-[[[4-[(2-amino-4-oxo-1H-pteridin-6-yl)methylamino]phenyl]-oxomethyl]amino]pentanedioic acid	441.397
CID005281804	MCC404-P20	InChI=1S/C16H12O5/c1-20-11-6-13(18)15-14(7-11)21-8-12(16(15)19)9-2-4-10(17)5-3-9/h2-8,17-18H,1H3	5-hydroxy-3-(4-hydroxyphenyl)-7-methoxy-1-benzopyran-4-one	284.263
CID000000679	MCC505-O24	InChI=1S/C2H6OS/c1-4(2)3/h1-2H3	methylsulfinylmethane	78.1334
CID000036314	MCC503-H09	InChI=1S/C47H51NO14/c1-25-31(60-43(56)36(52)35(28-16-10-7-11-17-28)48-41(54)29-18-12-8-13-19-29)23-47(57)40(61-42(55)30-20-14-9-15-21-30)38-45(6,32(51)22-33-46(38,24-58-33)62-27(3)50)39(53)37(59-26(2)49)34(25)44(47,4)5/h7-21,31-33,35-38,40,51-52,57H,22-24H2,1-6H3,(H,48,54)/t31-,32-,33+,35-,36+,37+,38?,40-,45+,46-,47+/m0/s1	null	853.906
CID000000679	MCC502-D01	InChI=1S/C2H6OS/c1-4(2)3/h1-2H3	methylsulfinylmethane	78.1334
CID000009651	MCC502-N12	InChI=1S/C17H21NO3/c1-18-8-7-17-6-5-12(19)9-14(17)21-16-13(20-2)4-3-11(10-18)15(16)17/h3-6,12,14,19H,7-10H2,1-2H3/t12-,14-,17-/m0/s1	null	287.354
CID000004621	MCC506-I14	InChI=1S/C28H41N3O3/c1-27(2,19-23-13-9-7-10-14-23)29(5)25(33)21-31(17-18-32)22-26(34)30(6)28(3,4)20-24-15-11-8-12-16-24/h7-16,32H,17-22H2,1-6H3	2-[2-hydroxyethyl-[2-[methyl-(2-methyl-1-phenylpropan-2-yl)amino]-2-oxoethyl]amino]-N-methyl-N-(2-methyl-1-phenylpropan-2-yl)acetamide	467.643
CID000039562	MCC406-B17	InChI=1S/C15H10Cl2N2O2/c16-10-6-5-9(12(17)7-10)8-19-13-4-2-1-3-11(13)14(18-19)15(20)21/h1-7H,8H2,(H,20,21)	1-[(2,4-dichlorophenyl)methyl]-3-indazolecarboxylic acid	321.158
CID000120693	MCC404-M22	InChI=1S/C11H12O7/c12-7-3-1-6(2-4-7)5-11(18,10(16)17)8(13)9(14)15/h1-4,8,12-13,18H,5H2,(H,14,15)(H,16,17)	2,3-dihydroxy-2-[(4-hydroxyphenyl)methyl]butanedioic acid	256.209
CID000000679	MCC403-D23	InChI=1S/C2H6OS/c1-4(2)3/h1-2H3	methylsulfinylmethane	78.1334
CID000005455	MCC503-M03	InChI=1S/C6H12N2S4/c1-7(2)5(9)11-12-6(10)8(3)4/h1-4H3	N,N-dimethylcarbamodithioic acid [[dimethylamino(sulfanylidene)methyl]thio] ester	240.433
CID000000790	MCC405-C20	InChI=1S/C5H4N4O/c10-5-3-4(7-1-6-3)8-2-9-5/h1-2H,(H2,6,7,8,9,10)	3,7-dihydropurin-6-one	136.111
CID000000679	MCC406-O23	InChI=1S/C2H6OS/c1-4(2)3/h1-2H3	methylsulfinylmethane	78.1334
CID000000679	MCC407-M23	InChI=1S/C2H6OS/c1-4(2)3/h1-2H3	methylsulfinylmethane	78.1334
CID000002471	MCC502-P08	InChI=1S/C17H20N2O5S/c1-2-3-9-19-14-10-12(17(20)21)11-15(25(18,22)23)16(14)24-13-7-5-4-6-8-13/h4-8,10-11,19H,2-3,9H2,1H3,(H,20,21)(H2,18,22,23)	3-(butylamino)-4-phenoxy-5-sulfamoylbenzoic acid	364.416
CID002873533	MCC407-E13	InChI=1S/C23H32N2O5/c1-26-19-8-6-17(21(14-19)28-3)15-24-10-12-25(13-11-24)16-18-7-9-20(27-2)23(30-5)22(18)29-4/h6-9,14H,10-13,15-16H2,1-5H3	1-[(2,4-dimethoxyphenyl)methyl]-4-[(2,3,4-trimethoxyphenyl)methyl]piperazine	416.511
CID000066569	MCC501-A17	InChI=1S/C10H8O2/c1-7-6-12-9-5-3-2-4-8(9)10(7)11/h2-6H,1H3	3-methyl-1-benzopyran-4-one	160.169
CID000089640	MCC505-F08	InChI=1S/C16H24O10/c1-5-8(18)2-6-7(14(22)23)4-24-15(10(5)6)26-16-13(21)12(20)11(19)9(3-17)25-16/h4-6,8-13,15-21H,2-3H2,1H3,(H,22,23)/t5-,6+,8-,9+,10+,11+,12-,13+,15-,16-/m0/s1	(1S,4aS,6S,7R,7aS)-6-hydroxy-7-methyl-1-[[(2S,3R,4S,5S,6R)-3,4,5-trihydroxy-6-(hydroxymethyl)-2-oxanyl]oxy]-1,4a,5,6,7,7a-hexahydrocyclopenta[c]pyran-4-carboxylic acid	376.356
CID001126195	MCC507-C10	InChI=1S/C22H30N2O4/c1-25-19-8-6-5-7-17(19)15-23-11-13-24(14-12-23)16-18-9-10-20(26-2)22(28-4)21(18)27-3/h5-10H,11-16H2,1-4H3	1-[(2-methoxyphenyl)methyl]-4-[(2,3,4-trimethoxyphenyl)methyl]piperazine	386.485
CID004303568	MCC504-O22	InChI=1S/C23H24O6/c1-12(2)5-6-13-16(24)8-7-14-22(25)21-15-9-18(26-3)19(27-4)10-17(15)28-11-20(21)29-23(13)14/h5,7-10,20-21,24H,6,11H2,1-4H3	9-hydroxy-2,3-dimethoxy-8-(3-methylbut-2-enyl)-6a,12a-dihydro-6H-[1]benzopyrano[3,4-b][1]benzopyran-12-one	396.433
CID040477515	MCC405-D05	InChI=1S/C26H26O6/c1-14(2)6-11-17-22-18(12-13-26(3,4)32-22)24-20(23(17)30-5)21(28)19(25(29)31-24)15-7-9-16(27)10-8-15/h6-10,12-13,27,29H,11H2,1-5H3/p-1	3-(4-hydroxyphenyl)-5-methoxy-8,8-dimethyl-6-(3-methylbut-2-enyl)-4-oxo-2-pyrano[2,3-h][1]benzopyranolate	433.473
CID000053232	MCC406-P19	InChI=1S/C24H36O5/c1-5-15(3)24(27)29-21-11-14(2)10-17-7-6-16(4)20(23(17)21)9-8-19-12-18(25)13-22(26)28-19/h6-7,10,14-16,18-21,23,25H,5,8-9,11-13H2,1-4H3/t14-,15-,16-,18+,19+,20-,21-,23-/m0/s1	(2S)-2-methylbutanoic acid [(1S,3R,7S,8S,8aR)-8-[2-[(2R,4R)-4-hydroxy-6-oxo-2-oxanyl]ethyl]-3,7-dimethyl-1,2,3,7,8,8a-hexahydronaphthalen-1-yl] ester	404.54
CID000718041	MCC507-E15	InChI=1S/C21H15N3O/c25-21(24-20-12-6-7-13-22-20)17-14-19(15-8-2-1-3-9-15)23-18-11-5-4-10-16(17)18/h1-14H,(H,22,24,25)	2-phenyl-N-(2-pyridinyl)-4-quinolinecarboxamide	325.363
CID002873714	MCC407-N21	InChI=1S/C18H16ClN3O2S/c1-10-15(17(24)21-14-5-3-2-4-13(14)19)16(22-18(25)20-10)11-6-8-12(23)9-7-11/h2-9,16,23H,1H3,(H,21,24)(H2,20,22,25)	N-(2-chlorophenyl)-4-(4-hydroxyphenyl)-6-methyl-2-sulfanylidene-3,4-dihydro-1H-pyrimidine-5-carboxamide	373.857
CID005353894	MCC403-C13	InChI=1S/C7H8N2O/c1-9-5-3-2-4-7(9)6-8-10/h2-6H,1H3/p+1/b7-6+	[(E)-(1-methyl-2-pyridinylidene)methyl]-oxoammonium	137.159
CID005337182	MCC407-O07	InChI=1S/C17H11ClO3/c18-13-4-1-3-12(11-13)16-9-7-14(21-16)6-8-15(19)17-5-2-10-20-17/h1-11H/b8-6+	(E)-3-[5-(3-chlorophenyl)-2-furanyl]-1-(2-furanyl)-2-propen-1-one	298.72
CID001589727	MCC507-I08	InChI=1S/C19H19N3OS5/c1-9-6-12-13(7-10(9)2)22(14(23)8-25-18-21-20-11(3)26-18)19(4,5)16-15(12)17(24)28-27-16/h6-7H,8H2,1-5H3	2-[(5-methyl-1,3,4-thiadiazol-2-yl)thio]-1-(4,4,7,8-tetramethyl-1-sulfanylidene-5-dithiolo[3,4-c]quinolinyl)ethanone	465.699
CID000005479	MCC403-I07	InChI=1S/C8H13N3O4S/c1-3-16(14,15)5-4-10-7(2)9-6-8(10)11(12)13/h6H,3-5H2,1-2H3	1-(2-ethylsulfonylethyl)-2-methyl-5-nitroimidazole	247.272
CID000005639	MCC503-E20	InChI=1S/C20H29N5O3/c1-22-18(15-19(26)23(2)20(22)27)21-9-6-10-24-11-13-25(14-12-24)16-7-4-5-8-17(16)28-3/h4-5,7-8,15,21H,6,9-14H2,1-3H3	6-[3-[4-(2-methoxyphenyl)-1-piperazinyl]propylamino]-1,3-dimethylpyrimidine-2,4-dione	387.476
CID005328779	BMI01-G02	InChI=1S/C17H14N2O3/c18-10-14(8-13-6-7-15(20)16(21)9-13)17(22)19-11-12-4-2-1-3-5-12/h1-9,20-21H,11H2,(H,19,22)/b14-8+	(E)-2-cyano-3-(3,4-dihydroxyphenyl)-N-(phenylmethyl)-2-propenamide	294.305
CID000024360	MCC401-N22	InChI=1S/C20H16N2O4/c1-2-20(25)14-8-16-17-12(7-11-5-3-4-6-15(11)21-17)9-22(16)18(23)13(14)10-26-19(20)24/h3-8,25H,2,9-10H2,1H3/t20-/m0/s1	null	348.352
CID000000679	MCC402-D02	InChI=1S/C2H6OS/c1-4(2)3/h1-2H3	methylsulfinylmethane	78.1334
CID000072378	MCC505-E04	InChI=1S/C16H17NO4/c18-11-3-8-1-2-17-6-9-4-12-13(21-7-20-12)5-10(9)14(15(8)17)16(11)19/h3-5,11,14-16,18-19H,1-2,6-7H2/t11-,14-,15+,16+/m0/s1	null	287.31
CID003000226	MCC501-F09	InChI=1S/C31H48O6/c1-17(2)9-8-10-20(28(35)36)26-22-15-24(34)27-29(5)13-12-23(33)18(3)21(29)11-14-30(27,6)31(22,7)16-25(26)37-19(4)32/h9,18,21-25,27,33-34H,8,10-16H2,1-7H3,(H,35,36)/b26-20-/t18-,21-,22-,23+,24+,25-,27-,29-,30-,31-/m0/s1	(2Z)-2-[(3R,4S,5S,8S,9S,10S,11R,13R,14S,16S)-16-acetyloxy-3,11-dihydroxy-4,8,10,14-tetramethyl-2,3,4,5,6,7,9,11,12,13,15,16-dodecahydro-1H-cyclopenta[a]phenanthren-17-ylidene]-6-methyl-5-heptenoic acid	516.709
CID000004054	MCC507-L06	InChI=1S/C12H21N/c1-10-3-9-4-11(2,6-10)8-12(13,5-9)7-10/h9H,3-8,13H2,1-2H3	3,5-dimethyl-1-adamantanamine	179.302
CID000004488	MCC502-P18	InChI=1S/C13H9F3N2O2/c14-13(15,16)8-3-1-4-9(7-8)18-11-10(12(19)20)5-2-6-17-11/h1-7H,(H,17,18)(H,19,20)	2-[3-(trifluoromethyl)anilino]-3-pyridinecarboxylic acid	282.218
CID005359405	BMI01-M18	InChI=1S/C16H10N2O2/c19-15-10-6-2-4-8-12(10)17-14(15)13-9-5-1-3-7-11(9)18-16(13)20/h1-8,17H,(H,18,20)/b14-13+	(3E)-3-(3-oxo-1H-indol-2-ylidene)-1H-indol-2-one	262.263
CID000005403	MCC402-C12	InChI=1S/C12H19NO3/c1-12(2,3)13-7-11(16)8-4-9(14)6-10(15)5-8/h4-6,11,13-16H,7H2,1-3H3	5-[2-(tert-butylamino)-1-hydroxyethyl]benzene-1,3-diol	225.284
CID000767208	MCC507-A22	InChI=1S/C17H19NO3/c1-10-16(12(3)19)17(13(4)20)11(2)18(10)14-7-6-8-15(9-14)21-5/h6-9H,1-5H3	1-[4-acetyl-1-(3-methoxyphenyl)-2,5-dimethyl-3-pyrrolyl]ethanone	285.338
CID000051040	MCC403-D12	InChI=1S/C20H22O3/c1-20(2,3)16-9-5-14(6-10-16)18(21)13-19(22)15-7-11-17(23-4)12-8-15/h5-12H,13H2,1-4H3	1-(4-tert-butylphenyl)-3-(4-methoxyphenyl)propane-1,3-dione	310.387
CID000016963	MCC407-P06	InChI=1S/C25H26O3/c1-25-14-13-20-19-10-8-18(28-24(27)16-5-3-2-4-6-16)15-17(19)7-9-21(20)22(25)11-12-23(25)26/h2-6,8,10,15,20-22H,7,9,11-14H2,1H3	benzoic acid (13-methyl-17-oxo-7,8,9,11,12,14,15,16-octahydro-6H-cyclopenta[a]phenanthren-3-yl) ester	374.472
CID000005606	MCC503-N03	InChI=1S/C12H18ClNO/c1-12(2,3)14-8-11(15)9-6-4-5-7-10(9)13/h4-7,11,14-15H,8H2,1-3H3	2-(tert-butylamino)-1-(2-chlorophenyl)ethanol	227.73
CID000003961	MCC503-L22	InChI=1S/C22H23ClN6O/c1-2-3-8-20-24-21(23)19(14-30)29(20)13-15-9-11-16(12-10-15)17-6-4-5-7-18(17)22-25-27-28-26-22/h4-7,9-12,30H,2-3,8,13-14H2,1H3,(H,25,26,27,28)	[2-butyl-5-chloro-3-[[4-[2-(2H-tetrazol-5-yl)phenyl]phenyl]methyl]-4-imidazolyl]methanol	422.911
CID004020695	MCC504-P03	InChI=1S/C16H16O6/c1-19-11-6-5-9-7-10(16(18)22-4)8-12(20-2)14(17)13(9)15(11)21-3/h5-8H,1-4H3	3,4,6-trimethoxy-5-oxo-8-benzo[7]annulenecarboxylic acid methyl ester	304.295
CID004361205	MCC504-E10	InChI=1S/C40H58O2/c1-23(2)33-25-13-15-31-37(5,6)17-11-19-39(31,9)29(25)21-27(35(33)41)28-22-30-26(34(24(3)4)36(28)42)14-16-32-38(7,8)18-12-20-40(30,32)10/h21-24,31-32,41-42H,11-20H2,1-10H3	3-(2-hydroxy-4b,8,8-trimethyl-1-propan-2-yl-5,6,7,8a,9,10-hexahydrophenanthren-3-yl)-4b,8,8-trimethyl-1-propan-2-yl-5,6,7,8a,9,10-hexahydrophenanthren-2-ol	570.887
CID000022382	MCC505-C17	InChI=1S/C13H12N2O.ClH/c1-8-13-11(5-6-14-8)10-4-3-9(16-2)7-12(10)15-13;/h3-7,15H,1-2H3;1H	7-methoxy-1-methyl-9H-pyrido[3,4-b]indol-9-ium;chloride	248.708
CID000206796	MCC407-P03	InChI=1S/C16H13N3S/c1-20-16-17-14(12-8-4-2-5-9-12)15(18-19-16)13-10-6-3-7-11-13/h2-11H,1H3	3-(methylthio)-5,6-diphenyl-1,2,4-triazine	279.36
CID000000679	MCC507-P02	InChI=1S/C2H6OS/c1-4(2)3/h1-2H3	methylsulfinylmethane	78.1334
CID000678287	MCC507-F09	InChI=1S/C16H12F2N2O2S/c17-15(18)22-11-7-5-10(6-8-11)14(21)9-23-16-19-12-3-1-2-4-13(12)20-16/h1-8,15H,9H2,(H,19,20)	2-(1H-benzimidazol-2-ylthio)-1-[4-(difluoromethoxy)phenyl]ethanone	334.34
CID000009880	MCC401-G08	InChI=1S/C24H29ClO4/c1-12(26)24(29-13(2)27)8-6-16-14-10-20(25)19-11-21(28)15-9-18(15)23(19,4)17(14)5-7-22(16,24)3/h10-11,14-18H,5-9H2,1-4H3/t14-,15+,16-,17-,18-,22-,23-,24-/m0/s1	null	416.938
CID000612556	MCC404-I08	InChI=1S/C15H16O4/c1-8-3-4-10-12(18-7-8)6-13-14(15(10)17)11(16)5-9(2)19-13/h5-6,8,17H,3-4,7H2,1-2H3	5-hydroxy-2,8-dimethyl-6,7,8,9-tetrahydropyrano[3,2-h][1]benzoxepin-4-one	260.285
CID000592220	MCC505-N11	InChI=1S/C16H20O5/c1-18-13-9-12(21-16(17)10-13)6-4-11-5-7-14(19-2)15(8-11)20-3/h5,7-8,10,12H,4,6,9H2,1-3H3	2-[2-(3,4-dimethoxyphenyl)ethyl]-4-methoxy-2,3-dihydropyran-6-one	292.327
CID000336327	MCC504-B17	InChI=1S/C16H14O4/c1-18-10-3-5-11-13-8-19-14-6-9(17)2-4-12(14)16(13)20-15(11)7-10/h2-7,13,16-17H,8H2,1H3/t13-,16-/m0/s1	(6aR,11aR)-9-methoxy-6a,11a-dihydro-6H-benzofuro[3,2-c][1]benzopyran-3-ol	270.28
CID000004754	MCC502-M22	InChI=1S/C10H13NO2/c1-3-13-10-6-4-9(5-7-10)11-8(2)12/h4-7H,3H2,1-2H3,(H,11,12)	N-(4-ethoxyphenyl)acetamide	179.216
CID000009903	MCC405-G03	InChI=1S/C24H40O3/c1-15(4-9-22(26)27)19-7-8-20-18-6-5-16-14-17(25)10-12-23(16,2)21(18)11-13-24(19,20)3/h15-21,25H,4-14H2,1-3H3,(H,26,27)/t15-,16-,17-,18+,19-,20+,21+,23+,24-/m1/s1	(4R)-4-[(3R,5R,8R,9S,10S,13R,14S,17R)-3-hydroxy-10,13-dimethyl-2,3,4,5,6,7,8,9,11,12,14,15,16,17-tetradecahydro-1H-cyclopenta[a]phenanthren-17-yl]pentanoic acid	376.573
CID006710704	MCC406-H16	InChI=1S/C17H14O4/c1-19-12-8-14(20-2)16-15(9-12)21-10-13(17(16)18)11-6-4-3-5-7-11/h3-10H,1-2H3	5,7-dimethoxy-3-phenyl-1-benzopyran-4-one	282.291
CID000726792	MCC407-I16	InChI=1S/C20H23N5/c1-4-15-14(2)16(13-21)19-22-17-7-5-6-8-18(17)25(19)20(15)24-11-9-23(3)10-12-24/h5-8H,4,9-12H2,1-3H3	2-ethyl-3-methyl-1-(4-methyl-1-piperazinyl)-4-pyrido[1,2-a]benzimidazolecarbonitrile	333.43
CID000000679	MCC405-M01	InChI=1S/C2H6OS/c1-4(2)3/h1-2H3	methylsulfinylmethane	78.1334
CID000014051	MCC401-B21	InChI=1S/C10H24N2O2.2ClH/c1-3-9(7-13)11-5-6-12-10(4-2)8-14;;/h9-14H,3-8H2,1-2H3;2*1H/t9-,10-;;/m0../s1	(2S)-2-[2-[[(2S)-1-hydroxybutan-2-yl]amino]ethylamino]-1-butanol;dihydrochloride	277.232
CID000000679	MCC404-K23	InChI=1S/C2H6OS/c1-4(2)3/h1-2H3	methylsulfinylmethane	78.1334
CID000000679	MCC503-L01	InChI=1S/C2H6OS/c1-4(2)3/h1-2H3	methylsulfinylmethane	78.1334
CID005280343	MCC502-B15	InChI=1S/C15H10O7/c16-7-4-10(19)12-11(5-7)22-15(14(21)13(12)20)6-1-2-8(17)9(18)3-6/h1-5,16-19,21H	2-(3,4-dihydroxyphenyl)-3,5,7-trihydroxy-1-benzopyran-4-one	302.236
CID000002249	MCC402-D10	InChI=1S/C14H22N2O3/c1-10(2)16-8-12(17)9-19-13-5-3-11(4-6-13)7-14(15)18/h3-6,10,12,16-17H,7-9H2,1-2H3,(H2,15,18)	2-[4-[2-hydroxy-3-(propan-2-ylamino)propoxy]phenyl]acetamide	266.336
CID000000679	MCC506-L24	InChI=1S/C2H6OS/c1-4(2)3/h1-2H3	methylsulfinylmethane	78.1334
CID000000679	MCC505-C01	InChI=1S/C2H6OS/c1-4(2)3/h1-2H3	methylsulfinylmethane	78.1334
CID000002343	MCC501-K13	InChI=1S/C15H14ClN3O4S3/c16-11-6-12-14(7-13(11)25(17,20)21)26(22,23)19-15(18-12)9-24-8-10-4-2-1-3-5-10/h1-7H,8-9H2,(H,18,19)(H2,17,20,21)	6-chloro-1,1-dioxo-3-[(phenylmethylthio)methyl]-4H-1$l^{6},2,4-benzothiadiazine-7-sulfonamide	431.937
CID000003202	MCC503-J10	InChI=1S/C10H15NO/c1-4-11(2,3)9-6-5-7-10(12)8-9/h5-8H,4H2,1-3H3/p+1	ethyl-(3-hydroxyphenyl)-dimethylammonium	166.24
CID000003745	MCC401-E07	InChI=1S/C18H16O3/c1-12(2)20-14-8-9-15-16(19)11-17(21-18(15)10-14)13-6-4-3-5-7-13/h3-12H,1-2H3	2-phenyl-7-propan-2-yloxy-1-benzopyran-4-one	280.318
CID000007595	MCC505-P11	InChI=1S/C13H12N2O/c16-13(14-11-7-3-1-4-8-11)15-12-9-5-2-6-10-12/h1-10H,(H2,14,15,16)	1,3-diphenylurea	212.247
CID000678287	MCC407-F09	InChI=1S/C16H12F2N2O2S/c17-15(18)22-11-7-5-10(6-8-11)14(21)9-23-16-19-12-3-1-2-4-13(12)20-16/h1-8,15H,9H2,(H,19,20)	2-(1H-benzimidazol-2-ylthio)-1-[4-(difluoromethoxy)phenyl]ethanone	334.34
CID000007027	MCC403-E16	InChI=1S/C6H10O6/c7-1-2-3(8)4(9)5(10)6(11)12-2/h2-5,7-10H,1H2/t2-,3-,4+,5-/m1/s1	(3R,4S,5S,6R)-3,4,5-trihydroxy-6-(hydroxymethyl)-2-oxanone	178.14
CID000070361	MCC506-N07	InChI=1S/C7H5N5O3/c8-7-11-4-3(5(13)12-7)10-2(1-9-4)6(14)15/h1H,(H,14,15)(H3,8,9,11,12,13)	2-amino-4-oxo-1H-pteridine-6-carboxylic acid	207.146
CID000004217	BMI01-I13	InChI=1S/C15H17ClN2O2S/c16-14-6-1-5-13-12(14)4-2-7-15(13)21(19,20)18-10-3-8-17-9-11-18/h1-2,4-7,17H,3,8-11H2	1-[(5-chloro-1-naphthalenyl)sulfonyl]-1,4-diazepane	324.826
CID000005429	MCC502-O14	InChI=1S/C7H8N4O2/c1-10-3-8-5-4(10)6(12)9-7(13)11(5)2/h3H,1-2H3,(H,9,12,13)	3,7-dimethylpurine-2,6-dione	180.164
CID001222765	MCC407-B13	InChI=1S/C22H27F3N2O3/c1-28-19-12-17(13-20(29-2)21(19)30-3)15-27-10-8-26(9-11-27)14-16-4-6-18(7-5-16)22(23,24)25/h4-7,12-13H,8-11,14-15H2,1-3H3	1-[[4-(trifluoromethyl)phenyl]methyl]-4-[(3,4,5-trimethoxyphenyl)methyl]piperazine	424.457
CID000004033	MCC401-O17	InChI=1S/C5H11Cl2N/c1-8(4-2-6)5-3-7/h2-5H2,1H3	2-chloro-N-(2-chloroethyl)-N-methylethanamine	156.054
CID000005475	MCC403-N08	InChI=1S/C25H34N2O3/c1-5-26(6-2)13-15-29-19-9-11-21-22-12-10-20(30-16-14-27(7-3)8-4)18-24(22)25(28)23(21)17-19/h9-12,17-18H,5-8,13-16H2,1-4H3	2,7-bis[2-(diethylamino)ethoxy]-9-fluorenone	410.549
CID001350712	MCC507-C16	InChI=1S/C11H11NOS3/c1-7(2)12-10(13)9(16-11(12)14)6-8-4-3-5-15-8/h3-7H,1-2H3	3-propan-2-yl-2-sulfanylidene-5-(thiophen-2-ylmethylidene)-4-thiazolidinone	269.406
CID000160514	MCC505-M03	InChI=1S/C12H24O11/c13-1-4(16)7(18)11(5(17)2-14)23-12-10(21)9(20)8(19)6(3-15)22-12/h4-21H,1-3H2/t4-,5+,6+,7+,8+,9-,10+,11+,12-/m0/s1	(2S,3R,4R,5R)-4-[[(2S,3R,4S,5S,6R)-3,4,5-trihydroxy-6-(hydroxymethyl)-2-oxanyl]oxy]hexane-1,2,3,5,6-pentol	344.312
CID000005572	MCC502-G18	InChI=1S/C20H31NO/c22-20(18-10-4-1-5-11-18,19-12-6-2-7-13-19)14-17-21-15-8-3-9-16-21/h1,4-5,10-11,19,22H,2-3,6-9,12-17H2	1-cyclohexyl-1-phenyl-3-(1-piperidinyl)-1-propanol	301.466
CID000000085	MCC402-K22	InChI=1S/C7H15NO3/c1-8(2,3)5-6(9)4-7(10)11/h6,9H,4-5H2,1-3H3/p+1	(3-carboxy-2-hydroxypropyl)-trimethylammonium	162.207
CID000038904	MCC403-G11	InChI=1S/C6H8O4.2H3N.Pt/c7-4(8)6(5(9)10)2-1-3-6;;;/h1-3H2,(H,7,8)(H,9,10);2*1H3;	ammonia;cyclobutane-1,1-dicarboxylic acid;platinum	373.27
CID000227829	MCC505-A04	InChI=1S/C15H26O/c1-10-5-7-12(15(3,4)16)9-14-11(2)6-8-13(10)14/h10-12,16H,5-9H2,1-4H3/t10-,11-,12+/m0/s1	2-[(3S,5R,8S)-3,8-dimethyl-1,2,3,4,5,6,7,8-octahydroazulen-5-yl]-2-propanol	222.366
CID000002446	MCC503-G12	InChI=1S/C14H22BrN3O2/c1-4-18(5-2)7-6-17-14(19)10-8-11(15)12(16)9-13(10)20-3/h8-9H,4-7,16H2,1-3H3,(H,17,19)	4-amino-5-bromo-N-[2-(diethylamino)ethyl]-2-methoxybenzamide	344.247
CID000006279	MCC401-P07	InChI=1S/C24H34O4/c1-14-12-18-19(22(4)9-6-17(27)13-21(14)22)7-10-23(5)20(18)8-11-24(23,15(2)25)28-16(3)26/h13-14,18-20H,6-12H2,1-5H3/t14-,18+,19-,20-,22+,23-,24-/m0/s1	acetic acid [(6S,8R,9S,10R,13S,14S,17R)-17-acetyl-6,10,13-trimethyl-3-oxo-2,6,7,8,9,11,12,14,15,16-decahydro-1H-cyclopenta[a]phenanthren-17-yl] ester	386.524
CID000001882	MCC406-L05	InChI=1S/C9H11ClN4O2/c1-12-7-6(8(15)13(2)9(12)16)14(4-3-10)5-11-7/h5H,3-4H2,1-2H3	7-(2-chloroethyl)-1,3-dimethylpurine-2,6-dione	242.662
CID000002578	MCC506-J15	InChI=1S/C5H9Cl2N3O2/c6-1-3-8-5(11)10(9-12)4-2-7/h1-4H2,(H,8,11)	1,3-bis(2-chloroethyl)-1-nitrosourea	214.05
CID000003346	MCC506-K11	InChI=1S/C10H15O3PS2/c1-8-7-9(5-6-10(8)16-4)13-14(15,11-2)12-3/h5-7H,1-4H3	dimethoxy-[3-methyl-4-(methylthio)phenoxy]-sulfanylidenephosphorane	278.328
CID000000679	MCC405-H02	InChI=1S/C2H6OS/c1-4(2)3/h1-2H3	methylsulfinylmethane	78.1334
CID000442292	MCC402-P19	InChI=1S/C15H16O6/c1-5(2)7-8-11(16)19-9(7)10-13(3)14(8,18)4-6-15(13,21-6)12(17)20-10/h6-10,18H,1,4H2,2-3H3/t6-,7+,8-,9-,10-,13-,14-,15+/m1/s1	null	292.284
CID000002767	MCC503-G13	InChI=1S/2ClH.2H2N.Pt/h2*1H;2*1H2;/q;;2*-1;+4/p-2	azanide;dichloroplatinum(2+)	298.035
CID005464170	MCC504-O14	InChI=1S/C18H16O8/c1-23-13-5-8(4-10(19)17(13)24-2)9-7-26-12-6-11(20)18(25-3)16(22)14(12)15(9)21/h4-7,19-20,22H,1-3H3	5,7-dihydroxy-3-(3-hydroxy-4,5-dimethoxyphenyl)-6-methoxy-1-benzopyran-4-one	360.315
CID000003825	MCC402-N20	InChI=1S/C16H14O3/c1-11(16(18)19)13-8-5-9-14(10-13)15(17)12-6-3-2-4-7-12/h2-11H,1H3,(H,18,19)	2-(3-benzoylphenyl)propanoic acid	254.281
CID000000679	MCC404-D01	InChI=1S/C2H6OS/c1-4(2)3/h1-2H3	methylsulfinylmethane	78.1334
CID006604200	MCC401-L08	InChI=1S/C8H6N4O5/c13-6-4-11(8(14)10-6)9-3-5-1-2-7(17-5)12(15)16/h1-3H,4H2,(H,10,13,14)/b9-3+	1-[(E)-(5-nitro-2-furanyl)methylideneamino]imidazolidine-2,4-dione	238.157
CID003363314	MCC505-O17	InChI=1S/C25H24O11/c1-12(26)31-18-9-21(33-14(3)28)19-11-24(35-16(5)30)25(36-22(19)10-18)17-6-7-20(32-13(2)27)23(8-17)34-15(4)29/h6-10,24-25H,11H2,1-5H3	acetic acid [5,7-diacetyloxy-2-(3,4-diacetyloxyphenyl)-3,4-dihydro-2H-1-benzopyran-3-yl] ester	500.451
CID000010251	MCC405-M04	InChI=1S/C15H12O2/c16-13-10-15(11-6-2-1-3-7-11)17-14-9-5-4-8-12(13)14/h1-9,15H,10H2	2-phenyl-3,4-dihydro-2H-1-benzopyran-4-one	224.255
CID000005570	MCC505-P17	InChI=1S/C7H7NO2/c1-8-4-2-3-6(5-8)7(9)10/h2-5H,1H3	1-methyl-3-pyridin-1-iumcarboxylate	137.136
CID005328779	BMI01-H01	InChI=1S/C17H14N2O3/c18-10-14(8-13-6-7-15(20)16(21)9-13)17(22)19-11-12-4-2-1-3-5-12/h1-9,20-21H,11H2,(H,19,22)/b14-8+	(E)-2-cyano-3-(3,4-dihydroxyphenyl)-N-(phenylmethyl)-2-propenamide	294.305
CID000000679	MCC403-A24	InChI=1S/C2H6OS/c1-4(2)3/h1-2H3	methylsulfinylmethane	78.1334
CID000004487	MCC503-M10	InChI=1S/C17H16N4O2/c1-12-15(19-16(22)13-7-6-10-18-11-13)17(23)21(20(12)2)14-8-4-3-5-9-14/h3-11H,1-2H3,(H,19,22)	N-(1,5-dimethyl-3-oxo-2-phenyl-4-pyrazolyl)-3-pyridinecarboxamide	308.335
CID000002544	BMI01-M22	InChI=1S/C10H14O5/c1-9(7(11)12)5-3-4-6(15-5)10(9,2)8(13)14/h5-6H,3-4H2,1-2H3,(H,11,12)(H,13,14)	2,3-dimethyl-7-oxabicyclo[2.2.1]heptane-2,3-dicarboxylic acid	214.215
CID000002094	MCC401-G03	InChI=1S/C5H4N4O/c10-5-3-1-8-9-4(3)6-2-7-5/h1-2H,(H2,6,7,8,9,10)	1,2-dihydropyrazolo[3,4-d]pyrimidin-4-one	136.111
CID000004498	MCC406-A22	InChI=1S/C6H11NO2/c8-6(9)5-2-1-3-7-4-5/h5,7H,1-4H2,(H,8,9)	3-piperidinecarboxylic acid	129.157
CID000038852	MCC501-H14	InChI=1S/2C10H13NO4.3H2O/c2*1-10(11,9(14)15)5-6-2-3-7(12)8(13)4-6;;;/h2*2-4,12-13H,5,11H2,1H3,(H,14,15);3*1H2/t2*10-;;;/m00.../s1	(2S)-2-amino-3-(3,4-dihydroxyphenyl)-2-methylpropanoic acid;trihydrate	476.475
CID000000679	MCC502-F24	InChI=1S/C2H6OS/c1-4(2)3/h1-2H3	methylsulfinylmethane	78.1334
CID000079737	MCC406-D12	InChI=1S/C9H10O5/c1-13-6-4-3-5(9(11)12)7(10)8(6)14-2/h3-4,10H,1-2H3,(H,11,12)	2-hydroxy-3,4-dimethoxybenzoic acid	198.173
CID044575790	MCC504-A05	InChI=1S/C28H34O7/c1-14(29)34-17-12-26(5)16(15-8-10-33-13-15)11-19-28(26,35-19)27(6)21(17)25(4)9-7-18(30)24(2,3)22(25)20(31)23(27)32/h7-10,13,16-19,21,30-31H,11-12H2,1-6H3/t16-,17+,18+,19+,21+,25+,26-,27-,28-/m0/s1	null	482.565
CID000003746	MCC406-B06	InChI=1S/C20H30NO3/c1-14(2)21(3)16-9-10-17(21)12-18(11-16)24-20(23)19(13-22)15-7-5-4-6-8-15/h4-8,14,16-19,22H,9-13H2,1-3H3/q+1	3-hydroxy-2-phenylpropanoic acid (8-methyl-8-propan-2-yl-8-azoniabicyclo[3.2.1]octan-3-yl) ester	332.457
CID005926218	BMI01-D19	InChI=1S/C14H8Cl2N2/c15-13-5-10(6-14(16)7-13)4-12(8-17)11-2-1-3-18-9-11/h1-7,9H/b12-4+	(Z)-3-(3,5-dichlorophenyl)-2-(3-pyridinyl)-2-propenenitrile	275.133
CID000003540	BMI01-H24	InChI=1S/C12H15N3O2S/c1-13-7-8-15-18(16,17)12-4-2-3-10-9-14-6-5-11(10)12/h2-6,9,13,15H,7-8H2,1H3	N-[2-(methylamino)ethyl]-5-isoquinolinesulfonamide	265.331
CID005458526	MCC404-B05	InChI=1S/C17H18O3/c1-19-16-12-15(18)17(20-2)11-14(16)10-6-9-13-7-4-3-5-8-13/h3-9,11-12,18H,10H2,1-2H3/b9-6+	2,5-dimethoxy-4-[(E)-3-phenylprop-2-enyl]phenol	270.323
CID000876425	MCC507-G07	InChI=1S/C16H15NO3/c1-11-2-5-13(6-3-11)16(18)17-9-12-4-7-14-15(8-12)20-10-19-14/h2-8H,9-10H2,1H3,(H,17,18)	N-(1,3-benzodioxol-5-ylmethyl)-4-methylbenzamide	269.295
CID000005265	MCC402-H12	InChI=1S/C23H26FN3O2/c24-19-10-8-18(9-11-19)21(28)7-4-14-26-15-12-23(13-16-26)22(29)25-17-27(23)20-5-2-1-3-6-20/h1-3,5-6,8-11H,4,7,12-17H2,(H,25,29)	8-[4-(4-fluorophenyl)-4-oxobutyl]-1-phenyl-1,3,8-triazaspiro[4.5]decan-4-one	395.47
CID000003463	MCC501-F13	InChI=1S/C15H22O3/c1-11-6-7-12(2)13(10-11)18-9-5-8-15(3,4)14(16)17/h6-7,10H,5,8-9H2,1-4H3,(H,16,17)	5-(2,5-dimethylphenoxy)-2,2-dimethylpentanoic acid	250.333
CID000000679	MCC506-J02	InChI=1S/C2H6OS/c1-4(2)3/h1-2H3	methylsulfinylmethane	78.1334
CID000015209	MCC506-L10	InChI=1S/C24H33FO6/c1-21(2)30-19-9-14-13-8-16(25)15-7-12(27)5-6-22(15,3)20(13)17(28)10-23(14,4)24(19,31-21)18(29)11-26/h7,13-14,16-17,19-20,26,28H,5-6,8-11H2,1-4H3/t13-,14-,16-,17-,19+,20+,22-,23-,24+/m0/s1	null	436.514
CID000000679	MCC502-O02	InChI=1S/C2H6OS/c1-4(2)3/h1-2H3	methylsulfinylmethane	78.1334
CID022833650	MCC507-J04	InChI=1S/C36H28O16/c37-15-6-20(39)17-10-25(44)34(50-26(17)8-15)13-1-12-2-19(30(45)33(48)29(12)32(47)24(43)3-13)35-28(11-18-21(40)7-16(38)9-27(18)51-35)52-36(49)14-4-22(41)31(46)23(42)5-14/h1-9,25,28,34-35,37-42,44-46,48H,10-11H2,(H,43,47)/t25-,28-,34-,35-/m1/s1	3,4,5-trihydroxybenzoic acid [(2R,3R)-5,7-dihydroxy-2-[3,4,5-trihydroxy-6-oxo-8-[(2R,3R)-3,5,7-trihydroxy-3,4-dihydro-2H-1-benzopyran-2-yl]-2-benzo[7]annulenyl]-3,4-dihydro-2H-1-benzopyran-3-yl] ester	716.598
CID005158410	MCC404-B22	InChI=1S/C15H23NO/c1-10-6-8-14(16-17)11(2)5-7-13-12(10)9-15(13,3)4/h12-13,17H,1-2,5-9H2,3-4H3	11,11-dimethyl-4,8-dimethylene-5-bicyclo[7.2.0]undecanone oxime	233.349
CID004033896	MCC404-F22	InChI=1S/C14H22O/c1-10-5-4-6-13(15)11-9-14(2,3)12(11)8-7-10/h5,11-12H,4,6-9H2,1-3H3	4,11,11-trimethyl-8-bicyclo[7.2.0]undec-4-enone	206.324
CID000000679	MCC403-N01	InChI=1S/C2H6OS/c1-4(2)3/h1-2H3	methylsulfinylmethane	78.1334
CID000000864	MCC503-L13	InChI=1S/C8H14O2S2/c9-8(10)4-2-1-3-7-5-6-11-12-7/h7H,1-6H2,(H,9,10)	5-(3-dithiolanyl)pentanoic acid	206.326
CID003032818	MCC503-F07	InChI=1S/C14H16O2/c1-10(9-15)11-3-4-13-8-14(16-2)6-5-12(13)7-11/h3-8,10,15H,9H2,1-2H3/t10-/m1/s1	(2S)-2-(6-methoxy-2-naphthalenyl)-1-propanol	216.276
CID000082153	MCC502-L08	InChI=1S/C24H31FO6/c1-21(2)30-19-9-14-13-8-16(25)15-7-12(27)5-6-22(15,3)20(13)17(28)10-23(14,4)24(19,31-21)18(29)11-26/h5-7,13-14,16-17,19-20,26,28H,8-11H2,1-4H3/t13-,14-,16-,17-,19+,20+,22-,23-,24+/m0/s1	null	434.498
CID005282150	MCC505-F12	InChI=1S/C27H30O14/c1-10-20(32)22(34)24(36)26(37-10)41-25-23(35)21(33)18(9-28)40-27(25)38-13-6-14(30)19-15(31)8-16(39-17(19)7-13)11-2-4-12(29)5-3-11/h2-8,10,18,20-30,32-36H,9H2,1H3/t10-,18+,20-,21+,22+,23-,24+,25+,26-,27+/m0/s1	7-[[(2S,3R,4S,5S,6R)-4,5-dihydroxy-6-(hydroxymethyl)-3-[[(2S,3R,4R,5R,6S)-3,4,5-trihydroxy-6-methyl-2-oxanyl]oxy]-2-oxanyl]oxy]-5-hydroxy-2-(4-hydroxyphenyl)-1-benzopyran-4-one	578.519
CID006481646	MCC404-L19	InChI=1S/C15H18O4/c1-8-9-4-6-13(2)7-5-10(16)14(3)15(13,19-14)11(9)18-12(8)17/h5,7-9,11H,4,6H2,1-3H3/t8-,9-,11-,13-,14+,15-/m0/s1	null	262.301
CID000002347	MCC506-O09	InChI=1S/C19H20O4/c1-2-3-13-22-18(20)16-11-7-8-12-17(16)19(21)23-14-15-9-5-4-6-10-15/h4-12H,2-3,13-14H2,1H3	benzene-1,2-dicarboxylic acid O1-butyl ester O2-(phenylmethyl) ester	312.36
CID000000679	MCC502-E02	InChI=1S/C2H6OS/c1-4(2)3/h1-2H3	methylsulfinylmethane	78.1334
CID000005865	MCC502-I07	InChI=1S/C21H26O5/c1-19-7-5-13(23)9-12(19)3-4-14-15-6-8-21(26,17(25)11-22)20(15,2)10-16(24)18(14)19/h5,7,9,14-15,18,22,26H,3-4,6,8,10-11H2,1-2H3/t14-,15-,18+,19-,20-,21-/m0/s1	(8S,9S,10R,13S,14S,17R)-17-hydroxy-17-(2-hydroxy-1-oxoethyl)-10,13-dimethyl-6,7,8,9,12,14,15,16-octahydrocyclopenta[a]phenanthrene-3,11-dione	358.428
CID005337219	MCC407-F17	InChI=1S/C15H13BrN2O3S2/c1-21-6-2-5-18-14(20)12(23-15(18)22)11-9-7-8(16)3-4-10(9)17-13(11)19/h3-4,7H,2,5-6H2,1H3,(H,17,19)/b12-11-	(5Z)-5-(5-bromo-2-oxo-1H-indol-3-ylidene)-3-(3-methoxypropyl)-2-sulfanylidene-4-thiazolidinone	413.309
CID000004624	MCC502-C03	InChI=1S/C8H11NO3/c9-2-1-5-3-7(11)8(12)4-6(5)10/h3-4,10-12H,1-2,9H2	5-(2-aminoethyl)benzene-1,2,4-triol	169.178
CID000000679	MCC407-N01	InChI=1S/C2H6OS/c1-4(2)3/h1-2H3	methylsulfinylmethane	78.1334
CID002873682	MCC507-A16	InChI=1S/C21H22ClN3O4S/c1-11-18(20(26)24-13-7-5-6-12(22)8-13)19(25-21(30)23-11)14-9-16(28-3)17(29-4)10-15(14)27-2/h5-10,19H,1-4H3,(H,24,26)(H2,23,25,30)	N-(3-chlorophenyl)-6-methyl-2-sulfanylidene-4-(2,4,5-trimethoxyphenyl)-3,4-dihydro-1H-pyrimidine-5-carboxamide	447.935
CID000770182	MCC507-N09	InChI=1S/C20H25FN2O2/c1-24-19-7-8-20(25-2)17(13-19)15-23-11-9-22(10-12-23)14-16-3-5-18(21)6-4-16/h3-8,13H,9-12,14-15H2,1-2H3	1-[(2,5-dimethoxyphenyl)methyl]-4-[(4-fluorophenyl)methyl]piperazine	344.423
CID001222734	MCC407-J11	InChI=1S/C21H27FN2O3/c1-25-19-12-16(13-20(26-2)21(19)27-3)14-23-8-10-24(11-9-23)15-17-6-4-5-7-18(17)22/h4-7,12-13H,8-11,14-15H2,1-3H3	1-[(2-fluorophenyl)methyl]-4-[(3,4,5-trimethoxyphenyl)methyl]piperazine	374.449
CID000037542	MCC403-L07	InChI=1S/C8H12N4O5/c9-6(16)7-10-2-12(11-7)8-5(15)4(14)3(1-13)17-8/h2-5,8,13-15H,1H2,(H2,9,16)/t3-,4-,5-,8-/m1/s1	1-[(2R,3R,4S,5R)-3,4-dihydroxy-5-(hydroxymethyl)-2-oxolanyl]-1,2,4-triazole-3-carboxamide	244.205
CID004320064	MCC406-P21	InChI=1S/C29H22O14/c30-14-8-22-15(23(9-14)42-28(39)12-4-18(33)25(37)19(34)5-12)10-24(27(41-22)11-1-2-16(31)17(32)3-11)43-29(40)13-6-20(35)26(38)21(36)7-13/h1-9,24,27,30-38H,10H2	3,4,5-trihydroxybenzoic acid [2-(3,4-dihydroxyphenyl)-7-hydroxy-5-[oxo-(3,4,5-trihydroxyphenyl)methoxy]-3,4-dihydro-2H-1-benzopyran-3-yl] ester	594.477
CID000003290	MCC501-D07	InChI=1S/C19H24N2S/c1-4-20(5-2)15(3)14-21-16-10-6-8-12-18(16)22-19-13-9-7-11-17(19)21/h6-13,15H,4-5,14H2,1-3H3	N,N-diethyl-1-(10-phenothiazinyl)-2-propanamine	312.472
CID005280442	MCC401-B16	InChI=1S/C16H12O5/c1-20-11-4-2-9(3-5-11)14-8-13(19)16-12(18)6-10(17)7-15(16)21-14/h2-8,17-18H,1H3	5,7-dihydroxy-2-(4-methoxyphenyl)-1-benzopyran-4-one	284.263
CID000000679	MCC401-L01	InChI=1S/C2H6OS/c1-4(2)3/h1-2H3	methylsulfinylmethane	78.1334
CID044566660	MCC505-C06	InChI=1S/C28H34O8/c1-13(29)33-17-11-16-24(2,3)19(30)18-21(34-18)26(16,5)15-7-9-25(4)20(14-8-10-32-12-14)35-23(31)22-28(25,36-22)27(15,17)6/h8,10,12,15-18,20-22H,7,9,11H2,1-6H3/t15-,16+,17-,18+,20+,21+,22-,25+,26-,27+,28-/m1/s1	null	498.565
CID000005906	MCC503-O08	InChI=1S/C9H13NO2/c1-6(10)9(12)7-3-2-4-8(11)5-7/h2-6,9,11-12H,10H2,1H3/t6-,9-/m0/s1	3-[(1R,2S)-2-amino-1-hydroxypropyl]phenol	167.205
CID000000679	MCC406-N01	InChI=1S/C2H6OS/c1-4(2)3/h1-2H3	methylsulfinylmethane	78.1334
CID006857749	MCC504-E05	InChI=1S/C29H36O9/c1-15(30)37-25-26(2,3)20(12-21(31)35-6)28(5)18-7-9-27(4)19(17(18)13-29(25,34)24(28)33)11-22(32)38-23(27)16-8-10-36-14-16/h8,10,13-14,18-20,23,25,34H,7,9,11-12H2,1-6H3/t18?,19?,20-,23-,25?,27+,28?,29-/m0/s1	null	528.591
CID000002116	MCC401-C15	InChI=1S/C29H50O2/c1-20(2)12-9-13-21(3)14-10-15-22(4)16-11-18-29(8)19-17-26-25(7)27(30)23(5)24(6)28(26)31-29/h20-22,30H,9-19H2,1-8H3	2,5,7,8-tetramethyl-2-(4,8,12-trimethyltridecyl)-3,4-dihydro-2H-1-benzopyran-6-ol	430.706
CID006036812	MCC504-P18	InChI=1S/C14H20O4/c1-2-3-4-5-6-7-10-8-12(16)14(18)13(17)11(10)9-15/h4-7,9-12,14,16,18H,2-3,8H2,1H3/b5-4+,7-6+	6-[(1E,3E)-hepta-1,3-dienyl]-3,4-dihydroxy-2-oxo-1-cyclohexanecarboxaldehyde	252.306
CID005280965	MCC401-F16	InChI=1S/C47H73NO17/c1-27-17-15-13-11-9-7-5-6-8-10-12-14-16-18-34(64-46-44(58)41(48)43(57)30(4)63-46)24-38-40(45(59)60)37(54)26-47(61,65-38)25-33(51)22-36(53)35(52)20-19-31(49)21-32(50)23-39(55)62-29(3)28(2)42(27)56/h5-18,27-38,40-44,46,49-54,56-58,61H,19-26,48H2,1-4H3,(H,59,60)/b6-5+,9-7+,10-8+,13-11+,14-12+,17-15+,18-16+/t27-,28-,29-,30+,31+,32+,33-,34-,35+,36+,37-,38-,40+,41-,42+,43+,44-,46-,4…	(1S,3R,4E,6E,8E,10E,12E,14E,16E,18S,19R,20R,21S,25R,27R,30R,31R,33S,35R,37S,38R)-3-[[(2R,3S,4S,5S,6R)-4-amino-3,5-dihydroxy-6-methyl-2-oxanyl]oxy]-19,25,27,30,31,33,35,37-octahydroxy-18,20,21-trimethyl-23-oxo-22,39-dioxabicyclo[33.3.1]nonatriaconta-4,6,8,10,12,14,16-heptaene-38-carboxylic acid	924.079
CID005281303	MCC403-F09	InChI=1S/C35H44O16/c1-8-15(2)24(38)49-18-12-19(48-16(3)36)32(26(39)43-6)13-46-21-22(32)31(18)14-47-34(42,27(40)44-7)25(31)29(4,23(21)37)35-20-11-17(30(35,5)51-35)33(41)9-10-45-28(33)50-20/h8-10,17-23,25,28,37,41-42H,11-14H2,1-7H3/b15-8+/t17-,18+,19-,20+,21-,22-,23-,25+,28+,29-,30+,31+,32+,33+,34+,35+/m1/s1	null	720.714
CID000000679	MCC407-J24	InChI=1S/C2H6OS/c1-4(2)3/h1-2H3	methylsulfinylmethane	78.1334
CID054678922	BMI01-P08	InChI=1S/C21H36O5/c1-2-3-4-5-6-7-8-9-10-11-12-13-14-15-17(23)19-20(24)18(16-22)26-21(19)25/h18,22,24H,2-16H2,1H3/t18-/m1/s1	(2R)-3-hydroxy-2-(hydroxymethyl)-4-(1-oxohexadecyl)-2H-furan-5-one	368.508
CID006708758	MCC405-K06	InChI=1S/C28H38O6/c1-16(29)33-22-13-19-25(2,3)21(30)8-11-26(19,4)18-7-10-27(5)20(28(18,22)6)14-23(31)34-24(27)17-9-12-32-15-17/h9,12,14-15,18-19,21-22,24,30H,7-8,10-11,13H2,1-6H3/t18?,19?,21-,22+,24-,26?,27+,28?/m0/s1	acetic acid [(1R,5R,8S,12aR)-1-(3-furanyl)-8-hydroxy-4b,7,7,10a,12a-pentamethyl-3-oxo-1,5,6,6a,8,9,10,10b,11,12-decahydronaphtho[2,1-f][2]benzopyran-5-yl] ester	470.598
CID000000679	MCC401-B01	InChI=1S/C2H6OS/c1-4(2)3/h1-2H3	methylsulfinylmethane	78.1334
CID000000679	MCC404-E01	InChI=1S/C2H6OS/c1-4(2)3/h1-2H3	methylsulfinylmethane	78.1334
CID000004839	MCC501-N14	InChI=1S/C21H25NO2/c1-2-22-15-9-14-19(16-22)24-21(23)20(17-10-5-3-6-11-17)18-12-7-4-8-13-18/h3-8,10-13,19-20H,2,9,14-16H2,1H3	2,2-diphenylacetic acid (1-ethyl-3-piperidinyl) ester	323.429
CID000005578	MCC402-I04	InChI=1S/C14H18N4O3/c1-19-10-5-8(6-11(20-2)12(10)21-3)4-9-7-17-14(16)18-13(9)15/h5-7H,4H2,1-3H3,(H4,15,16,17,18)	5-[(3,4,5-trimethoxyphenyl)methyl]pyrimidine-2,4-diamine	290.318
CID000068085	MCC504-A10	InChI=1S/C12H9NO2/c1-14-11-8-4-2-3-5-10(8)13-12-9(11)6-7-15-12/h2-7H,1H3	4-methoxyfuro[2,3-b]quinoline	199.205
CID000546164	MCC403-P17	InChI=1S/C12H21ClO2/c1-8-7-9(13)5-6-10(8)11(14)15-12(2,3)4/h8-10H,5-7H2,1-4H3	4-chloro-2-methyl-1-cyclohexanecarboxylic acid tert-butyl ester	232.747
CID054676538	MCC406-O10	InChI=1S/C22H21ClN2O8.C7H6O6S/c1-6-9-7(23)4-5-8(26)11(9)16(27)12-10(6)17(28)14-15(25(2)3)18(29)13(21(24)32)20(31)22(14,33)19(12)30;8-6-2-1-4(14(11,12)13)3-5(6)7(9)10/h4-5,10,14-15,17,26-28,31,33H,1H2,2-3H3,(H2,24,32);1-3,8H,(H,9,10)(H,11,12,13)/t10-,14-,15+,17+,22+;/m1./s1	(4S,4aR,5S,5aR,12aR)-7-chloro-4-(dimethylamino)-1,5,10,11,12a-pentahydroxy-6-methylene-3,12-dioxo-4,4a,5,5a-tetrahydrotetracene-2-carboxamide;2-hydroxy-5-sulfobenzoic acid	695.048
CID000016666	MCC502-M15	InChI=1S/C10H20O/c1-7(2)9-5-4-8(3)6-10(9)11/h7-11H,4-6H2,1-3H3/t8-,9+,10-/m1/s1	(1R,2S,5R)-5-methyl-2-propan-2-yl-1-cyclohexanol	156.265
CID000003845	MCC502-D15	InChI=1S/C10H7NO3/c12-9-5-8(10(13)14)11-7-4-2-1-3-6(7)9/h1-5H,(H,11,12)(H,13,14)	4-oxo-1H-quinoline-2-carboxylic acid	189.167
CID000003735	MCC503-J07	InChI=1S/C11H12I3NO2/c1-2-5(11(16)17)3-6-7(12)4-8(13)10(15)9(6)14/h4-5H,2-3,15H2,1H3,(H,16,17)	2-[(3-amino-2,4,6-triiodophenyl)methyl]butanoic acid	570.932
CID000003032	MCC401-I22	InChI=1S/C14H11Cl2NO2/c15-10-5-3-6-11(16)14(10)17-12-7-2-1-4-9(12)8-13(18)19/h1-7,17H,8H2,(H,18,19)/p-1	2-[2-(2,6-dichloroanilino)phenyl]acetate	295.141
CID012300019	MCC505-K19	InChI=1S/C36H38N2O6/c1-37-13-11-23-18-31(41-3)32-20-26(23)27(37)15-21-5-8-25(9-6-21)43-36-34-24(19-33(42-4)35(36)40)12-14-38(2)28(34)16-22-7-10-29(39)30(17-22)44-32/h5-10,17-20,27-28,39-40H,11-16H2,1-4H3/t27-,28-/m0/s1	null	594.697
CID000005530	MCC402-E22	InChI=1S/C9H11N/c10-9-6-8(9)7-4-2-1-3-5-7/h1-5,8-9H,6,10H2	2-phenyl-1-cyclopropanamine	133.19
CID000449005	MCC405-H21	InChI=1S/C81H158O17P2/c1-5-9-13-17-21-25-29-33-37-41-45-49-53-57-61-65-78(83)91-71-76(97-80(85)67-63-59-55-51-47-43-39-35-31-27-23-19-15-11-7-3)73-95-99(87,88)93-69-75(82)70-94-100(89,90)96-74-77(98-81(86)68-64-60-56-52-48-44-40-36-32-28-24-20-16-12-8-4)72-92-79(84)66-62-58-54-50-46-42-38-34-30-26-22-18-14-10-6-2/h75-77,82H,5-74H2,1-4H3,(H,87,88)(H,89,90)/t76-,77-/m1/s1	octadecanoic acid [(2R)-3-[[3-[[(2R)-2,3-bis(1-oxooctadecoxy)propoxy]-hydroxyphosphoryl]oxy-2-hydroxypropoxy]-hydroxyphosphoryl]oxy-2-(1-oxooctadecoxy)propyl] ester	1466.06
CID005281051	BMI01-H16	InChI=1S/C30H16O8/c1-7-3-9(31)19-23-15(7)16-8(2)4-10(32)20-24(16)28-26-18(12(34)6-14(36)22(26)30(20)38)17-11(33)5-13(35)21(29(19)37)25(17)27(23)28/h3-6,31-36H,1-2H3	null	504.443
CID000003100	MCC401-M12	InChI=1S/C17H21NO/c1-18(2)13-14-19-17(15-9-5-3-6-10-15)16-11-7-4-8-12-16/h3-12,17H,13-14H2,1-2H3	2-(diphenylmethyl)oxy-N,N-dimethylethanamine	255.355
CID000010291	MCC405-E05	InChI=1S/C6H5N5O3/c7-6-10-2-1(3(12)11-6)8-4(13)5(14)9-2/h(H,8,13)(H4,7,9,10,11,12,14)	2-amino-5,8-dihydro-1H-pteridine-4,6,7-trione	195.136
CID000000679	MCC504-K24	InChI=1S/C2H6OS/c1-4(2)3/h1-2H3	methylsulfinylmethane	78.1334
CID040477517	MCC405-O21	InChI=1S/C22H20O6/c1-22(2)10-9-14-15(28-22)11-16-18(20(14)26-4)19(23)17(21(24)27-16)12-5-7-13(25-3)8-6-12/h5-11,24H,1-4H3/p-1	5-methoxy-7-(4-methoxyphenyl)-2,2-dimethyl-6-oxo-8-pyrano[3,2-g][1]benzopyranolate	379.383
CID000004450	MCC402-F04	InChI=1S/C17H19NO/c1-18-11-12-19-17(14-7-3-2-4-8-14)16-10-6-5-9-15(16)13-18/h2-10,17H,11-13H2,1H3	5-methyl-1-phenyl-1,3,4,6-tetrahydro-2,5-benzoxazocine	253.339
CID005280961	BMI01-K22	InChI=1S/C15H10O5/c16-9-3-1-8(2-4-9)11-7-20-13-6-10(17)5-12(18)14(13)15(11)19/h1-7,16-18H	5,7-dihydroxy-3-(4-hydroxyphenyl)-1-benzopyran-4-one	270.237
CID000000679	MCC501-K01	InChI=1S/C2H6OS/c1-4(2)3/h1-2H3	methylsulfinylmethane	78.1334
CID054676905	BMI01-L03	InChI=1S/C11H8Br2N2O2/c1-6(16)8(5-14)11(17)15-10-4-7(12)2-3-9(10)13/h2-4,16H,1H3,(H,15,17)/b8-6-	(Z)-2-cyano-N-(2,5-dibromophenyl)-3-hydroxy-2-butenamide	360.001
CID000000679	MCC402-J23	InChI=1S/C2H6OS/c1-4(2)3/h1-2H3	methylsulfinylmethane	78.1334
CID000000679	MCC507-F24	InChI=1S/C2H6OS/c1-4(2)3/h1-2H3	methylsulfinylmethane	78.1334
CID000000679	MCC506-O24	InChI=1S/C2H6OS/c1-4(2)3/h1-2H3	methylsulfinylmethane	78.1334
CID001723236	MCC507-A07	InChI=1S/C15H11ClN2O3S2/c1-23(20,21)11-5-6-12-13(8-11)22-15(17-12)18-14(19)9-3-2-4-10(16)7-9/h2-8H,1H3,(H,17,18,19)	3-chloro-N-(6-methylsulfonyl-1,3-benzothiazol-2-yl)benzamide	366.842
CID000002063	BMI01-E07	InChI=1S/C11H8N2O/c1-14-11-4-2-9(3-5-11)6-10(7-12)8-13/h2-6H,1H3	2-[(4-methoxyphenyl)methylidene]propanedinitrile	184.194
CID005282060	MCC504-B11	InChI=1S/C22H16O6/c1-7-4-9(23)15-18-13(7)10(24)5-8-14(18)19-16(20(15)27)11(25)6-12(26)17(19)21(28)22(8,2)3/h4-6,23-26H,1-3H3	null	376.359
CID000031404	MCC403-I18	InChI=1S/C15H24O/c1-10-8-11(14(2,3)4)13(16)12(9-10)15(5,6)7/h8-9,16H,1-7H3	2,6-ditert-butyl-4-methylphenol	220.35
CID000136419	MCC504-B21	InChI=1S/C17H14O4/c1-19-12-5-3-11(4-6-12)15-10-21-16-9-13(20-2)7-8-14(16)17(15)18/h3-10H,1-2H3	7-methoxy-3-(4-methoxyphenyl)-1-benzopyran-4-one	282.291
CID000000679	MCC502-I23	InChI=1S/C2H6OS/c1-4(2)3/h1-2H3	methylsulfinylmethane	78.1334
CID000006197	MCC503-G19	InChI=1S/C15H23NO4/c1-8-3-9(2)15(20)11(4-8)12(17)5-10-6-13(18)16-14(19)7-10/h8-12,17H,3-7H2,1-2H3,(H,16,18,19)/t8-,9-,11-,12+/m0/s1	4-[(2R)-2-[(1S,3S,5S)-3,5-dimethyl-2-oxocyclohexyl]-2-hydroxyethyl]piperidine-2,6-dione	281.347
CID000054891	MCC403-N14	InChI=1S/C25H30N2O5.ClH/c1-3-32-25(31)21(14-13-18-9-5-4-6-10-18)26-17(2)23(28)27-16-20-12-8-7-11-19(20)15-22(27)24(29)30;/h4-12,17,21-22,26H,3,13-16H2,1-2H3,(H,29,30);1H/t17-,21-,22-;/m0./s1	(3S)-2-[(2S)-2-[[(2S)-1-ethoxy-1-oxo-4-phenylbutan-2-yl]amino]-1-oxopropyl]-3,4-dihydro-1H-isoquinoline-3-carboxylic acid;hydrochloride	474.977
CID000005904	MCC502-E03	InChI=1S/C16H18N2O4S/c1-16(2)12(15(21)22)18-13(20)11(14(18)23-16)17-10(19)8-9-6-4-3-5-7-9/h3-7,11-12,14H,8H2,1-2H3,(H,17,19)(H,21,22)/t11-,12+,14-/m1/s1	(2S,5R,6R)-3,3-dimethyl-7-oxo-6-[(1-oxo-2-phenylethyl)amino]-4-thia-1-azabicyclo[3.2.0]heptane-2-carboxylic acid	334.39
CID000101526	MCC406-N08	InChI=1S/C21H24FN3O4.ClH/c1-29-20-17-13(19(26)14(21(27)28)9-25(17)12-4-5-12)7-15(22)18(20)24-8-11-3-2-6-23-16(11)10-24;/h7,9,11-12,16,23H,2-6,8,10H2,1H3,(H,27,28);1H/t11-,16+;/m0./s1	7-[(4aS,7aS)-1,2,3,4,4a,5,7,7a-octahydropyrrolo[3,4-b]pyridin-6-yl]-1-cyclopropyl-6-fluoro-8-methoxy-4-oxo-3-quinolinecarboxylic acid;hydrochloride	437.892
CID000003728	MCC401-L19	InChI=1S/C9H5I2NO/c10-6-4-7(11)9(13)8-5(6)2-1-3-12-8/h1-4,13H	5,7-diiodo-8-quinolinol	396.951
CID000002272	MCC502-J10	InChI=1S/C12H10N2/c1-3-7-11(8-4-1)13-14-12-9-5-2-6-10-12/h1-10H	diphenyldiazene	182.221
CID005280961	MCC504-J19	InChI=1S/C15H10O5/c16-9-3-1-8(2-4-9)11-7-20-13-6-10(17)5-12(18)14(13)15(11)19/h1-7,16-18H	5,7-dihydroxy-3-(4-hydroxyphenyl)-1-benzopyran-4-one	270.237
CID000004100	MCC503-O10	InChI=1S/C5H8N4O3S2/c1-3(10)7-4-9(2)8-5(13-4)14(6,11)12/h1-2H3,(H2,6,11,12)	N-(3-methyl-5-sulfamoyl-1,3,4-thiadiazol-2-ylidene)acetamide	236.272
CID000002803	MCC406-P08	InChI=1S/C9H9Cl2N3/c10-6-2-1-3-7(11)8(6)14-9-12-4-5-13-9/h1-3H,4-5H2,(H2,12,13,14)	N-(2,6-dichlorophenyl)-4,5-dihydro-1H-imidazol-2-amine	230.094
CID000005745	MCC401-E16	InChI=1S/C23H30O6/c1-13(24)29-12-19(27)23(28)9-7-17-16-5-4-14-10-15(25)6-8-21(14,2)20(16)18(26)11-22(17,23)3/h10,16-17,20,28H,4-9,11-12H2,1-3H3/t16-,17-,20+,21-,22-,23-/m0/s1	acetic acid [2-[(8S,9S,10R,13S,14S,17R)-17-hydroxy-10,13-dimethyl-3,11-dioxo-1,2,6,7,8,9,12,14,15,16-decahydrocyclopenta[a]phenanthren-17-yl]-2-oxoethyl] ester	402.481
CID000008616	MCC505-J16	InChI=1S/C15H14O4/c1-8(2)14-15(17-3)10-6-9-4-5-13(16)18-11(9)7-12(10)19-14/h4-8H,1-3H3	3-methoxy-2-propan-2-yl-7-furo[3,2-g][1]benzopyranone	258.269
CID000003830	MCC502-H17	InChI=1S/C10H9N5O/c1-2-7(16-3-1)4-11-9-8-10(13-5-12-8)15-6-14-9/h1-3,5-6H,4H2,(H2,11,12,13,14,15)	N-(2-furanylmethyl)-7H-purin-6-amine	215.211
CID005271805	MCC407-L04	InChI=1S/C32H22O10/c1-39-18-10-20(34)30-23(37)13-27(41-28(30)11-18)16-5-8-25(40-2)19(9-16)29-21(35)12-22(36)31-24(38)14-26(42-32(29)31)15-3-6-17(33)7-4-15/h3-14,33-36H,1-2H3	5,7-dihydroxy-8-[5-(5-hydroxy-7-methoxy-4-oxo-1-benzopyran-2-yl)-2-methoxyphenyl]-2-(4-hydroxyphenyl)-1-benzopyran-4-one	566.511
CID000000679	MCC506-G23	InChI=1S/C2H6OS/c1-4(2)3/h1-2H3	methylsulfinylmethane	78.1334
CID000529402	MCC407-F22	InChI=1S/C9H10O3/c1-6(10)8-4-3-7(11)5-9(8)12-2/h3-5,11H,1-2H3	1-(4-hydroxy-2-methoxyphenyl)ethanone	166.174
CID000073296	MCC405-O03	InChI=1S/C41H66O12/c1-21-28(44)30(46)31(47)33(51-21)53-32-29(45)24(43)19-50-34(32)52-27-11-12-37(4)25(38(27,5)20-42)10-13-40(7)26(37)9-8-22-23-18-36(2,3)14-16-41(23,35(48)49)17-15-39(22,40)6/h8,21,23-34,42-47H,9-20H2,1-7H3,(H,48,49)/t21-,23-,24-,25+,26+,27-,28-,29-,30+,31+,32+,33-,34-,37-,38-,39+,40+,41-/m0/s1	(4aS,6aR,6aS,6bR,8aR,9R,10S,12aR,14bS)-10-[[(2S,3R,4S,5S)-4,5-dihydroxy-3-[[(2S,3R,4R,5R,6S)-3,4,5-trihydroxy-6-methyl-2-oxanyl]oxy]-2-oxanyl]oxy]-9-(hydroxymethyl)-2,2,6a,6b,9,12a-hexamethyl-1,3,4,5,6,6a,7,8,8a,10,11,12,13,14b-tetradecahydropicene-4a-carboxylic acid	750.956
CID005702062	MCC401-H05	InChI=1S/C8H8Cl2N4.C2H4O2/c9-6-2-1-3-7(10)5(6)4-13-14-8(11)12;1-2(3)4/h1-4H,(H4,11,12,14);1H3,(H,3,4)/b13-4+;	acetic acid;2-[(E)-(2,6-dichlorophenyl)methylideneamino]guanidine	291.134
CID000030231	MCC402-F19	InChI=1S/C28H36O15/c1-11-21(34)23(36)25(38)27(40-11)43-26-24(37)22(35)19(10-29)42-28(26)41-13-8-16(32)20(17(33)9-13)14(30)5-3-12-4-6-18(39-2)15(31)7-12/h4,6-9,11,19,21-29,31-38H,3,5,10H2,1-2H3/t11-,19+,21-,22+,23+,24-,25+,26+,27-,28+/m0/s1	1-[4-[[(2S,3R,4S,5S,6R)-4,5-dihydroxy-6-(hydroxymethyl)-3-[[(2S,3R,4R,5R,6S)-3,4,5-trihydroxy-6-methyl-2-oxanyl]oxy]-2-oxanyl]oxy]-2,6-dihydroxyphenyl]-3-(3-hydroxy-4-methoxyphenyl)-1-propanone	612.576
CID000002732	MCC501-C10	InChI=1S/C14H11ClN2O4S/c15-11-6-5-8(7-12(11)22(16,20)21)14(19)10-4-2-1-3-9(10)13(18)17-14/h1-7,19H,(H,17,18)(H2,16,20,21)	2-chloro-5-(1-hydroxy-3-oxo-2H-isoindol-1-yl)benzenesulfonamide	338.766
CID000001066	MCC503-G07	InChI=1S/C7H5NO4/c9-6(10)4-2-1-3-8-5(4)7(11)12/h1-3H,(H,9,10)(H,11,12)	pyridine-2,3-dicarboxylic acid	167.119
CID001350314	MCC507-M03	InChI=1S/C17H10BrCl2FN2O2/c1-8-14(17(24)22-13-6-5-9(18)7-12(13)21)16(23-25-8)15-10(19)3-2-4-11(15)20/h2-7H,1H3,(H,22,24)	N-(4-bromo-2-fluorophenyl)-3-(2,6-dichlorophenyl)-5-methyl-4-isoxazolecarboxamide	444.082
CID001126248	MCC507-I21	InChI=1S/C21H28N2O3/c1-24-19-8-9-21(26-3)18(14-19)16-23-12-10-22(11-13-23)15-17-6-4-5-7-20(17)25-2/h4-9,14H,10-13,15-16H2,1-3H3	1-[(2,5-dimethoxyphenyl)methyl]-4-[(2-methoxyphenyl)methyl]piperazine	356.459
CID000000679	MCC406-L24	InChI=1S/C2H6OS/c1-4(2)3/h1-2H3	methylsulfinylmethane	78.1334
CID011953816	BMI01-L17	InChI=1S/C23H45NO4/c1-5-6-7-8-9-10-11-12-13-14-15-16-17-18-23(27)28-21(19-22(25)26)20-24(2,3)4/h21H,5-20H2,1-4H3/t21-/m1/s1	(3R)-3-(1-oxohexadecoxy)-4-(trimethylammonio)butanoate	399.608
CID000004201	MCC401-J08	InChI=1S/C9H15N5O/c10-7-6-8(12-9(11)14(7)15)13-4-2-1-3-5-13/h6,11,15H,1-5,10H2	3-hydroxy-2-imino-6-(1-piperidinyl)-4-pyrimidinamine	209.248
CID001222755	MCC507-K06	InChI=1S/C22H29BrN2O4/c1-26-19-7-5-16(13-18(19)23)14-24-9-11-25(12-10-24)15-17-6-8-20(27-2)22(29-4)21(17)28-3/h5-8,13H,9-12,14-15H2,1-4H3	1-[(3-bromo-4-methoxyphenyl)methyl]-4-[(2,3,4-trimethoxyphenyl)methyl]piperazine	465.381
CID000643820	MCC402-D16	InChI=1S/C10H18O/c1-9(2)5-4-6-10(3)7-8-11/h5,7,11H,4,6,8H2,1-3H3/b10-7-	(2Z)-3,7-dimethyl-1-octa-2,6-dienol	154.249
CID000119039	MCC404-B10	InChI=1S/C13H12O3/c1-7(2)12-5-9-4-10(8(3)14)11(15)6-13(9)16-12/h4-6,15H,1H2,2-3H3	1-[6-hydroxy-2-(1-methylethenyl)-5-benzofuranyl]ethanone	216.233
CID000004893	MCC502-G21	InChI=1S/C19H21N5O4/c1-26-15-10-12-13(11-16(15)27-2)21-19(22-17(12)20)24-7-5-23(6-8-24)18(25)14-4-3-9-28-14/h3-4,9-11H,5-8H2,1-2H3,(H2,20,21,22)	[4-(4-amino-6,7-dimethoxy-2-quinazolinyl)-1-piperazinyl]-(2-furanyl)methanone	383.401
CID000002051	BMI01-F11	InChI=1S/C16H14ClN3O2/c1-21-14-7-12-13(8-15(14)22-2)18-9-19-16(12)20-11-5-3-4-10(17)6-11/h3-9H,1-2H3,(H,18,19,20)	N-(3-chlorophenyl)-6,7-dimethoxy-4-quinazolinamine	315.754
CID000075653	MCC404-K06	InChI=1S/C10H12O4/c1-3-14-10(13)9-6(2)4-7(11)5-8(9)12/h4-5,11-12H,3H2,1-2H3	2,4-dihydroxy-6-methylbenzoic acid ethyl ester	196.2
CID006604200	MCC501-L08	InChI=1S/C8H6N4O5/c13-6-4-11(8(14)10-6)9-3-5-1-2-7(17-5)12(15)16/h1-3H,4H2,(H,10,13,14)/b9-3+	1-[(E)-(5-nitro-2-furanyl)methylideneamino]imidazolidine-2,4-dione	238.157
CID002873550	MCC407-C15	InChI=1S/C22H22N2O2/c1-15-13-24(14-16(2)26-15)22(25)19-12-21(17-8-4-3-5-9-17)23-20-11-7-6-10-18(19)20/h3-12,15-16H,13-14H2,1-2H3	(2,6-dimethyl-4-morpholinyl)-(2-phenyl-4-quinolinyl)methanone	346.422
CID000011128	MCC505-H12	InChI=1S/C10H17NO6/c1-10(2,4-11)17-9-8(15)7(14)6(13)5(3-12)16-9/h5-9,12-15H,3H2,1-2H3/t5-,6-,7+,8-,9+/m1/s1	2-methyl-2-[[(2S,3R,4S,5S,6R)-3,4,5-trihydroxy-6-(hydroxymethyl)-2-oxanyl]oxy]propanenitrile	247.245
CID000000679	MCC503-I24	InChI=1S/C2H6OS/c1-4(2)3/h1-2H3	methylsulfinylmethane	78.1334
CID000005541	MCC502-G04	InChI=1S/C9H14O6/c1-6(10)13-4-9(15-8(3)12)5-14-7(2)11/h9H,4-5H2,1-3H3	acetic acid 2,3-diacetyloxypropyl ester	218.204
CID005337182	MCC507-O07	InChI=1S/C17H11ClO3/c18-13-4-1-3-12(11-13)16-9-7-14(21-16)6-8-15(19)17-5-2-10-20-17/h1-11H/b8-6+	(E)-3-[5-(3-chlorophenyl)-2-furanyl]-1-(2-furanyl)-2-propen-1-one	298.72
CID012870425	MCC506-M20	InChI=1S/C11H18N2O2.ClH/c14-11(15)6-4-2-1-3-5-8-13-9-7-12-10-13;/h7,9-10H,1-6,8H2,(H,14,15);1H	8-(1-imidazolyl)octanoic acid;hydrochloride	246.734
CID000785022	MCC507-K09	InChI=1S/C17H14N2OS/c1-12-18-16(11-21-12)13-7-9-15(10-8-13)19-17(20)14-5-3-2-4-6-14/h2-11H,1H3,(H,19,20)	N-[4-(2-methyl-4-thiazolyl)phenyl]benzamide	294.371
CID006708729	MCC505-A08	InChI=1S/C39H54O11/c1-11-20(4)30(47-21(5)40)34(45)49-32-29(43)31-36(8)14-12-25(41)35(6,7)24(36)17-26(48-33(44)28(42)19(2)3)38(31,10)39-27(50-39)16-23(37(32,39)9)22-13-15-46-18-22/h12-15,18-20,23-24,26-32,42-43H,11,16-17H2,1-10H3/t20?,23-,24?,26+,27+,28?,29+,30?,31?,32-,36-,37+,38+,39+/m0/s1	null	698.839
CID003344818	MCC504-F08	InChI=1S/C16H28O2/c1-14(2)10-12-11(14)6-8-16(4)13(18-16)7-9-15(12,3)17-5/h11-13H,6-10H2,1-5H3	null	252.392
CID002873772	MCC407-D05	InChI=1S/C19H18ClN3O3/c1-11-16(18(24)22-14-8-3-4-9-15(14)26-2)17(23-19(25)21-11)12-6-5-7-13(20)10-12/h3-10,17H,1-2H3,(H,22,24)(H2,21,23,25)	4-(3-chlorophenyl)-N-(2-methoxyphenyl)-6-methyl-2-oxo-3,4-dihydro-1H-pyrimidine-5-carboxamide	371.818
CID005280569	MCC506-O18	InChI=1S/C9H6O4/c10-6-3-1-5-2-4-7(11)13-9(5)8(6)12/h1-4,10,12H	7,8-dihydroxy-1-benzopyran-2-one	178.142
CID000066377	MCC403-K08	InChI=1S/C11H16N2O5/c1-2-6-4-13(11(17)12-10(6)16)9-3-7(15)8(5-14)18-9/h4,7-9,14-15H,2-3,5H2,1H3,(H,12,16,17)/t7-,8+,9+/m0/s1	5-ethyl-1-[(2R,4S,5R)-4-hydroxy-5-(hydroxymethyl)-2-oxolanyl]pyrimidine-2,4-dione	256.255
CID000004822	MCC402-B12	InChI=1S/C19H19NS/c1-20-12-10-14(11-13-20)19-15-6-2-4-8-17(15)21-18-9-5-3-7-16(18)19/h2-9H,10-13H2,1H3	1-methyl-4-(9-thioxanthenylidene)piperidine	293.426
CID000007014	MCC501-F04	InChI=1S/C15H26N2/c1-3-7-16-11-13-9-12(14(16)5-1)10-17-8-4-2-6-15(13)17/h12-15H,1-11H2/t12-,13-,14-,15+/m1/s1	null	234.38
CID000000679	MCC503-K01	InChI=1S/C2H6OS/c1-4(2)3/h1-2H3	methylsulfinylmethane	78.1334
CID000000679	MCC501-O23	InChI=1S/C2H6OS/c1-4(2)3/h1-2H3	methylsulfinylmethane	78.1334
CID000000679	MCC405-B23	InChI=1S/C2H6OS/c1-4(2)3/h1-2H3	methylsulfinylmethane	78.1334
CID000001988	MCC406-O11	InChI=1S/C14H20ClNO2/c1-4-12-8-6-7-11(3)14(12)16(10-18-5-2)13(17)9-15/h6-8H,4-5,9-10H2,1-3H3	2-chloro-N-(ethoxymethyl)-N-(2-ethyl-6-methylphenyl)acetamide	269.767
CID006708784	MCC505-L12	InChI=1S/C19H22O5/c1-21-14-5-6-15-17(10-14)24-11-13(19(15)20)8-12-4-7-16(22-2)18(9-12)23-3/h4-7,9-10,13,19-20H,8,11H2,1-3H3/t13-,19-/m1/s1	(3R,4R)-3-[(3,4-dimethoxyphenyl)methyl]-7-methoxy-3,4-dihydro-2H-1-benzopyran-4-ol	330.375
CID000247839	MCC501-P09	InChI=1S/C22H32O3/c1-12-9-15-17-6-5-16(13(2)23)22(17,4)11-19(25)20(15)21(3)8-7-14(24)10-18(12)21/h10,12,15-17,19-20,25H,5-9,11H2,1-4H3/t12-,15-,16+,17-,19-,20+,21-,22+/m0/s1	(6S,8S,9S,10R,11S,13S,14S,17S)-17-acetyl-11-hydroxy-6,10,13-trimethyl-1,2,6,7,8,9,11,12,14,15,16,17-dodecahydrocyclopenta[a]phenanthren-3-one	344.488
CID000016367	MCC503-M17	InChI=1S/C7H7NO3.C6H7N3O/c8-4-1-2-5(7(10)11)6(9)3-4;7-9-6(10)5-1-3-8-4-2-5/h1-3,9H,8H2,(H,10,11);1-4H,7H2,(H,9,10)	4-amino-2-hydroxybenzoic acid;4-pyridinecarbohydrazide	290.275
CID004673190	MCC406-G20	InChI=1S/C20H16Cl2O8/c1-7-13-17(15(22)18(14(7)21)28-9(3)23)30-16-8(2)12(19(24)27-5)10(26-4)6-11(16)29-20(13)25/h6H,1-5H3	9-acetyloxy-8,10-dichloro-3-methoxy-1,7-dimethyl-6-oxo-2-benzo[b][1,4]benzodioxepincarboxylic acid methyl ester	455.242
CID000005215	MCC402-A08	InChI=1S/C10H10N4O2S/c11-8-2-4-9(5-3-8)17(15,16)14-10-12-6-1-7-13-10/h1-7H,11H2,(H,12,13,14)	4-amino-N-(2-pyrimidinyl)benzenesulfonamide	250.277
CID000003675	MCC402-E11	InChI=1S/C8H12N2/c9-10-7-6-8-4-2-1-3-5-8/h1-5,10H,6-7,9H2	2-phenylethylhydrazine	136.194
CID000006780	MCC503-G09	InChI=1S/C14H8O2/c15-13-9-5-1-2-6-10(9)14(16)12-8-4-3-7-11(12)13/h1-8H	anthracene-9,10-dione	208.212
CID000004628	MCC403-A17	InChI=1S/C13H11NO5/c1-2-14-5-8(13(16)17)12(15)7-3-10-11(4-9(7)14)19-6-18-10/h3-5H,2,6H2,1H3,(H,16,17)	5-ethyl-8-oxo-[1,3]dioxolo[4,5-g]quinoline-7-carboxylic acid	261.23
CID000151202	MCC504-D13	InChI=1S/C32H50O4/c1-20(33)36-25-12-13-29(6)23(28(25,4)5)11-14-31(8)24(29)10-9-21-22-19-27(2,3)15-17-32(22,26(34)35)18-16-30(21,31)7/h9,22-25H,10-19H2,1-8H3,(H,34,35)/t22-,23-,24+,25-,29-,30+,31+,32-/m0/s1	(4aS,6aR,6aS,6bR,8aR,10S,12aR,14bS)-10-acetyloxy-2,2,6a,6b,9,9,12a-heptamethyl-1,3,4,5,6,6a,7,8,8a,10,11,12,13,14b-tetradecahydropicene-4a-carboxylic acid	498.737
CID000091439	MCC404-I20	InChI=1S/C27H44O3/c1-16-7-12-27(29-15-16)17(2)24-23(30-27)14-22-20-6-5-18-13-19(28)8-10-25(18,3)21(20)9-11-26(22,24)4/h16-24,28H,5-15H2,1-4H3/t16-,17+,18-,19+,20-,21+,22+,23+,24+,25+,26+,27-/m1/s1	null	416.636
CID012310947	MCC506-M17	InChI=1S/C12H8Cl6/c13-8-9(14)11(16)7-5-2-1-4(3-5)6(7)10(8,15)12(11,17)18/h1-2,4-7H,3H2/t4-,5+,6+,7-,10+,11-	null	364.91
CID000034359	MCC406-F06	InChI=1S/C10H14N2O4/c1-10(12-11,9(15)16)5-6-2-3-7(13)8(14)4-6/h2-4,12-14H,5,11H2,1H3,(H,15,16)/t10-/m0/s1	(2S)-3-(3,4-dihydroxyphenyl)-2-hydrazinyl-2-methylpropanoic acid	226.229
CID000002576	MCC501-O05	InChI=1S/C12H24N2O4/c1-5-6-12(4,7-17-10(13)15)8-18-11(16)14-9(2)3/h9H,5-8H2,1-4H3,(H2,13,15)(H,14,16)	N-propan-2-ylcarbamic acid [2-(carbamoyloxymethyl)-2-methylpentyl] ester	260.33
CID000002314	MCC406-K09	InChI=1S/C11H13NO4/c1-11(2)15-8-6-4-5-7(9(8)16-11)14-10(13)12-3/h4-6H,1-3H3,(H,12,13)	N-methylcarbamic acid (2,2-dimethyl-1,3-benzodioxol-4-yl) ester	223.225
CID000000679	MCC405-B24	InChI=1S/C2H6OS/c1-4(2)3/h1-2H3	methylsulfinylmethane	78.1334
CID000628693	MCC407-I22	InChI=1S/C19H14N4O/c1-12-10-18(21-13-6-8-14(24)9-7-13)23-17-5-3-2-4-16(17)22-19(23)15(12)11-20/h2-10,21,24H,1H3	1-(4-hydroxyanilino)-3-methyl-4-pyrido[1,2-a]benzimidazolecarbonitrile	314.341
CID000000679	MCC501-B02	InChI=1S/C2H6OS/c1-4(2)3/h1-2H3	methylsulfinylmethane	78.1334
CID005280335	BMI01-G19	InChI=1S/C18H37NO2/c1-2-3-4-5-6-7-8-9-10-11-12-13-14-15-18(21)17(19)16-20/h14-15,17-18,20-21H,2-13,16,19H2,1H3/b15-14+/t17-,18+/m0/s1	(E,2S,3R)-2-amino-4-octadecene-1,3-diol	299.492
CID000005083	BMI01-H17	InChI=1S/C25H23N5O2S/c1-29-13-17(15-7-2-4-9-19(15)29)21-22(24(32)28-23(21)31)18-14-30(11-6-12-33-25(26)27)20-10-5-3-8-16(18)20/h2-5,7-10,13-14H,6,11-12H2,1H3,(H3,26,27)(H,28,31,32)	carbamimidothioic acid 3-[3-[4-(1-methyl-3-indolyl)-2,5-dioxo-3-pyrrolyl]-1-indolyl]propyl ester	457.547
CID001126184	MCC507-F11	InChI=1S/C24H28N2O2/c1-27-23-10-8-20(16-24(23)28-2)18-26-13-11-25(12-14-26)17-19-7-9-21-5-3-4-6-22(21)15-19/h3-10,15-16H,11-14,17-18H2,1-2H3	1-[(3,4-dimethoxyphenyl)methyl]-4-(2-naphthalenylmethyl)piperazine	376.491
CID000002048	BMI01-E14	InChI=1S/C16H14N2/c1-11-8-14-15(9-12(11)2)18-16(10-17-14)13-6-4-3-5-7-13/h3-10H,1-2H3	6,7-dimethyl-2-phenylquinoxaline	234.296
CID005290649	MCC507-C09	InChI=1S/C16H9BrN2O3S2/c17-8-3-4-11-10(6-8)12(14(20)18-11)13-15(21)19(16(23)24-13)7-9-2-1-5-22-9/h1-6H,7H2,(H,18,20)/b13-12-	(5Z)-5-(5-bromo-2-oxo-1H-indol-3-ylidene)-3-(2-furanylmethyl)-2-sulfanylidene-4-thiazolidinone	421.288
CID000012124	MCC401-D06	InChI=1S/C8H9NO2/c1-6(10)9-7-3-2-4-8(11)5-7/h2-5,11H,1H3,(H,9,10)	N-(3-hydroxyphenyl)acetamide	151.163
CID000034359	MCC506-F06	InChI=1S/C10H14N2O4/c1-10(12-11,9(15)16)5-6-2-3-7(13)8(14)4-6/h2-4,12-14H,5,11H2,1H3,(H,15,16)/t10-/m0/s1	(2S)-3-(3,4-dihydroxyphenyl)-2-hydrazinyl-2-methylpropanoic acid	226.229
CID000004829	MCC506-P10	InChI=1S/C19H20N2O3S/c1-2-13-3-6-15(20-12-13)9-10-24-16-7-4-14(5-8-16)11-17-18(22)21-19(23)25-17/h3-8,12,17H,2,9-11H2,1H3,(H,21,22,23)	5-[[4-[2-(5-ethyl-2-pyridinyl)ethoxy]phenyl]methyl]thiazolidine-2,4-dione	356.439
CID000002544	BMI01-N22	InChI=1S/C10H14O5/c1-9(7(11)12)5-3-4-6(15-5)10(9,2)8(13)14/h5-6H,3-4H2,1-2H3,(H,11,12)(H,13,14)	2,3-dimethyl-7-oxabicyclo[2.2.1]heptane-2,3-dicarboxylic acid	214.215
CID000005144	MCC502-N22	InChI=1S/C10H10O2/c1-2-3-8-4-5-9-10(6-8)12-7-11-9/h2,4-6H,1,3,7H2	5-prop-2-enyl-1,3-benzodioxole	162.185
CID000312145	BMI01-G12	InChI=1S/C23H24O8/c1-10(24)30-13-7-22(2)12(5-6-14(22)25)16-18(13)23(3)15(9-28-4)31-21(27)11-8-29-20(17(11)23)19(16)26/h8,12-13,15H,5-7,9H2,1-4H3/t12-,13+,15+,22-,23-/m0/s1	null	428.432
CID001549132	MCC507-B16	InChI=1S/C21H23NO4/c1-13(2)11-19(20(23)24)22-21(25)26-12-18-16-9-5-3-7-14(16)15-8-4-6-10-17(15)18/h3-10,13,18-19H,11-12H2,1-2H3,(H,22,25)(H,23,24)/p-1/t19-/m0/s1	(2S)-2-[[9H-fluoren-9-ylmethoxy(oxo)methyl]amino]-4-methylpentanoate	352.404
CID003001055	MCC502-H10	InChI=1S/C13H22N4O3S/c1-14-13(9-17(18)19)15-6-7-21-10-12-5-4-11(20-12)8-16(2)3/h4-5,9,14-15H,6-8,10H2,1-3H3/b13-9+	(E)-N1'-[2-[[5-[(dimethylamino)methyl]-2-furanyl]methylthio]ethyl]-N1-methyl-2-nitroethene-1,1-diamine	314.404
CID000000679	MCC503-I02	InChI=1S/C2H6OS/c1-4(2)3/h1-2H3	methylsulfinylmethane	78.1334
CID003018579	MCC405-A07	InChI=1S/C9H4Cl2N2O3/c10-3-1-5-6(2-4(3)11)13-8(14)7(12-5)9(15)16/h1-2H,(H,13,14)(H,15,16)	6,7-dichloro-3-oxo-4H-quinoxaline-2-carboxylic acid	259.046
CID000005733	MCC402-K12	InChI=1S/C15H14ClNO3/c1-9-7-12(8-13(18)19)17(2)14(9)15(20)10-3-5-11(16)6-4-10/h3-7H,8H2,1-2H3,(H,18,19)	2-[5-[(4-chlorophenyl)-oxomethyl]-1,4-dimethyl-2-pyrrolyl]acetic acid	291.73
CID006857789	MCC404-J14	InChI=1S/C40H46O9/c1-21(2)11-10-16-38(9)17-15-27-32(47-38)26(13-12-22(3)4)34-30(33(27)46-24(6)41)31(42)28-19-25-20-29-37(7,8)49-39(35(25)43,40(28,29)48-34)18-14-23(5)36(44)45/h11-12,14-15,17,19,25,29H,10,13,16,18,20H2,1-9H3,(H,44,45)/b23-14+/t25-,29?,38?,39?,40-/m1/s1	null	670.788
CID004307850	MCC405-M15	InChI=1S/C20H24O3/c1-11(2)12-4-6-16-14(18(12)21)5-7-17-15-10-23-19(22)13(15)8-9-20(16,17)3/h4,6,11,17,21H,5,7-10H2,1-3H3	6-hydroxy-9b-methyl-7-propan-2-yl-3,3b,4,5,10,11-hexahydronaphtho[2,1-e]isobenzofuran-1-one	312.403
CID000002700	MCC501-C11	InChI=1S/C20H36O2/c1-2-22-20(21)18-12-10-8-6-4-3-5-7-9-11-15-19-16-13-14-17-19/h13,16,19H,2-12,14-15,17-18H2,1H3	13-(1-cyclopent-2-enyl)tridecanoic acid ethyl ester	308.499
CID000010745	MCC503-D14	InChI=1S/C16H12O6/c1-10(17)21-14-9-5-3-7-12(14)16(20)22-13-8-4-2-6-11(13)15(18)19/h2-9H,1H3,(H,18,19)	2-[(2-acetyloxyphenyl)-oxomethoxy]benzoic acid	300.263
CID000000679	MCC504-A24	InChI=1S/C2H6OS/c1-4(2)3/h1-2H3	methylsulfinylmethane	78.1334
CID000004641	MCC402-C09	InChI=1S/C19H20N2O3/c1-2-3-9-17-18(23)20(14-7-5-4-6-8-14)21(19(17)24)15-10-12-16(22)13-11-15/h4-8,10-13,17,22H,2-3,9H2,1H3	4-butyl-1-(4-hydroxyphenyl)-2-phenylpyrazolidine-3,5-dione	324.374
CID000586575	MCC504-H07	InChI=1S/C9H10O4/c1-5-3-6(13-2)4-7(10)8(5)9(11)12/h3-4,10H,1-2H3,(H,11,12)	2-hydroxy-4-methoxy-6-methylbenzoic acid	182.173
CID001126204	MCC507-C22	InChI=1S/C20H27N3O3/c1-24-18-12-20(26-3)19(25-2)11-17(18)15-23-9-7-22(8-10-23)14-16-5-4-6-21-13-16/h4-6,11-13H,7-10,14-15H2,1-3H3	1-(3-pyridinylmethyl)-4-[(2,4,5-trimethoxyphenyl)methyl]piperazine	357.447
CID001350513	MCC407-E08	InChI=1S/C22H27Cl2N3O3/c1-22(2)10-19(28)16(20(29)11-22)13-25-12-14-5-7-27(8-6-14)21(30)26-15-3-4-17(23)18(24)9-15/h3-4,9,13-14,25H,5-8,10-12H2,1-2H3,(H,26,30)	N-(3,4-dichlorophenyl)-4-[[(4,4-dimethyl-2,6-dioxocyclohexylidene)methylamino]methyl]-1-piperidinecarboxamide	452.374
CID000010138	MCC405-K03	InChI=1S/C16H12O6/c17-10-2-1-8-13-9-4-12(19)11(18)3-7(9)5-16(13,21)6-22-15(8)14(10)20/h1-4,17,19-21H,5-6H2	3,4,6a,10-tetrahydroxy-6,7-dihydroindeno[2,1-c][1]benzopyran-9-one	300.263
CID024861846	MCC505-J22	InChI=1S/C30H42O4/c1-18-19-8-9-22-28(4,20(19)16-21(31)24(18)32)13-15-30(6)23-17-27(3,25(33)34-7)11-10-26(23,2)12-14-29(22,30)5/h9,16,23,31-32H,8,10-15,17H2,1-7H3/t23-,26-,27-,28+,29-,30+/m1/s1	(2R,4aS,6aS,6aS,14aS,14bR)-10,11-dihydroxy-2,4a,6a,6a,9,14a-hexamethyl-3,4,5,6,8,13,14,14b-octahydro-1H-picene-2-carboxylic acid methyl ester	466.652
CID002873829	MCC507-L15	InChI=1S/C18H15ClFN3OS/c1-10-15(17(24)22-14-5-3-2-4-13(14)19)16(23-18(25)21-10)11-6-8-12(20)9-7-11/h2-9,16H,1H3,(H,22,24)(H2,21,23,25)	N-(2-chlorophenyl)-4-(4-fluorophenyl)-6-methyl-2-sulfanylidene-3,4-dihydro-1H-pyrimidine-5-carboxamide	375.848
CID000246983	MCC505-D09	InChI=1S/C30H50O/c1-20(2)10-9-11-21(3)22-14-18-30(8)24-12-13-25-27(4,5)26(31)16-17-28(25,6)23(24)15-19-29(22,30)7/h10,21-22,25-26,31H,9,11-19H2,1-8H3/t21-,22-,25+,26+,28-,29-,30+/m1/s1	(3S,5R,10S,13R,14R,17R)-4,4,10,13,14-pentamethyl-17-[(2R)-6-methylhept-5-en-2-yl]-2,3,5,6,7,11,12,15,16,17-decahydro-1H-cyclopenta[a]phenanthren-3-ol	426.717
CID000005744	MCC401-J13	InChI=1S/C23H32O6/c1-13(24)29-12-19(27)23(28)9-7-17-16-5-4-14-10-15(25)6-8-21(14,2)20(16)18(26)11-22(17,23)3/h10,16-18,20,26,28H,4-9,11-12H2,1-3H3/t16-,17-,18-,20+,21-,22-,23-/m0/s1	acetic acid [2-[(8S,9S,10R,11S,13S,14S,17R)-11,17-dihydroxy-10,13-dimethyl-3-oxo-2,6,7,8,9,11,12,14,15,16-decahydro-1H-cyclopenta[a]phenanthren-17-yl]-2-oxoethyl] ester	404.497
CID006708569	MCC504-G11	InChI=1S/C28H36O7/c1-26(2)20(13-21(29)32-5)28(4)18-7-9-27(3)19(16(18)11-17(23(26)30)24(28)31)12-22(33-6)35-25(27)15-8-10-34-14-15/h8,10,14,17-18,20,22,25H,7,9,11-13H2,1-6H3/t17-,18?,20-,22?,25-,27+,28+/m0/s1	null	484.581
CID000009082	MCC503-F16	InChI=1S/C2H7NS.ClH/c3-1-2-4;/h4H,1-3H2;1H	2-aminoethanethiol;hydrochloride	113.61
CID000441852	MCC407-P18	InChI=1S/C29H42O10/c1-15-22(32)23(33)24(34)25(38-15)39-17-3-8-27(14-30)19-4-7-26(2)18(16-11-21(31)37-13-16)6-10-29(26,36)20(19)5-9-28(27,35)12-17/h11,14-15,17-20,22-25,32-36H,3-10,12-13H2,1-2H3/t15-,17-,18+,19-,20+,22-,23+,24+,25-,26+,27-,28-,29-/m0/s1	(3S,5S,8R,9S,10S,13R,14S,17R)-5,14-dihydroxy-13-methyl-17-(5-oxo-2H-furan-3-yl)-3-[[(2R,3R,4R,5R,6S)-3,4,5-trihydroxy-6-methyl-2-oxanyl]oxy]-2,3,4,6,7,8,9,11,12,15,16,17-dodecahydro-1H-cyclopenta[a]phenanthrene-10-carboxaldehyde	550.638
CID006714010	MCC406-F03	InChI=1S/C66H103N17O16S/c1-9-35(6)52(69)66-81-48(32-100-66)63(97)76-43(26-34(4)5)59(93)74-42(22-23-50(85)86)58(92)83-53(36(7)10-2)64(98)75-40-20-15-16-25-71-55(89)46(29-49(68)84)78-62(96)47(30-51(87)88)79-61(95)45(28-39-31-70-33-72-39)77-60(94)44(27-38-18-13-12-14-19-38)80-65(99)54(37(8)11-3)82-57(91)41(21-17-24-67)73-56(40)90/h12-14,18-19,31,33-37,40-48,52-54H,9-11,15-17,20-30,32,67,69H2,1-8H3,(…	(4R)-4-[[(2S)-2-[[[2-(1-amino-2-methylbutyl)-4,5-dihydrothiazol-4-yl]-oxomethyl]amino]-4-methyl-1-oxopentyl]amino]-5-[[(2S,3S)-1-[[(3S,6R,9S,12R,15S,18R,21S)-3-(2-amino-2-oxoethyl)-18-(3-aminopropyl)-15-[(2S)-butan-2-yl]-6-(carboxymethyl)-9-(1H-imidazol-5-ylmethyl)-2,5,8,11,14,17,20-heptaoxo-12-(phenylmethyl)-1,4,7,10,13,16,19-heptazacyclopentacos-21-yl]amino]-3-methyl-1-oxopentan-2-yl]amino]-5-o…	1422.69
CID005281614	MCC405-I19	InChI=1S/C15H10O6/c16-8-2-3-9-12(6-8)21-15(14(20)13(9)19)7-1-4-10(17)11(18)5-7/h1-6,16-18,20H	2-(3,4-dihydroxyphenyl)-3,7-dihydroxy-1-benzopyran-4-one	286.236
CID021119912	MCC507-F10	InChI=1S/C25H36O7/c1-14(26)31-13-21(29)25(30)10-8-19-18-6-5-16-11-17(32-15(2)27)7-9-23(16,3)22(18)20(28)12-24(19,25)4/h16-19,22,30H,5-13H2,1-4H3/t16-,17-,18+,19+,22-,23+,24+,25+/m1/s1	acetic acid [2-[(3R,5R,8S,9S,10S,13S,14S,17R)-3-acetyloxy-17-hydroxy-10,13-dimethyl-11-oxo-2,3,4,5,6,7,8,9,12,14,15,16-dodecahydro-1H-cyclopenta[a]phenanthren-17-yl]-2-oxoethyl] ester	448.549
CID011020241	MCC505-I11	InChI=1S/C6H8O6.Ca/c7-1-2(8)5-3(9)4(10)6(11)12-5;/h2,5,7-8,10-11H,1H2;/q;+2/p-2/t2-,5+;/m0./s1	calcium;(5R)-5-[(1S)-1,2-dihydroxyethyl]-4-oxofuran-2,3-diolate	214.186
CID000000679	MCC506-O02	InChI=1S/C2H6OS/c1-4(2)3/h1-2H3	methylsulfinylmethane	78.1334
CID000010143	MCC405-L17	InChI=1S/C20H23NO4/c1-21-8-7-12-10-15(24-3)20(25-4)18-16(12)13(21)9-11-5-6-14(23-2)19(22)17(11)18/h5-6,10,13,22H,7-9H2,1-4H3/t13-/m0/s1	(6aS)-1,2,10-trimethoxy-6-methyl-5,6,6a,7-tetrahydro-4H-dibenzo[de,g]quinoline-11-ol	341.401
CID000002318	MCC402-B13	InChI=1S/C19H20F3NO2/c1-14(12-15-6-5-9-17(13-15)19(20,21)22)23-10-11-25-18(24)16-7-3-2-4-8-16/h2-9,13-14,23H,10-12H2,1H3	benzoic acid 2-[1-[3-(trifluoromethyl)phenyl]propan-2-ylamino]ethyl ester	351.363
CID000010114	MCC505-G13	InChI=1S/C30H46O4/c1-25(2)21-8-11-30(7)23(28(21,5)10-9-22(25)32)20(31)16-18-19-17-27(4,24(33)34)13-12-26(19,3)14-15-29(18,30)6/h16,19,21-23,32H,8-15,17H2,1-7H3,(H,33,34)/t19-,21-,22-,23+,26+,27-,28-,29+,30+/m0/s1	(2S,4aS,6aR,6aS,6bR,8aR,10S,12aS,14bR)-10-hydroxy-2,4a,6a,6b,9,9,12a-heptamethyl-13-oxo-3,4,5,6,6a,7,8,8a,10,11,12,14b-dodecahydro-1H-picene-2-carboxylic acid	470.684
CID000005215	MCC502-A08	InChI=1S/C10H10N4O2S/c11-8-2-4-9(5-3-8)17(15,16)14-10-12-6-1-7-13-10/h1-7H,11H2,(H,12,13,14)	4-amino-N-(2-pyrimidinyl)benzenesulfonamide	250.277
CID000743377	MCC507-K13	InChI=1S/C19H17N5/c1-4-14-12(2)15(11-20)18-22-16-7-5-6-8-17(16)24(18)19(14)23-10-9-21-13(23)3/h5-10H,4H2,1-3H3	2-ethyl-3-methyl-1-(2-methyl-1-imidazolyl)-4-pyrido[1,2-a]benzimidazolecarbonitrile	315.372
CID000120693	MCC504-M22	InChI=1S/C11H12O7/c12-7-3-1-6(2-4-7)5-11(18,10(16)17)8(13)9(14)15/h1-4,8,12-13,18H,5H2,(H,14,15)(H,16,17)	2,3-dihydroxy-2-[(4-hydroxyphenyl)methyl]butanedioic acid	256.209
CID005377381	MCC404-P05	InChI=1S/C15H10O4/c16-10-6-12(17)14-13(7-10)19-8-11(15(14)18)9-4-2-1-3-5-9/h1-8,16-17H	5,7-dihydroxy-3-phenyl-1-benzopyran-4-one	254.238
CID000000190	MCC405-A11	InChI=1S/C5H5N5/c6-4-3-5(9-1-7-3)10-2-8-4/h1-2H,(H3,6,7,8,9,10)	7H-purin-6-amine	135.127
CID000015459	MCC403-F20	InChI=1S/C12H15NO3/c1-8-3-9(2)5-10(4-8)15-7-11-6-13-12(14)16-11/h3-5,11H,6-7H2,1-2H3,(H,13,14)	5-[(3,5-dimethylphenoxy)methyl]-2-oxazolidinone	221.252
CID000000679	MCC507-N02	InChI=1S/C2H6OS/c1-4(2)3/h1-2H3	methylsulfinylmethane	78.1334
CID006708562	MCC504-G18	InChI=1S/C27H36O7/c1-15-17-7-9-25(4)23(16-8-10-32-14-16)33-22(30)13-27(15,25)34-20-12-19(28)24(2,3)18(26(17,20)5)11-21(29)31-6/h8,10,14,17-20,23,28H,1,7,9,11-13H2,2-6H3/t17?,18?,19?,20-,23-,25-,26+,27-/m0/s1	null	472.571
CID000001176	MCC402-I20	InChI=1S/CH4N2O/c2-1(3)4/h(H4,2,3,4)	urea	60.0553
CID000174174	MCC501-I19	InChI=1S/C17H23NO3/c1-18-13-7-8-14(18)10-15(9-13)21-17(20)16(11-19)12-5-3-2-4-6-12/h2-6,13-16,19H,7-11H2,1H3/t13-,14+,15?,16?	3-hydroxy-2-phenylpropanoic acid [(1R,5S)-8-methyl-8-azabicyclo[3.2.1]octan-3-yl] ester	289.369
CID005320496	MCC404-N03	InChI=1S/C17H14O6/c1-21-10-6-12(19)17-13(20)8-15(23-16(17)7-10)9-3-4-14(22-2)11(18)5-9/h3-8,18-19H,1-2H3	5-hydroxy-2-(3-hydroxy-4-methoxyphenyl)-7-methoxy-1-benzopyran-4-one	314.289
CID000098792	MCC406-L12	InChI=1S/C19H21N7O6/c20-19-25-15-14(17(30)26-19)23-11(8-22-15)7-21-10-3-1-9(2-4-10)16(29)24-12(18(31)32)5-6-13(27)28/h1-4,12,21H,5-8H2,(H,24,29)(H,27,28)(H,31,32)(H4,20,22,25,26,30)/t12-/m0/s1	(2S)-2-[[[4-[(2-amino-4-oxo-7,8-dihydro-1H-pteridin-6-yl)methylamino]phenyl]-oxomethyl]amino]pentanedioic acid	443.413
CID000000679	MCC506-M01	InChI=1S/C2H6OS/c1-4(2)3/h1-2H3	methylsulfinylmethane	78.1334
CID005353911	MCC405-K18	InChI=1S/C16H12O6/c1-21-15-12(19)6-11(18)13-14(20)10(7-22-16(13)15)8-2-4-9(17)5-3-8/h2-7,17-19H,1H3	5,7-dihydroxy-3-(4-hydroxyphenyl)-8-methoxy-1-benzopyran-4-one	300.263
CID004330530	MCC404-F14	InChI=1S/C15H24O2/c1-13(2)9-11-10(13)5-7-15(4)12(16)6-8-14(11,3)17-15/h10-11H,5-9H2,1-4H3	null	236.35
CID000767201	MCC507-C03	InChI=1S/C18H21NO2/c1-10-7-11(2)9-16(8-10)19-12(3)17(14(5)20)18(13(19)4)15(6)21/h7-9H,1-6H3	1-[4-acetyl-1-(3,5-dimethylphenyl)-2,5-dimethyl-3-pyrrolyl]ethanone	283.365
CID000003888	MCC403-M22	InChI=1S/C34H54O8/c1-9-25(31-21(6)18-34(11-3,42-31)26-16-17-33(40,10-2)23(8)41-26)30(37)22(7)28(35)19(4)12-14-24-15-13-20(5)29(36)27(24)32(38)39/h13,15,19,21-23,25-26,28,31,35-36,40H,9-12,14,16-18H2,1-8H3,(H,38,39)	6-[7-[5-ethyl-5-(5-ethyl-5-hydroxy-6-methyl-2-oxanyl)-3-methyl-2-oxolanyl]-4-hydroxy-3,5-dimethyl-6-oxononyl]-2-hydroxy-3-methylbenzoic acid	590.788
CID000440936	MCC404-H22	InChI=1S/C12H16O7/c13-5-8-9(15)10(16)11(17)12(19-8)18-7-3-1-6(14)2-4-7/h1-4,8-17H,5H2/t8-,9-,10+,11-,12-/m1/s1	(2R,3S,4S,5R,6S)-2-(hydroxymethyl)-6-(4-hydroxyphenoxy)oxane-3,4,5-triol	272.251
CID005176389	MCC504-F10	InChI=1S/C15H26O2/c1-13(2)9-11-10(13)5-7-15(4)12(16)6-8-14(11,3)17-15/h10-12,16H,5-9H2,1-4H3	null	238.366
CID000000679	MCC506-F23	InChI=1S/C2H6OS/c1-4(2)3/h1-2H3	methylsulfinylmethane	78.1334
CID000004790	MCC406-C13	InChI=1S/C7H17O2PS3/c1-4-8-10(11,9-5-2)13-7-12-6-3/h4-7H2,1-3H3	diethoxy-[(ethylthio)methylthio]-sulfanylidenephosphorane	260.377
CID000065552	MCC406-F18	InChI=1S/C14H8I4O4/c15-8-4-7(5-9(16)13(8)21)22-14-10(17)1-6(2-11(14)18)3-12(19)20/h1-2,4-5,21H,3H2,(H,19,20)	2-[4-(4-hydroxy-3,5-diiodophenoxy)-3,5-diiodophenyl]acetic acid	747.829
CID000445154	MCC505-D12	InChI=1S/C14H12O3/c15-12-5-3-10(4-6-12)1-2-11-7-13(16)9-14(17)8-11/h1-9,15-17H/b2-1+	5-[(E)-2-(4-hydroxyphenyl)ethenyl]benzene-1,3-diol	228.243
CID000000679	BMI01-B05	InChI=1S/C2H6OS/c1-4(2)3/h1-2H3	methylsulfinylmethane	78.1334
CID000119607	MCC506-H08	InChI=1S/C16H14N2O3S/c1-11-15(12-7-9-14(10-8-12)22(17,19)20)16(18-21-11)13-5-3-2-4-6-13/h2-10H,1H3,(H2,17,19,20)	4-(5-methyl-3-phenyl-4-isoxazolyl)benzenesulfonamide	314.359
CID000014051	MCC501-B21	InChI=1S/C10H24N2O2.2ClH/c1-3-9(7-13)11-5-6-12-10(4-2)8-14;;/h9-14H,3-8H2,1-2H3;2*1H/t9-,10-;;/m0../s1	(2S)-2-[2-[[(2S)-1-hydroxybutan-2-yl]amino]ethylamino]-1-butanol;dihydrochloride	277.232
CID003083809	MCC404-F05	InChI=1S/C19H18O6/c1-21-10-4-5-11-14(6-10)25-17-9-24-13-8-16(23-3)15(22-2)7-12(13)18(17)19(11)20/h4-8,17-18H,9H2,1-3H3/t17-,18+/m1/s1	(6aS,12aS)-2,3,9-trimethoxy-6a,12a-dihydro-6H-[1]benzopyrano[3,4-b][1]benzopyran-12-one	342.343
CID003364573	MCC404-J04	InChI=1S/C10H8O3.Na/c1-6-4-10(12)13-9-5-7(11)2-3-8(6)9;/h2-5,11H,1H3;/q;+1/p-1	sodium;4-methyl-2-oxo-1-benzopyran-7-olate	198.151
CID001549095	MCC505-M07	InChI=1S/C10H12O3/c1-13-10-7-8(3-2-6-11)4-5-9(10)12/h2-5,7,11-12H,6H2,1H3/b3-2+	4-[(E)-3-hydroxyprop-1-enyl]-2-methoxyphenol	180.2
CID005748555	MCC405-J03	InChI=1S/C25H26O5/c1-14(2)10-11-17-23(28)21-18(16-8-6-5-7-9-16)13-20(27)30-25(21)22(24(17)29)19(26)12-15(3)4/h5-10,13,15,28-29H,11-12H2,1-4H3	5,7-dihydroxy-6-(3-methylbut-2-enyl)-8-(3-methyl-1-oxobutyl)-4-phenyl-1-benzopyran-2-one	406.471
CID000102678	MCC504-M13	InChI=1S/C26H56N10.2ClH/c1-5-9-15-21(7-3)19-33-25(29)35-23(27)31-17-13-11-12-14-18-32-24(28)36-26(30)34-20-22(8-4)16-10-6-2;;/h21-22H,5-20H2,1-4H3,(H5,27,29,31,33,35)(H5,28,30,32,34,36);2*1H	1-[amino-[6-[[amino-[[amino(2-ethylhexylimino)methyl]amino]methylidene]amino]hexylimino]methyl]-2-(2-ethylhexyl)guanidine;dihydrochloride	581.712
CID004020240	MCC404-F17	InChI=1S/C25H24O5/c1-14(2)10-11-17-23-16(12-13-25(3,4)30-23)19(26)18-20(27)21(28)22(29-24(17)18)15-8-6-5-7-9-15/h5-10,12-13,26,28H,11H2,1-4H3	5,7-dihydroxy-2,2-dimethyl-10-(3-methylbut-2-enyl)-8-phenyl-6-pyrano[3,2-g][1]benzopyranone	404.455
CID000000679	MCC401-J02	InChI=1S/C2H6OS/c1-4(2)3/h1-2H3	methylsulfinylmethane	78.1334
CID000442985	MCC505-G10	InChI=1S/C27H43NO2/c1-16-7-12-27(28-15-16)17(2)24-23(30-27)14-22-20-6-5-18-13-19(29)8-10-25(18,3)21(20)9-11-26(22,24)4/h5,16-17,19-24,28-29H,6-15H2,1-4H3/t16-,17+,19+,20-,21+,22+,23+,24+,25+,26+,27-/m1/s1	null	413.636
CID002723897	MCC507-D10	InChI=1S/C29H48O2/c1-19(2)8-7-9-20(3)25-12-13-26-24-11-10-22-18-23(31-21(4)30)14-16-28(22,5)27(24)15-17-29(25,26)6/h10,19-20,23-27H,7-9,11-18H2,1-6H3/t20-,23+,24+,25-,26+,27+,28+,29-/m1/s1	acetic acid [(3S,8S,9S,10R,13R,14S,17R)-10,13-dimethyl-17-[(2R)-6-methylheptan-2-yl]-2,3,4,7,8,9,11,12,14,15,16,17-dodecahydro-1H-cyclopenta[a]phenanthren-3-yl] ester	428.69
CID005281691	MCC505-A20	InChI=1S/C16H12O7/c1-22-8-5-11(19)13-12(6-8)23-16(15(21)14(13)20)7-2-3-9(17)10(18)4-7/h2-6,17-19,21H,1H3	2-(3,4-dihydroxyphenyl)-3,5-dihydroxy-7-methoxy-1-benzopyran-4-one	316.262
CID000011289	MCC401-A18	InChI=1S/C23H21ClO3/c1-25-19-10-4-16(5-11-19)22(17-6-12-20(26-2)13-7-17)23(24)18-8-14-21(27-3)15-9-18/h4-15H,1-3H3	1-[1-chloro-2,2-bis(4-methoxyphenyl)ethenyl]-4-methoxybenzene	380.864
CID000005143	MCC402-J08	InChI=1S/C7H5NO3S/c9-7-5-3-1-2-4-6(5)12(10,11)8-7/h1-4H,(H,8,9)	1,1-dioxo-1,2-benzothiazol-3-one	183.185
CID005317025	MCC507-D06	InChI=1S/C28H32O14/c1-11-21(31)23(33)25(35)27(39-11)38-10-19-22(32)24(34)26(36)28(42-19)40-14-7-15(29)20-16(30)9-17(41-18(20)8-14)12-3-5-13(37-2)6-4-12/h3-9,11,19,21-29,31-36H,10H2,1-2H3/t11-,19+,21-,22+,23+,24-,25+,26+,27+,28+/m0/s1	5-hydroxy-2-(4-methoxyphenyl)-7-[[(2S,3R,4S,5S,6R)-3,4,5-trihydroxy-6-[[(2R,3R,4R,5R,6S)-3,4,5-trihydroxy-6-methyl-2-oxanyl]oxymethyl]-2-oxanyl]oxy]-1-benzopyran-4-one	592.545
CID000000679	MCC402-J24	InChI=1S/C2H6OS/c1-4(2)3/h1-2H3	methylsulfinylmethane	78.1334
CID006708773	MCC503-J13	InChI=1S/C48H76N2O4S/c51-47(31-19-15-11-7-3-1-5-9-13-17-25-41-27-21-22-28-41)49-43-33-37-45(38-34-43)55(53,54)46-39-35-44(36-40-46)50-48(52)32-20-16-12-8-4-2-6-10-14-18-26-42-29-23-24-30-42/h33-42H,1-32H2,(H,49,51)(H,50,52)	13-cyclopentyl-N-[4-[4-[(13-cyclopentyl-1-oxotridecyl)amino]phenyl]sulfonylphenyl]tridecanamide	777.193
CID000000679	MCC503-G02	InChI=1S/C2H6OS/c1-4(2)3/h1-2H3	methylsulfinylmethane	78.1334
CID000000679	MCC502-J02	InChI=1S/C2H6OS/c1-4(2)3/h1-2H3	methylsulfinylmethane	78.1334
CID000006072	MCC504-J12	InChI=1S/C21H24O10/c22-9-16-18(27)19(28)20(29)21(31-16)30-15-8-12(24)7-14(26)17(15)13(25)6-3-10-1-4-11(23)5-2-10/h1-2,4-5,7-8,16,18-24,26-29H,3,6,9H2/t16-,18-,19+,20-,21-/m1/s1	1-[2,4-dihydroxy-6-[[(2S,3R,4S,5S,6R)-3,4,5-trihydroxy-6-(hydroxymethyl)-2-oxanyl]oxy]phenyl]-3-(4-hydroxyphenyl)-1-propanone	436.409
CID000081312	BMI01-O03	InChI=1S/C7H9O3P/c8-11(9,10)6-7-4-2-1-3-5-7/h1-5H,6H2,(H2,8,9,10)	(phenylmethyl)phosphonic acid	172.118
CID000003964	MCC506-A14	InChI=1S/C18H18ClN3O/c1-21-8-10-22(11-9-21)18-14-12-13(19)6-7-16(14)23-17-5-3-2-4-15(17)20-18/h2-7,12H,8-11H2,1H3	8-chloro-6-(4-methyl-1-piperazinyl)benzo[b][1,4]benzoxazepine	327.808
CID054699399	MCC406-J05	InChI=1S/C32H40O14/c1-12(2)17(35)16-18-26(4,21(43-22(16)38)13-7-8-42-10-13)19(36)20(37)32-27(5)14(9-15(33)34)25(3)11-29(27)30(41,23(25)39)24(40)31(18,32)45-28(6,44-29)46-32/h7-8,10,12,14,18-21,23-24,35-37,39-41H,9,11H2,1-6H3,(H,33,34)/b17-16-/t14-,18?,19?,20+,21-,23?,24+,25?,26-,27+,28?,29?,30-,31+,32-/m0/s1	null	648.652
CID006708717	MCC405-E06	InChI=1S/C28H36O7/c1-15(29)33-20-13-18-24(2,3)10-8-19(30)26(18,5)17-7-11-25(4)21(16-9-12-32-14-16)34-23(31)22-28(25,35-22)27(17,20)6/h9,12,14,17-18,20-22H,7-8,10-11,13H2,1-6H3/t17?,18?,20-,21+,22?,25+,26-,27+,28?/m1/s1	null	484.581
CID003422050	MCC504-N13	InChI=1S/C38H46O9/c1-21(2)11-10-18-36(8)19-17-24-29(39)28-30(40)26-12-9-13-27-35(6,7)47-37(34(43)44,20-16-23(5)33(41)42)38(26,27)46-32(28)25(31(24)45-36)15-14-22(3)4/h11-12,14,16-17,19,27,39H,9-10,13,15,18,20H2,1-8H3,(H,41,42)(H,43,44)	null	646.766
CID000069505	MCC405-K16	InChI=1S/C9H12O4/c1-11-7-4-6(10)5-8(12-2)9(7)13-3/h4-5,10H,1-3H3	3,4,5-trimethoxyphenol	184.189
CID005381226	MCC402-M21	InChI=1S/C43H58N4O12/c1-21-12-11-13-22(2)42(55)45-33-28(20-44-47-17-15-46(9)16-18-47)37(52)30-31(38(33)53)36(51)26(6)40-32(30)41(54)43(8,59-40)57-19-14-29(56-10)23(3)39(58-27(7)48)25(5)35(50)24(4)34(21)49/h11-14,19-21,23-25,29,34-35,39,44,49-51,53H,15-18H2,1-10H3,(H,45,55)/b12-11+,19-14+,22-13-,28-20+/t21-,23+,24+,25+,29-,34-,35+,39+,43-/m0/s1	null	822.94
CID000003899	MCC406-F22	InChI=1S/C12H9F3N2O2/c1-7-10(6-16-19-7)11(18)17-9-4-2-8(3-5-9)12(13,14)15/h2-6H,1H3,(H,17,18)	5-methyl-N-[4-(trifluoromethyl)phenyl]-4-isoxazolecarboxamide	270.207
CID000164642	MCC405-J19	InChI=1S/C7H13NO3/c1-8(2)4-5(9)3-6(8)7(10)11/h5-6,9H,3-4H2,1-2H3/t5-,6+/m1/s1	(2S,4R)-4-hydroxy-1,1-dimethyl-2-pyrrolidin-1-iumcarboxylate	159.183
CID000000679	MCC404-O01	InChI=1S/C2H6OS/c1-4(2)3/h1-2H3	methylsulfinylmethane	78.1334
CID000005920	MCC406-N10	InChI=1S/C15H12I3NO4/c16-9-6-8(1-2-13(9)20)23-14-10(17)3-7(4-11(14)18)5-12(19)15(21)22/h1-4,6,12,20H,5,19H2,(H,21,22)/t12-/m0/s1	(2S)-2-amino-3-[4-(4-hydroxy-3-iodophenoxy)-3,5-diiodophenyl]propanoic acid	650.973
CID000000679	MCC502-I01	InChI=1S/C2H6OS/c1-4(2)3/h1-2H3	methylsulfinylmethane	78.1334
CID000000679	MCC407-O23	InChI=1S/C2H6OS/c1-4(2)3/h1-2H3	methylsulfinylmethane	78.1334
CID000456201	MCC501-N13	InChI=1S/C26H28Cl2N4O4/c1-19(33)31-10-12-32(13-11-31)21-3-5-22(6-4-21)34-15-23-16-35-26(36-23,17-30-9-8-29-18-30)24-7-2-20(27)14-25(24)28/h2-9,14,18,23H,10-13,15-17H2,1H3/t23-,26-/m0/s1	1-[4-[4-[[(2R,4S)-2-(2,4-dichlorophenyl)-2-(1-imidazolylmethyl)-1,3-dioxolan-4-yl]methoxy]phenyl]-1-piperazinyl]ethanone	531.431
CID000005004	MCC502-H07	InChI=1S/C14H8O6/c15-6-3-4-7(16)11-10(6)12(18)5-1-2-8(17)13(19)9(5)14(11)20/h1-4,15-17,19H	1,2,5,8-tetrahydroxyanthracene-9,10-dione	272.21
CID000000679	MCC502-D23	InChI=1S/C2H6OS/c1-4(2)3/h1-2H3	methylsulfinylmethane	78.1334
CID000004195	MCC503-O18	InChI=1S/C12H18N2O4/c1-17-8-3-4-11(18-2)9(5-8)10(15)7-14-12(16)6-13/h3-5,10,15H,6-7,13H2,1-2H3,(H,14,16)	2-amino-N-[2-(2,5-dimethoxyphenyl)-2-hydroxyethyl]acetamide	254.282
CID000771905	MCC407-E21	InChI=1S/C18H24N2O3/c1-21-16-5-6-18(22-2)15(12-16)13-19-7-9-20(10-8-19)14-17-4-3-11-23-17/h3-6,11-12H,7-10,13-14H2,1-2H3	1-[(2,5-dimethoxyphenyl)methyl]-4-(2-furanylmethyl)piperazine	316.395
CID000000679	MCC506-K01	InChI=1S/C2H6OS/c1-4(2)3/h1-2H3	methylsulfinylmethane	78.1334
CID000000679	MCC501-B24	InChI=1S/C2H6OS/c1-4(2)3/h1-2H3	methylsulfinylmethane	78.1334
CID000004688	MCC402-C19	InChI=1S/C11H13N/c1-3-9-12(2)10-11-7-5-4-6-8-11/h1,4-8H,9-10H2,2H3	N-methyl-N-(phenylmethyl)-2-propyn-1-amine	159.228
CID000004195	MCC403-O18	InChI=1S/C12H18N2O4/c1-17-8-3-4-11(18-2)9(5-8)10(15)7-14-12(16)6-13/h3-5,10,15H,6-7,13H2,1-2H3,(H,14,16)	2-amino-N-[2-(2,5-dimethoxyphenyl)-2-hydroxyethyl]acetamide	254.282
CID000011349	MCC405-D19	InChI=1S/C15H10O3/c16-13-11-8-4-5-9-12(11)18-15(14(13)17)10-6-2-1-3-7-10/h1-9,17H	3-hydroxy-2-phenyl-1-benzopyran-4-one	238.238
CID000004910	MCC403-E15	InChI=1S/C23H31NO2/c1-4-17-23(20-13-9-7-10-14-20,21-15-11-8-12-16-21)22(25)26-19-18-24(5-2)6-3/h7-16H,4-6,17-19H2,1-3H3	2,2-diphenylpentanoic acid 2-(diethylamino)ethyl ester	353.498
[truncated: 11,813 more rows]
