# Supplementary material for: Identifying the druggable interactome of EWS-FLI1 reveals MCL-1 dependent differential sensitivities of Ewing sarcoma cells to apoptosis inducers
Source: Oncotarget. 2018 Jul 24;9(57):31018–31. doi: 10.18632/oncotarget.25760 (PMC6089552; doi:10.18632/oncotarget.25760)
Supplement: Supplementary file 4 [file oncotarget-09-31018-s004.xlsx]

## Sheet: compound.targets.chip.rnaseq
Library.ID	PubChem.ID	Confidence.score.value	Unit	Measurement	Resource	Target.Ensemble.Gene.Identifier	Target.Gene.Symbol	Chip-seq derived EWS-FLI1 targets (Bilke et al., 2013)	EWS-FLI1 KD vs WT FC (Tomazou et al., 2015)	Adj.p.value (Tomazou et al., 2015)
BMI01-C11	CID000044259	900	-	900	STITCH	ENSG00000171094	ALK		-1.33	0
BMI01-C11	CID000044259	898	-	898	STITCH	ENSG00000087586	AURKA		-1.08	0
BMI01-C11	CID000044259	895	-	895	STITCH	ENSG00000178999	AURKB	AURKB	-1.14	0
BMI01-C11	CID000044259	921	-	921	STITCH	ENSG00000170312	CDK1		-1.49	0
BMI01-C11	CID000044259	982	-	982	STITCH	ENSG00000149554	CHEK1	CHEK1	-1.04	0
BMI01-C11	CID000044259	899	-	899	STITCH	ENSG00000183765	CHEK2		-1.48	0
BMI01-C11	CID000044259	905	-	905	STITCH	ENSG00000196730	DAPK1	DAPK1	-1.7	0
BMI01-C11	CID000044259	893	-	893	STITCH	ENSG00000111816	FRK		-1.71	0
BMI01-C11	CID000044259	889	-	889	STITCH	ENSG00000177602	GSG2		-1.63	0
BMI01-C11	CID000044259	900	-	900	STITCH	ENSG00000108984	MAP2K6	MAP2K6	-2.17	0
BMI01-C11	CID000044259	899	-	899	STITCH	ENSG00000165304	MELK		-1.14	0
BMI01-C11	CID000044259	899	-	899	STITCH	ENSG00000198400	NTRK1		-1.5	0
BMI01-C11	CID000044259	896	-	896	STITCH	ENSG00000115687	PASK	PASK	-1.46	0
BMI01-C11	CID000044259	909	-	909	STITCH	ENSG00000105851	PIK3CG	PIK3CG	-1.07	0
BMI01-C11	CID000044259	899	-	899	STITCH	ENSG00000142731	PLK4	PLK4	-1.23	0
BMI01-C11	CID000044259	914	-	914	STITCH	ENSG00000166501	PRKCB	PRKCB	-2.94	0
BMI01-C11	CID000044259	900	-	900	STITCH	ENSG00000112742	TTK		-1.3	0
BMI01-C11	CID000044259	899	-	899	STITCH	ENSG00000072786	STK10		1.34	0
BMI01-C11	CID000044259	906	-	906	STITCH	ENSG00000134853	PDGFRA		3.65	0
BMI01-C11	CID000044259	899	-	899	STITCH	ENSG00000074590	NUAK1		2.75	0
BMI01-C11	CID000044259	898	-	898	STITCH	ENSG00000113721	PDGFRB		1.07	0
BMI01-C11	CID000044259	904	-	904	STITCH	ENSG00000128052	KDR		3.7	0
BMI01-C11	CID000044259	870	-	870	STITCH	ENSG00000081320	STK17B		1.63	0
BMI01-C11	CID000044259	908	-	908	STITCH	ENSG00000105810	CDK6		2.46	0
BMI01-C11	CID000044259	976	-	976	STITCH	ENSG00000146648	EGFR		2.44	0
BMI01-C11	CID000044259	886	-	886	STITCH	ENSG00000102755	FLT1		2.02	0
BMI01-C11	CID000044259	927	-	927	STITCH	ENSG00000154229	PRKCA		2.25	0
BMI01-C11	CID000044259	881	-	881	STITCH	ENSG00000170390	DCLK2		1.44	0
BMI01-C11	CID000044259	890	-	890	STITCH	ENSG00000167601	AXL		2.44	0
BMI01-C11	CID000044259	925	-	925	STITCH	ENSG00000171132	PRKCE	PRKCE	1.11	0
BMI01-C11	CID000044259	903	-	903	STITCH	ENSG00000164543	STK17A	STK17A	1.11	0
BMI01-C11	CID000044259	917	-	917	STITCH	ENSG00000027075	PRKCH		2.88	0
BMI01-C11	CID000044259	899	-	899	STITCH	ENSG00000145349	CAMK2D	CAMK2D	1.28	0
BMI01-C11	CID000044259	922	-	922	STITCH	ENSG00000065534	MYLK		2.76	0
BMI01-C11	CID000044259	899	-	899	STITCH	ENSG00000143776	CDC42BPA		1.37	0
BMI01-C11	CID000044259	899	-	899	STITCH	ENSG00000163545	NUAK2		2.5	0
BMI01-C11	CID000044259	892	-	892	STITCH	ENSG00000118515	SGK1	SGK1	1.22	0
BMI01-C11	CID000044259	913	-	913	STITCH	ENSG00000010810	FYN	FYN	1.13	0
BMI01-C11	CID000044259	900	-	900	STITCH	ENSG00000137193	PIM1		1.78	0
BMI01-C11	CID000044259	862	-	862	STITCH	ENSG00000211455	STK38L	STK38L	1.36	0
BMI01-C11	CID000044259	906	-	906	STITCH	ENSG00000071242	RPS6KA2	RPS6KA2	1.79	0
BMI01-C11	CID000044259	894	-	894	STITCH	ENSG00000154310	TNIK		5.32	0
BMI01-C11	CID000044259	867	-	867	STITCH	ENSG00000204580	DDR1		1.13	0
BMI01-C23	CID000002061	1000	nM	Ki	CHEMBL	ENSG00000146648	EGFR		2.44	0
BMI01-D06	CID000176155	974	-	974	STITCH	ENSG00000104312	RIPK2		1.06	0
BMI01-D06	CID000176155	971	-	971	STITCH	ENSG00000073756	PTGS2		2.78	0
BMI01-D06	CID000176155	16	nM	IC50	CHEMBL	ENSG00000104312	RIPK2		1.06	0
BMI01-D06	CID000176155	820	nM	Kd	CHEMBL	ENSG00000154310	TNIK		5.32	0
BMI01-D06	CID000176155	1000	nM	Kd	CHEMBL	ENSG00000137332	DDR1		1.13	0
BMI01-D06	CID000176155	340	nM	Kd	CHEMBL	ENSG00000146648	EGFR		2.44	0
BMI01-D06	CID000176155	710	nM	Kd	CHEMBL	ENSG00000146648	EGFR		2.44	0
BMI01-D06	CID000176155	24	nM	Kd	CHEMBL	ENSG00000104312	RIPK2		1.06	0
BMI01-D13	CID005328771	700	nM	IC50	CHEMBL	ENSG00000146648	EGFR		2.44	0
BMI01-D15	CID006091659	350	nM	IC50	CHEMBL	ENSG00000146648	EGFR		2.44	0
BMI01-E16	CID000005614	Manual	Manual	Manual	Manual	ENSG00000113721	PDGFRB		1.07	0
BMI01-F06	CID005328807	800	nM	IC50	CHEMBL	ENSG00000146648	EGFR		2.44	0
BMI01-F06	CID005328807	800	nM	IC50	CHEMBL	ENSG00000146648	EGFR		2.44	0
BMI01-F11	CID000002051	6	nM	IC50	CHEMBL	ENSG00000146648	EGFR		2.44	0
BMI01-F11	CID000002051	120	nM	IC50	CHEMBL	ENSG00000146648	EGFR		2.44	0
BMI01-F11	CID000002051	0.31	nM	IC50	CHEMBL	ENSG00000146648	EGFR		2.44	0
BMI01-F11	CID000002051	5	nM	IC50	CHEMBL	ENSG00000146648	EGFR		2.44	0
BMI01-F24	CID000001400	800	-	800	STITCH	ENSG00000111816	FRK		-1.71	0
BMI01-F24	CID000001400	800	-	800	STITCH	ENSG00000104312	RIPK2		1.06	0
BMI01-F24	CID000001400	800	-	800	STITCH	ENSG00000010810	FYN	FYN	1.13	0
BMI01-F24	CID000001400	26	nM	IC50	CHEMBL	ENSG00000104312	RIPK2		1.06	0
BMI01-G14	CID000002396	897	-	897	STITCH	ENSG00000166501	PRKCB	PRKCB	-2.94	0
BMI01-G14	CID000002396	825	-	825	STITCH	ENSG00000072786	STK10		1.34	0
BMI01-G14	CID000002396	916	-	916	STITCH	ENSG00000154229	PRKCA		2.25	0
BMI01-G14	CID000002396	920	-	920	STITCH	ENSG00000171132	PRKCE	PRKCE	1.11	0
BMI01-G14	CID000002396	895	-	895	STITCH	ENSG00000027075	PRKCH		2.88	0
BMI01-G14	CID000002396	979	-	979	STITCH	ENSG00000137193	PIM1		1.78	0
BMI01-G14	CID000002396	909	-	909	STITCH	ENSG00000071242	RPS6KA2	RPS6KA2	1.79	0
BMI01-G14	CID000002396	10	nM	IC50	CHEMBL	ENSG00000154229	PRKCA		2.25	0
BMI01-G14	CID000002396	27	nM	IC50	CHEMBL	ENSG00000137193	PIM1		1.78	0
BMI01-G14	CID000002396	10	nM	Kd	CHEMBL	ENSG00000137193	PIM1		1.78	0
BMI01-G14	CID000002396	2.3	nM	IC50	CHEMBL	ENSG00000154229	PRKCA		2.25	0
BMI01-G14	CID000002396	6.6	nM	IC50	CHEMBL	ENSG00000171132	PRKCE	PRKCE	1.11	0
BMI01-G14	CID000002396	10	nM	IC50	CHEMBL	ENSG00000027075	PRKCH		2.88	0
BMI01-H01	CID005328779	501.19	nM	IC50	CHEMBL	ENSG00000146648	EGFR		2.44	0
BMI01-H01	CID005328779	100	nM	IC50	CHEMBL	ENSG00000146648	EGFR		2.44	0
BMI01-H01	CID005328779	100	nM	IC50	CHEMBL	ENSG00000146648	EGFR		2.44	0
BMI01-H09	CID000003973	820	nM	IC50	CHEMBL	ENSG00000137193	PIM1		1.78	0
BMI01-H09	CID000003973	500	nM	IC50	CHEMBL	ENSG00000171608	PIK3CD		2.21	0
BMI01-H12	CID000312145	5	nM	IC50	CHEMBL	ENSG00000105851	PIK3CG	PIK3CG	-1.07	0
BMI01-H12	CID000312145	19	nM	IC50	CHEMBL	ENSG00000105851	PIK3CG	PIK3CG	-1.07	0
BMI01-H12	CID000312145	9	nM	IC50	CHEMBL	ENSG00000171608	PIK3CD		2.21	0
BMI01-H18	CID000005083	827	-	827	STITCH	ENSG00000154229	PRKCA		2.25	0
BMI01-H18	CID000005083	33	nM	IC50	CHEMBL	ENSG00000154229	PRKCA		2.25	0
BMI01-H18	CID000005083	8	nM	Kd	CHEMBL	ENSG00000137193	PIM1		1.78	0
BMI01-I24	CID000160355	450	nM	IC50	CHEMBL	ENSG00000170312	CDK1		-1.49	0
BMI01-I24	CID000160355	200	nM	IC50	CHEMBL	ENSG00000170312	CDK1		-1.49	0
BMI01-I24	CID000160355	450	nM	IC50	CHEMBL	ENSG00000170312	CDK1		-1.49	0
BMI01-I24	CID000160355	200	nM	IC50	CHEMBL	ENSG00000170312	CDK1		-1.49	0
BMI01-J05	CID000003896	30	nM	IC50	CHEMBL	ENSG00000146648	EGFR		2.44	0
BMI01-J05	CID000003896	150	nM	IC50	CHEMBL	ENSG00000146648	EGFR		2.44	0
BMI01-K02	CID000097297	983	-	983	STITCH	ENSG00000177602	GSG2		-1.63	0
BMI01-K11	CID006450842	Manual	Manual	Manual	Manual	ENSG00000102755	FLT1		2.02	0
BMI01-K11	CID006450842	Manual	Manual	Manual	Manual	ENSG00000113721	PDGFRB		1.07	0
BMI01-L05	CID005353940	835	-	835	STITCH	ENSG00000073756	PTGS2		2.78	0
BMI01-L08	CID000004878	800	-	800	STITCH	ENSG00000104312	RIPK2		1.06	0
BMI01-L08	CID000004878	800	-	800	STITCH	ENSG00000115170	ACVR1	ACVR1	1.17	0
BMI01-L08	CID000004878	849	-	849	STITCH	ENSG00000010810	FYN	FYN	1.13	0
BMI01-L08	CID000004878	19	nM	IC50	CHEMBL	ENSG00000104312	RIPK2		1.06	0
BMI01-L21	CID005280961	1000	nM	IC50	CHEMBL	ENSG00000146648	EGFR		2.44	0
BMI01-L21	CID005280961	1000	nM	IC50	CHEMBL	ENSG00000146648	EGFR		2.44	0
BMI01-L21	CID005280961	1000	nM	IC50	CHEMBL	ENSG00000146648	EGFR		2.44	0
BMI01-M11	CID000005894	836	-	836	STITCH	ENSG00000145386	CCNA2		-1.34	0
BMI01-N13	CID000003568	Manual	Manual	Manual	Manual	ENSG00000154229	PRKCA		2.25	0
BMI01-N15	CID000008515	855	-	855	STITCH	ENSG00000178999	AURKB	AURKB	-1.14	0
BMI01-N15	CID000008515	800	-	800	STITCH	ENSG00000111816	FRK		-1.71	0
BMI01-N15	CID000008515	807	-	807	STITCH	ENSG00000165304	MELK		-1.14	0
BMI01-N15	CID000008515	980	-	980	STITCH	ENSG00000112742	TTK		-1.3	0
BMI01-N15	CID000008515	800	-	800	STITCH	ENSG00000164543	STK17A	STK17A	1.11	0
LCD302-I17	CID005311497	Manual	Manual	Manual	Manual	ENSG00000146648	EGFR		2.44	0
LCD501-M10	CID005353627	Manual	Manual	Manual	Manual	ENSG00000117525	F3	F3	1.93	0
LCD702-F21	CID010126189	Manual	Manual	Manual	Manual	ENSG00000089685	BIRC5	BIRC5	-1.33	0
LCD702-F21	CID010126189	Manual	Manual	Manual	Manual	ENSG00000146648	EGFR		2.44	0
LCD801-A05	CID006915944	814	-	814	STITCH	ENSG00000163406	SLC15A2		-1.9	0
LCD801-A08	CID000005755	995	-	995	STITCH	ENSG00000113580	NR3C1		1.7	0
LCD801-A08	CID000005755	2.4	nM	Ki	CHEMBL	ENSG00000113580	NR3C1		1.7	0
LCD801-A08	CID000005755	8	nM	EC50	CHEMBL	ENSG00000113580	NR3C1		1.7	0
LCD801-A08	CID000005755	2.1	nM	EC50	CHEMBL	ENSG00000113580	NR3C1		1.7	0
LCD801-A08	CID000005755	25	nM	EC50	CHEMBL	ENSG00000113580	NR3C1		1.7	0
LCD801-A08	CID000005755	2.4	nM	Ki	CHEMBL	ENSG00000113580	NR3C1		1.7	0
LCD801-A08	CID000005755	3.3	nM	EC50	CHEMBL	ENSG00000113580	NR3C1		1.7	0
LCD801-A08	CID000005755	2.6	nM	EC50	CHEMBL	ENSG00000113580	NR3C1		1.7	0
LCD801-A08	CID000005755	13.8	nM	IC50	CHEMBL	ENSG00000113580	NR3C1		1.7	0
LCD801-A08	CID000005755	211	nM	EC50	CHEMBL	ENSG00000113580	NR3C1		1.7	0
LCD801-A08	CID000005755	4.5	nM	EC50	CHEMBL	ENSG00000113580	NR3C1		1.7	0
LCD801-A08	CID000005755	8	nM	IC50	CHEMBL	ENSG00000113580	NR3C1		1.7	0
LCD801-A08	CID000005755	2.1	nM	IC50	CHEMBL	ENSG00000113580	NR3C1		1.7	0
LCD801-A08	CID000005755	2.4	nM	Ki	CHEMBL	ENSG00000113580	NR3C1		1.7	0
LCD801-A08	CID000005755	2.1	nM	IC50	CHEMBL	ENSG00000113580	NR3C1		1.7	0
LCD801-A08	CID000005755	3.8	nM	IC50	CHEMBL	ENSG00000113580	NR3C1		1.7	0
LCD801-A08	CID000005755	8	nM	IC50	CHEMBL	ENSG00000113580	NR3C1		1.7	0
LCD801-A08	CID000005755	41	nM	IC50	CHEMBL	ENSG00000113580	NR3C1		1.7	0
LCD801-A08	CID000005755	13.8	nM	IC50	CHEMBL	ENSG00000113580	NR3C1		1.7	0
LCD801-A08	CID000005755	4.5	nM	EC50	CHEMBL	ENSG00000113580	NR3C1		1.7	0
LCD801-A08	CID000005755	24	nM	EC50	CHEMBL	ENSG00000113580	NR3C1		1.7	0
LCD801-A08	CID000005755	31.62	nM	EC50	CHEMBL	ENSG00000113580	NR3C1		1.7	0
LCD801-A08	CID000005755	8.51	nM	IC50	CHEMBL	ENSG00000113580	NR3C1		1.7	0
LCD801-A08	CID000005755	15	nM	IC50	CHEMBL	ENSG00000113580	NR3C1		1.7	0
LCD801-A08	CID000005755	4.5	nM	EC50	CHEMBL	ENSG00000113580	NR3C1		1.7	0
LCD801-A08	CID000005755	24	nM	EC50	CHEMBL	ENSG00000113580	NR3C1		1.7	0
LCD801-A08	CID000005755	5.7	nM	EC50	CHEMBL	ENSG00000113580	NR3C1		1.7	0
LCD801-A08	CID000005755	3.4	nM	EC50	CHEMBL	ENSG00000113580	NR3C1		1.7	0
LCD801-A08	CID000005755	5.3	nM	Ki	CHEMBL	ENSG00000113580	NR3C1		1.7	0
LCD801-A08	CID000005755	5.3	nM	EC50	CHEMBL	ENSG00000113580	NR3C1		1.7	0
LCD801-A08	CID000005755	1000	nM	IC50	CHEMBL	ENSG00000113580	NR3C1		1.7	0
LCD801-A08	CID000005755	4.1	nM	IC50	CHEMBL	ENSG00000113580	NR3C1		1.7	0
LCD801-A08	CID000005755	8.51	nM	IC50	CHEMBL	ENSG00000113580	NR3C1		1.7	0
LCD801-A08	CID000005755	31.62	nM	EC50	CHEMBL	ENSG00000113580	NR3C1		1.7	0
LCD801-A08	CID000005755	12.59	nM	IC50	CHEMBL	ENSG00000113580	NR3C1		1.7	0
LCD801-A08	CID000005755	82.7	nM	EC50	CHEMBL	ENSG00000113580	NR3C1		1.7	0
LCD801-A20	CID000000937	900	-	900	STITCH	ENSG00000181072	CHRM2		-2.32	0
LCD801-A20	CID000000937	900	-	900	STITCH	ENSG00000179097	HTR1F		-1.99	0
LCD801-A20	CID000000937	900	-	900	STITCH	ENSG00000164128	NPY1R		-3.4	0
LCD801-A20	CID000000937	900	-	900	STITCH	ENSG00000164129	NPY5R		-2.13	0
LCD801-A20	CID000000937	900	-	900	STITCH	ENSG00000181195	PENK		-1.85	0
LCD801-A20	CID000000937	900	-	900	STITCH	ENSG00000050628	PTGER3	PTGER3	-2.55	0
LCD801-A20	CID000000937	900	-	900	STITCH	ENSG00000147509	RGS20	RGS20	2.41	0
LCD801-A20	CID000000937	822	-	822	STITCH	ENSG00000166741	NNMT		2.28	0
LCD801-A20	CID000000937	900	-	900	STITCH	ENSG00000163485	ADORA1		3.4	0
LCD801-A20	CID000000937	900	-	900	STITCH	ENSG00000174233	ADCY6		1.39	0
LCD801-A20	CID000000937	900	-	900	STITCH	ENSG00000186469	GNG2		1.81	0
LCD801-A20	CID000000937	907	-	907	STITCH	ENSG00000127955	GNAI1		1.49	0
LCD801-A20	CID000000937	900	-	900	STITCH	ENSG00000213694	S1PR3	S1PR3	1.35	0
LCD801-A20	CID000000937	900	-	900	STITCH	ENSG00000148908	RGS10		1.11	0
LCD801-A20	CID000000937	900	-	900	STITCH	ENSG00000117152	RGS4		4.12	0
LCD801-B04	CID000060749	953	-	953	STITCH	ENSG00000167325	RRM1		-1.08	0
LCD801-B04	CID000060749	987	-	987	STITCH	ENSG00000112759	SLC29A1		-1.1	0
LCD801-B04	CID000060749	835	-	835	STITCH	ENSG00000174669	SLC29A2		-1.37	0
LCD801-B04	CID000060749	862	-	862	STITCH	ENSG00000176890	TYMS	TYMS	-1.11	0
LCD801-B04	CID000060749	990	-	990	STITCH	ENSG00000146648	EGFR		2.44	0
LCD801-B08	CID000060953	819	-	819	STITCH	ENSG00000198848	CES1		-1.42	0
LCD801-B08	CID000060953	937	-	937	STITCH	ENSG00000176890	TYMS	TYMS	-1.11	0
LCD801-B08	CID000060953	980	-	980	STITCH	ENSG00000188641	DPYD		1.37	0
LCD801-B22	CID000104741	985	-	985	STITCH	ENSG00000110092	CCND1	CCND1	-2.05	0
LCD801-C07	CID000005865	979	-	979	STITCH	ENSG00000113580	NR3C1		1.7	0
LCD801-C11	CID000002088	800	-	800	STITCH	ENSG00000132334	PTPRE		2.5	0
LCD801-C13	CID000005991	965	-	965	STITCH	ENSG00000140465	CYP1A1		1.83	0
LCD801-C17	CID000006436	989	-	989	STITCH	ENSG00000113580	NR3C1		1.7	0
LCD801-C19	CID003034010	990	-	990	STITCH	ENSG00000175445	LPL		3.11	0
LCD801-C20	CID000005002	927	-	927	STITCH	ENSG00000181072	CHRM2		-2.32	0
LCD801-C20	CID000005002	899	-	899	STITCH	ENSG00000179097	HTR1F		-1.99	0
LCD801-D09	CID000000206	900	-	900	STITCH	ENSG00000156510	HKDC1		2.8	0
LCD801-D09	CID000000206	937	-	937	STITCH	ENSG00000156515	HK1		1.06	0
LCD801-D10	CID000020279	800	-	800	STITCH	ENSG00000101868	POLA1		-1.4	0
LCD801-D10	CID000020279	800	-	800	STITCH	ENSG00000177084	POLE	POLE	-1.15	0
LCD801-D10	CID000020279	800	-	800	STITCH	ENSG00000100479	POLE2		-1.61	0
LCD801-D10	CID000020279	917	-	917	STITCH	ENSG00000167325	RRM1		-1.08	0
LCD801-D10	CID000020279	833	-	833	STITCH	ENSG00000171848	RRM2	RRM2	-1.48	0
LCD801-D16	CID000002405	997	-	997	STITCH	ENSG00000043591	ADRB1	ADRB1	-2.01	0
LCD801-D16	CID000002405	967	-	967	STITCH	ENSG00000169252	ADRB2		4.75	0
LCD801-D18	CID000031703	948	-	948	STITCH	ENSG00000089250	NOS1		-2.76	0
LCD801-D18	CID000031703	973	-	973	STITCH	ENSG00000131747	TOP2A		-1.07	0
LCD801-D18	CID000031703	800	-	800	STITCH	ENSG00000138061	CYP1B1		3.33	0
LCD801-D18	CID000031703	833	-	833	STITCH	ENSG00000181019	NQO1		1.64	0
LCD801-D22	CID000057469	900	-	900	STITCH	ENSG00000169429	IL8	IL8	5.13	0
LCD801-D22	CID000057469	900	-	900	STITCH	ENSG00000204490	TNF		3.17	0
LCD801-E12	CID003005572	811	-	811	STITCH	ENSG00000140465	CYP1A1		1.83	0
LCD801-E16	CID000006256	852	-	852	STITCH	ENSG00000176890	TYMS	TYMS	-1.11	0
LCD801-F04	CID003011155	800	-	800	STITCH	ENSG00000101868	POLA1		-1.4	0
LCD801-F12	CID000119182	800	-	800	STITCH	ENSG00000101868	POLA1		-1.4	0
LCD801-F12	CID000119182	812	-	812	STITCH	ENSG00000167325	RRM1		-1.08	0
LCD801-F14	CID005353562	800	-	800	STITCH	ENSG00000014138	POLA2	POLA2	-1.16	0
LCD801-F14	CID005353562	900	-	900	STITCH	ENSG00000140465	CYP1A1		1.83	0
LCD801-F16	CID000071384	960	-	960	STITCH	ENSG00000131747	TOP2A		-1.07	0
LCD801-F18	CID000041867	902	-	902	STITCH	ENSG00000131747	TOP2A		-1.07	0
LCD801-G03	CID000060857	937	-	937	STITCH	ENSG00000179097	HTR1F		-1.99	0
LCD801-G06	CID005362129	800	-	800	STITCH	ENSG00000163406	SLC15A2		-1.9	0
LCD801-G19	CID000003366	859	-	859	STITCH	ENSG00000176890	TYMS	TYMS	-1.11	0
LCD801-H04	CID000030323	Manual	Manual	Manual	Manual	ENSG00000026103	FAS	FAS	-1.31	0
LCD801-H06	CID000030751	800	-	800	STITCH	ENSG00000101868	POLA1		-1.4	0
LCD801-H06	CID000030751	800	-	800	STITCH	ENSG00000167325	RRM1		-1.08	0
LCD801-H06	CID000030751	800	-	800	STITCH	ENSG00000112759	SLC29A1		-1.1	0
LCD801-H14	CID000006006	992	-	992	STITCH	ENSG00000228716	DHFR		-1.26	0
LCD801-H14	CID000006006	911	-	911	STITCH	ENSG00000173638	SLC19A1		-1.11	0
LCD801-H14	CID000006006	961	-	961	STITCH	ENSG00000176890	TYMS	TYMS	-1.11	0
LCD801-I10	CID000010133	900	-	900	STITCH	ENSG00000043591	ADRB1	ADRB1	-2.01	0
LCD801-I10	CID000010133	900	-	900	STITCH	ENSG00000188778	ADRB3		-3.64	0
LCD801-I10	CID000010133	900	-	900	STITCH	ENSG00000175868	CALCB		-2.69	0
LCD801-I10	CID000010133	900	-	900	STITCH	ENSG00000169252	ADRB2		4.75	0
LCD801-I10	CID000010133	900	-	900	STITCH	ENSG00000148926	ADM	ADM	2.82	0
LCD801-I10	CID000010133	900	-	900	STITCH	ENSG00000160013	PTGIR		2.86	0
LCD801-I10	CID000010133	900	-	900	STITCH	ENSG00000170425	ADORA2B		1.21	0
LCD801-I10	CID000010133	905	-	905	STITCH	ENSG00000174233	ADCY6		1.39	0
LCD801-I10	CID000010133	900	-	900	STITCH	ENSG00000186469	GNG2		1.81	0
LCD801-I10	CID000010133	900	-	900	STITCH	ENSG00000087494	PTHLH		2.22	0
LCD801-I13	CID000003394	985	-	985	STITCH	ENSG00000073756	PTGS2		2.78	0
LCD801-I13	CID000003394	10	nM	IC50	CHEMBL	ENSG00000073756	PTGS2		2.78	0
LCD801-I13	CID000003394	10	nM	IC50	CHEMBL	ENSG00000073756	PTGS2		2.78	0
LCD801-I17	CID000004075	964	-	964	STITCH	ENSG00000073756	PTGS2		2.78	0
LCD801-I21	CID000005333	939	-	939	STITCH	ENSG00000074410	CA12		3.42	0
LCD801-I21	CID000005333	37	nM	Ki	CHEMBL	ENSG00000074410	CA12		3.42	0
LCD801-I21	CID000005333	37	nM	Ki	CHEMBL	ENSG00000074410	CA12		3.42	0
LCD801-I21	CID000005333	37	nM	Ki	CHEMBL	ENSG00000074410	CA12		3.42	0
LCD801-I21	CID000005333	37	nM	Ki	CHEMBL	ENSG00000074410	CA12		3.42	0
LCD801-J06	CID000151075	819	-	819	STITCH	ENSG00000073756	PTGS2		2.78	0
LCD801-J18	CID000002662	914	-	914	STITCH	ENSG00000132646	PCNA	PCNA	-1.45	0
LCD801-J18	CID000002662	900	-	900	STITCH	ENSG00000074410	CA12		3.42	0
LCD801-J18	CID000002662	999	-	999	STITCH	ENSG00000073756	PTGS2		2.78	0
LCD801-J18	CID000002662	79	nM	IC50	CHEMBL	ENSG00000073756	PTGS2		2.78	0
LCD801-J18	CID000002662	39.81	nM	IC50	CHEMBL	ENSG00000073756	PTGS2		2.78	0
LCD801-J18	CID000002662	36	nM	IC50	CHEMBL	ENSG00000073756	PTGS2		2.78	0
LCD801-J18	CID000002662	530	nM	IC50	CHEMBL	ENSG00000073756	PTGS2		2.78	0
LCD801-J18	CID000002662	110	nM	IC50	CHEMBL	ENSG00000073756	PTGS2		2.78	0
LCD801-J18	CID000002662	40	nM	IC50	CHEMBL	ENSG00000073756	PTGS2		2.78	0
LCD801-J18	CID000002662	2	nM	IC50	CHEMBL	ENSG00000073756	PTGS2		2.78	0
LCD801-J18	CID000002662	1000	nM	IC50	CHEMBL	ENSG00000073756	PTGS2		2.78	0
LCD801-J18	CID000002662	230	nM	IC50	CHEMBL	ENSG00000073756	PTGS2		2.78	0
LCD801-J18	CID000002662	2	nM	IC50	CHEMBL	ENSG00000073756	PTGS2		2.78	0
LCD801-J18	CID000002662	1000	nM	IC50	CHEMBL	ENSG00000073756	PTGS2		2.78	0
LCD801-J18	CID000002662	2	nM	IC50	CHEMBL	ENSG00000073756	PTGS2		2.78	0
LCD801-J18	CID000002662	1000	nM	IC50	CHEMBL	ENSG00000073756	PTGS2		2.78	0
LCD801-J18	CID000002662	2	nM	IC50	CHEMBL	ENSG00000073756	PTGS2		2.78	0
LCD801-J18	CID000002662	1000	nM	IC50	CHEMBL	ENSG00000073756	PTGS2		2.78	0
LCD801-J18	CID000002662	1000	nM	IC50	CHEMBL	ENSG00000073756	PTGS2		2.78	0
LCD801-J18	CID000002662	40	nM	IC50	CHEMBL	ENSG00000073756	PTGS2		2.78	0
LCD801-J18	CID000002662	36	nM	IC50	CHEMBL	ENSG00000073756	PTGS2		2.78	0
LCD801-J18	CID000002662	68	nM	IC50	CHEMBL	ENSG00000073756	PTGS2		2.78	0
LCD801-J18	CID000002662	6	nM	IC50	CHEMBL	ENSG00000073756	PTGS2		2.78	0
LCD801-J18	CID000002662	6.8	nM	IC50	CHEMBL	ENSG00000073756	PTGS2		2.78	0
LCD801-J18	CID000002662	18	nM	Ki	CHEMBL	ENSG00000074410	CA12		3.42	0
LCD801-J18	CID000002662	330	nM	IC50	CHEMBL	ENSG00000073756	PTGS2		2.78	0
LCD801-J18	CID000002662	2.2	nM	IC50	CHEMBL	ENSG00000073756	PTGS2		2.78	0
LCD801-J18	CID000002662	36	nM	IC50	CHEMBL	ENSG00000073756	PTGS2		2.78	0
LCD801-J18	CID000002662	350	nM	IC50	CHEMBL	ENSG00000073756	PTGS2		2.78	0
LCD801-J18	CID000002662	35	nM	IC50	CHEMBL	ENSG00000073756	PTGS2		2.78	0
LCD801-J18	CID000002662	540	nM	IC50	CHEMBL	ENSG00000073756	PTGS2		2.78	0
LCD801-J18	CID000002662	60	nM	IC50	CHEMBL	ENSG00000073756	PTGS2		2.78	0
LCD801-J18	CID000002662	0.52	nM	IC50	CHEMBL	ENSG00000073756	PTGS2		2.78	0
LCD801-J18	CID000002662	70	nM	IC50	CHEMBL	ENSG00000073756	PTGS2		2.78	0
LCD801-J18	CID000002662	63	nM	IC50	CHEMBL	ENSG00000073756	PTGS2		2.78	0
LCD801-J18	CID000002662	68	nM	IC50	CHEMBL	ENSG00000073756	PTGS2		2.78	0
LCD801-J18	CID000002662	336	nM	IC50	CHEMBL	ENSG00000073756	PTGS2		2.78	0
LCD801-J18	CID000002662	120	nM	IC50	CHEMBL	ENSG00000073756	PTGS2		2.78	0
LCD801-J18	CID000002662	800	nM	IC50	CHEMBL	ENSG00000073756	PTGS2		2.78	0
LCD801-J19	CID005281071	908	-	908	STITCH	ENSG00000090339	ICAM1		3.44	0
LCD801-J19	CID005281071	914	-	914	STITCH	ENSG00000189171	S100A13		2.26	0
LCD801-J19	CID005281071	800	-	800	STITCH	ENSG00000196754	S100A2		1.9	0
LCD801-J22	CID000060164	900	-	900	STITCH	ENSG00000143320	CRABP2		2.17	0
LCD801-K06	CID000189821	905	-	905	STITCH	ENSG00000113580	NR3C1		1.7	0
LCD801-K12	CID000060846	913	-	913	STITCH	ENSG00000108691	CCL2		4.28	0
LCD801-K19	CID005311066	800	-	800	STITCH	ENSG00000113580	NR3C1		1.7	0
LCD801-K21	CID000050599	911	-	911	STITCH	ENSG00000112759	SLC29A1		-1.1	0
LCD801-K21	CID000050599	910	-	910	STITCH	ENSG00000174669	SLC29A2		-1.37	0
LCD801-K22	CID000000936	989	-	989	STITCH	ENSG00000109743	BST1		2.38	0
LCD801-K22	CID000000936	991	-	991	STITCH	ENSG00000166741	NNMT		2.28	0
LCD801-K22	CID000000936	900	-	900	STITCH	ENSG00000166949	SMAD3		1.74	0
LCD801-L06	CID005362123	800	-	800	STITCH	ENSG00000163406	SLC15A2		-1.9	0
LCD801-L09	CID000107751	951	-	951	STITCH	ENSG00000196549	MME		2.4	0
LCD801-M14	CID000005344	850	nM	IC50	CHEMBL	ENSG00000151617	EDNRA		2.57	0
LCD801-M14	CID000005344	780	nM	IC50	CHEMBL	ENSG00000151617	EDNRA		2.57	0
LCD801-N03	CID000110634	998	-	998	STITCH	ENSG00000138735	PDE5A		2.39	0
LCD801-N03	CID000110634	0.7	nM	IC50	CHEMBL	ENSG00000138735	PDE5A		2.39	0
LCD801-N03	CID000110634	1	nM	Ki	CHEMBL	ENSG00000138735	PDE5A		2.39	0
LCD801-N03	CID000110634	0.2	nM	IC50	CHEMBL	ENSG00000138735	PDE5A		2.39	0
LCD801-N03	CID000110634	0.708	nM	IC50	CHEMBL	ENSG00000138735	PDE5A		2.39	0
LCD801-N07	CID006450551	883	-	883	STITCH	ENSG00000178999	AURKB	AURKB	-1.14	0
LCD801-N07	CID006450551	873	-	873	STITCH	ENSG00000142731	PLK4	PLK4	-1.23	0
LCD801-N07	CID006450551	996	-	996	STITCH	ENSG00000128052	KDR		3.7	0
LCD801-N07	CID006450551	944	-	944	STITCH	ENSG00000113721	PDGFRB		1.07	0
LCD801-N07	CID006450551	938	-	938	STITCH	ENSG00000134853	PDGFRA		3.65	0
LCD801-N07	CID006450551	984	-	984	STITCH	ENSG00000102755	FLT1		2.02	0
LCD801-N07	CID006450551	800	-	800	STITCH	ENSG00000184371	CSF1		1.69	0
LCD801-N10	CID000005743	965	-	965	STITCH	ENSG00000169297	NR0B1		-3.85	0
LCD801-N10	CID000005743	999	-	999	STITCH	ENSG00000113580	NR3C1		1.7	0
LCD801-N10	CID000005743	819	-	819	STITCH	ENSG00000138061	CYP1B1		3.33	0
LCD801-N10	CID000005743	985	-	985	STITCH	ENSG00000073756	PTGS2		2.78	0
LCD801-N10	CID000005743	836	-	836	STITCH	ENSG00000140465	CYP1A1		1.83	0
LCD801-N10	CID000005743	5.5	nM	Ki	CHEMBL	ENSG00000113580	NR3C1		1.7	0
LCD801-N10	CID000005743	1	nM	EC50	CHEMBL	ENSG00000113580	NR3C1		1.7	0
LCD801-N10	CID000005743	5.01	nM	EC50	CHEMBL	ENSG00000113580	NR3C1		1.7	0
LCD801-N10	CID000005743	1.17	nM	IC50	CHEMBL	ENSG00000113580	NR3C1		1.7	0
LCD801-N10	CID000005743	7.94	nM	IC50	CHEMBL	ENSG00000113580	NR3C1		1.7	0
LCD801-N10	CID000005743	3	nM	IC50	CHEMBL	ENSG00000113580	NR3C1		1.7	0
LCD801-N10	CID000005743	0.2	nM	EC50	CHEMBL	ENSG00000113580	NR3C1		1.7	0
LCD801-N10	CID000005743	1.4	nM	IC50	CHEMBL	ENSG00000113580	NR3C1		1.7	0
LCD801-N10	CID000005743	2.1	nM	Ki	CHEMBL	ENSG00000113580	NR3C1		1.7	0
LCD801-N10	CID000005743	3.4	nM	IC50	CHEMBL	ENSG00000113580	NR3C1		1.7	0
LCD801-N10	CID000005743	3	nM	IC50	CHEMBL	ENSG00000113580	NR3C1		1.7	0
LCD801-N10	CID000005743	7.94	nM	IC50	CHEMBL	ENSG00000113580	NR3C1		1.7	0
LCD801-N10	CID000005743	5.01	nM	EC50	CHEMBL	ENSG00000113580	NR3C1		1.7	0
LCD801-N10	CID000005743	1.17	nM	IC50	CHEMBL	ENSG00000113580	NR3C1		1.7	0
LCD801-N10	CID000005743	5	nM	IC50	CHEMBL	ENSG00000113580	NR3C1		1.7	0
LCD801-N10	CID000005743	5	nM	IC50	CHEMBL	ENSG00000113580	NR3C1		1.7	0
LCD801-N10	CID000005743	4.2	nM	EC50	CHEMBL	ENSG00000113580	NR3C1		1.7	0
LCD801-N10	CID000005743	5	nM	IC50	CHEMBL	ENSG00000113580	NR3C1		1.7	0
LCD801-N10	CID000005743	1	nM	IC50	CHEMBL	ENSG00000113580	NR3C1		1.7	0
LCD801-N10	CID000005743	1.2	nM	Ki	CHEMBL	ENSG00000113580	NR3C1		1.7	0
LCD801-N10	CID000005743	2.5	nM	EC50	CHEMBL	ENSG00000113580	NR3C1		1.7	0
LCD801-N10	CID000005743	1.1	nM	EC50	CHEMBL	ENSG00000113580	NR3C1		1.7	0
LCD801-N10	CID000005743	4.5	nM	EC50	CHEMBL	ENSG00000113580	NR3C1		1.7	0
LCD801-N11	CID003062316	896	-	896	STITCH	ENSG00000178568	ERBB4		-1.84	0
LCD801-N11	CID003062316	909	-	909	STITCH	ENSG00000111816	FRK		-1.71	0
LCD801-N11	CID003062316	0.31	nM	Kd	CHEMBL	ENSG00000111816	FRK		-1.71	0
LCD801-N11	CID003062316	130	nM	Kd	CHEMBL	ENSG00000127564	PKMYT1		-1.41	0
LCD801-N11	CID003062316	841	-	841	STITCH	ENSG00000104312	RIPK2		1.06	0
LCD801-N11	CID003062316	993	-	993	STITCH	ENSG00000134853	PDGFRA		3.65	0
LCD801-N11	CID003062316	809	-	809	STITCH	ENSG00000138061	CYP1B1		3.33	0
LCD801-N11	CID003062316	996	-	996	STITCH	ENSG00000113721	PDGFRB		1.07	0
LCD801-N11	CID003062316	991	-	991	STITCH	ENSG00000146648	EGFR		2.44	0
LCD801-N11	CID003062316	986	-	986	STITCH	ENSG00000010810	FYN	FYN	1.13	0
LCD801-N11	CID003062316	913	-	913	STITCH	ENSG00000133216	EPHB2	EPHB2	1.96	0
LCD801-N11	CID003062316	809	-	809	STITCH	ENSG00000140465	CYP1A1		1.83	0
LCD801-N11	CID003062316	917	-	917	STITCH	ENSG00000204580	DDR1		1.13	0
LCD801-N11	CID003062316	180	nM	IC50	CHEMBL	ENSG00000146648	EGFR		2.44	0
LCD801-N11	CID003062316	0.2	nM	IC50	CHEMBL	ENSG00000010810	FYN	FYN	1.13	0
LCD801-N11	CID003062316	28	nM	IC50	CHEMBL	ENSG00000113721	PDGFRB		1.07	0
LCD801-N11	CID003062316	180	nM	IC50	CHEMBL	ENSG00000146648	EGFR		2.44	0
LCD801-N11	CID003062316	620	nM	Kd	CHEMBL	ENSG00000115170	ACVR1	ACVR1	1.17	0
LCD801-N11	CID003062316	0.79	nM	Kd	CHEMBL	ENSG00000010810	FYN	FYN	1.13	0
LCD801-N11	CID003062316	120	nM	Kd	CHEMBL	ENSG00000146648	EGFR		2.44	0
LCD801-N11	CID003062316	130	nM	Kd	CHEMBL	ENSG00000146648	EGFR		2.44	0
LCD801-N11	CID003062316	170	nM	Kd	CHEMBL	ENSG00000146648	EGFR		2.44	0
LCD801-N11	CID003062316	79	nM	Kd	CHEMBL	ENSG00000146648	EGFR		2.44	0
LCD801-N11	CID003062316	110	nM	Kd	CHEMBL	ENSG00000146648	EGFR		2.44	0
LCD801-N11	CID003062316	320	nM	Kd	CHEMBL	ENSG00000146648	EGFR		2.44	0
LCD801-N11	CID003062316	160	nM	Kd	CHEMBL	ENSG00000146648	EGFR		2.44	0
LCD801-N11	CID003062316	120	nM	Kd	CHEMBL	ENSG00000146648	EGFR		2.44	0
LCD801-N11	CID003062316	0.47	nM	Kd	CHEMBL	ENSG00000134853	PDGFRA		3.65	0
LCD801-N11	CID003062316	0.63	nM	Kd	CHEMBL	ENSG00000113721	PDGFRB		1.07	0
LCD801-N11	CID003062316	0.69	nM	Kd	CHEMBL	ENSG00000137332	DDR1		1.13	0
LCD801-N11	CID003062316	230	nM	Kd	CHEMBL	ENSG00000106799	TGFBR1		1.18	0
LCD801-N11	CID003062316	110	nM	Kd	CHEMBL	ENSG00000146648	EGFR		2.44	0
LCD801-N11	CID003062316	330	nM	Kd	CHEMBL	ENSG00000146648	EGFR		2.44	0
LCD801-N11	CID003062316	0.39	nM	Kd	CHEMBL	ENSG00000133216	EPHB2	EPHB2	1.96	0
LCD801-N11	CID003062316	31	nM	Kd	CHEMBL	ENSG00000104312	RIPK2		1.06	0
LCD801-N13	CID000176870	972	-	972	STITCH	ENSG00000072786	STK10		1.34	0
LCD801-N13	CID000176870	800	-	800	STITCH	ENSG00000138061	CYP1B1		3.33	0
LCD801-N13	CID000176870	999	-	999	STITCH	ENSG00000146648	EGFR		2.44	0
LCD801-N13	CID000176870	823	-	823	STITCH	ENSG00000140465	CYP1A1		1.83	0
LCD801-N13	CID000176870	1	nM	IC50	CHEMBL	ENSG00000146648	EGFR		2.44	0
LCD801-N13	CID000176870	83	nM	Kd	CHEMBL	ENSG00000072786	STK10		1.34	0
LCD801-N13	CID000176870	410	nM	Kd	CHEMBL	ENSG00000104312	RIPK2		1.06	0
LCD801-N13	CID000176870	1.4	nM	Kd	CHEMBL	ENSG00000146648	EGFR		2.44	0
LCD801-N13	CID000176870	19.3	nM	IC50	CHEMBL	ENSG00000146648	EGFR		2.44	0
LCD801-N13	CID000176870	0.6	nM	IC50	CHEMBL	ENSG00000146648	EGFR		2.44	0
LCD801-N13	CID000176870	23	nM	IC50	CHEMBL	ENSG00000146648	EGFR		2.44	0
LCD801-N13	CID000176870	3.6	nM	IC50	CHEMBL	ENSG00000146648	EGFR		2.44	0
LCD801-N13	CID000176870	0.4	nM	IC50	CHEMBL	ENSG00000146648	EGFR		2.44	0
LCD801-N13	CID000176870	83	nM	Kd	CHEMBL	ENSG00000072786	STK10		1.34	0
LCD801-N13	CID000176870	20	nM	IC50	CHEMBL	ENSG00000146648	EGFR		2.44	0
LCD801-N13	CID000176870	1	nM	IC50	CHEMBL	ENSG00000146648	EGFR		2.44	0
LCD801-N13	CID000176870	19	nM	Kd	CHEMBL	ENSG00000072786	STK10		1.34	0
LCD801-N13	CID000176870	0.67	nM	Kd	CHEMBL	ENSG00000146648	EGFR		2.44	0
LCD801-N13	CID000176870	0.48	nM	Kd	CHEMBL	ENSG00000146648	EGFR		2.44	0
LCD801-N13	CID000176870	0.85	nM	Kd	CHEMBL	ENSG00000146648	EGFR		2.44	0
LCD801-N13	CID000176870	0.52	nM	Kd	CHEMBL	ENSG00000146648	EGFR		2.44	0
LCD801-N13	CID000176870	0.52	nM	Kd	CHEMBL	ENSG00000146648	EGFR		2.44	0
LCD801-N13	CID000176870	0.47	nM	Kd	CHEMBL	ENSG00000146648	EGFR		2.44	0
LCD801-N13	CID000176870	0.35	nM	Kd	CHEMBL	ENSG00000146648	EGFR		2.44	0
LCD801-N13	CID000176870	0.97	nM	Kd	CHEMBL	ENSG00000146648	EGFR		2.44	0
LCD801-N13	CID000176870	790	nM	Kd	CHEMBL	ENSG00000137332	DDR1		1.13	0
LCD801-N13	CID000176870	1.2	nM	Kd	CHEMBL	ENSG00000146648	EGFR		2.44	0
LCD801-N13	CID000176870	1.6	nM	Kd	CHEMBL	ENSG00000146648	EGFR		2.44	0
LCD801-N13	CID000176870	680	nM	Kd	CHEMBL	ENSG00000104312	RIPK2		1.06	0
LCD801-N13	CID000176870	1000	nM	IC50	CHEMBL	ENSG00000146648	EGFR		2.44	0
LCD801-N15	CID000123631	999	-	999	STITCH	ENSG00000146648	EGFR		2.44	0
LCD801-N15	CID000123631	822	-	822	STITCH	ENSG00000140465	CYP1A1		1.83	0
LCD801-N15	CID000123631	515	nM	IC50	CHEMBL	ENSG00000146648	EGFR		2.44	0
LCD801-N15	CID000123631	1	nM	IC50	CHEMBL	ENSG00000146648	EGFR		2.44	0
LCD801-N15	CID000123631	23	nM	IC50	CHEMBL	ENSG00000146648	EGFR		2.44	0
LCD801-N15	CID000123631	870	nM	Kd	CHEMBL	ENSG00000072786	STK10		1.34	0
LCD801-N15	CID000123631	800	nM	Kd	CHEMBL	ENSG00000104312	RIPK2		1.06	0
LCD801-N15	CID000123631	1.8	nM	Kd	CHEMBL	ENSG00000146648	EGFR		2.44	0
LCD801-N15	CID000123631	14.4	nM	IC50	CHEMBL	ENSG00000146648	EGFR		2.44	0
LCD801-N15	CID000123631	3.1	nM	IC50	CHEMBL	ENSG00000146648	EGFR		2.44	0
LCD801-N15	CID000123631	33	nM	IC50	CHEMBL	ENSG00000146648	EGFR		2.44	0
LCD801-N15	CID000123631	54	nM	IC50	CHEMBL	ENSG00000146648	EGFR		2.44	0
LCD801-N15	CID000123631	23	nM	IC50	CHEMBL	ENSG00000146648	EGFR		2.44	0
LCD801-N15	CID000123631	80	nM	IC50	CHEMBL	ENSG00000146648	EGFR		2.44	0
LCD801-N15	CID000123631	5.4	nM	IC50	CHEMBL	ENSG00000146648	EGFR		2.44	0
LCD801-N15	CID000123631	39	nM	IC50	CHEMBL	ENSG00000146648	EGFR		2.44	0
LCD801-N15	CID000123631	33	nM	IC50	CHEMBL	ENSG00000146648	EGFR		2.44	0
LCD801-N15	CID000123631	20	nM	IC50	CHEMBL	ENSG00000146648	EGFR		2.44	0
LCD801-N15	CID000123631	35.3	nM	Kd	CHEMBL	ENSG00000146648	EGFR		2.44	0
LCD801-N15	CID000123631	470	nM	Kd	CHEMBL	ENSG00000072786	STK10		1.34	0
LCD801-N15	CID000123631	1	nM	Kd	CHEMBL	ENSG00000146648	EGFR		2.44	0
LCD801-N15	CID000123631	0.54	nM	Kd	CHEMBL	ENSG00000146648	EGFR		2.44	0
LCD801-N15	CID000123631	2	nM	Kd	CHEMBL	ENSG00000146648	EGFR		2.44	0
LCD801-N15	CID000123631	1.1	nM	Kd	CHEMBL	ENSG00000146648	EGFR		2.44	0
LCD801-N15	CID000123631	0.57	nM	Kd	CHEMBL	ENSG00000146648	EGFR		2.44	0
LCD801-N15	CID000123631	0.57	nM	Kd	CHEMBL	ENSG00000146648	EGFR		2.44	0
LCD801-N15	CID000123631	0.52	nM	Kd	CHEMBL	ENSG00000146648	EGFR		2.44	0
LCD801-N15	CID000123631	0.94	nM	Kd	CHEMBL	ENSG00000146648	EGFR		2.44	0
LCD801-N15	CID000123631	1.4	nM	Kd	CHEMBL	ENSG00000146648	EGFR		2.44	0
LCD801-N15	CID000123631	0.98	nM	Kd	CHEMBL	ENSG00000146648	EGFR		2.44	0
LCD801-N15	CID000123631	530	nM	Kd	CHEMBL	ENSG00000104312	RIPK2		1.06	0
LCD801-N15	CID000123631	33	nM	IC50	CHEMBL	ENSG00000146648	EGFR		2.44	0
LCD801-N17	CID000005291	800	-	800	STITCH	ENSG00000198400	NTRK1		-1.5	0
LCD801-N17	CID000005291	999	-	999	STITCH	ENSG00000134853	PDGFRA		3.65	0
LCD801-N17	CID000005291	999	-	999	STITCH	ENSG00000113721	PDGFRB		1.07	0
LCD801-N17	CID000005291	800	-	800	STITCH	ENSG00000167972	ABCA3		1.41	0
LCD801-N17	CID000005291	915	-	915	STITCH	ENSG00000204580	DDR1		1.13	0
LCD801-N17	CID000005291	240	nM	IC50	CHEMBL	ENSG00000113721	PDGFRB		1.07	0
LCD801-N17	CID000005291	28	nM	Kd	CHEMBL	ENSG00000113721	PDGFRB		1.07	0
LCD801-N17	CID000005291	96	nM	IC50	CHEMBL	ENSG00000134853	PDGFRA		3.65	0
LCD801-N17	CID000005291	90	nM	EC50	CHEMBL	ENSG00000134853	PDGFRA		3.65	0
LCD801-N17	CID000005291	240	nM	IC50	CHEMBL	ENSG00000113721	PDGFRB		1.07	0
LCD801-N17	CID000005291	18	nM	IC50	CHEMBL	ENSG00000134853	PDGFRA		3.65	0
LCD801-N17	CID000005291	980	nM	Ki	CHEMBL	ENSG00000074410	CA12		3.42	0
LCD801-N17	CID000005291	31	nM	Kd	CHEMBL	ENSG00000134853	PDGFRA		3.65	0
LCD801-N17	CID000005291	14	nM	Kd	CHEMBL	ENSG00000113721	PDGFRB		1.07	0
LCD801-N17	CID000005291	0.7	nM	Kd	CHEMBL	ENSG00000137332	DDR1		1.13	0
LCD801-N19	CID000208908	959	-	959	STITCH	ENSG00000178568	ERBB4		-1.84	0
LCD801-N19	CID000208908	998	-	998	STITCH	ENSG00000146648	EGFR		2.44	0
LCD801-N19	CID000208908	10	nM	IC50	CHEMBL	ENSG00000146648	EGFR		2.44	0
LCD801-N19	CID000208908	5.5	nM	Kd	CHEMBL	ENSG00000146648	EGFR		2.44	0
LCD801-N19	CID000208908	10	nM	IC50	CHEMBL	ENSG00000146648	EGFR		2.44	0
LCD801-N19	CID000208908	12	nM	IC50	CHEMBL	ENSG00000146648	EGFR		2.44	0
LCD801-N19	CID000208908	2.4	nM	Kd	CHEMBL	ENSG00000146648	EGFR		2.44	0
LCD801-N19	CID000208908	8.6	nM	Kd	CHEMBL	ENSG00000146648	EGFR		2.44	0
LCD801-N19	CID000208908	0.92	nM	Kd	CHEMBL	ENSG00000146648	EGFR		2.44	0
LCD801-N19	CID000208908	2.1	nM	Kd	CHEMBL	ENSG00000146648	EGFR		2.44	0
LCD801-N19	CID000208908	2.2	nM	Kd	CHEMBL	ENSG00000146648	EGFR		2.44	0
LCD801-N19	CID000208908	3.9	nM	Kd	CHEMBL	ENSG00000146648	EGFR		2.44	0
LCD801-N19	CID000208908	3.5	nM	Kd	CHEMBL	ENSG00000146648	EGFR		2.44	0
LCD801-N19	CID000208908	2.8	nM	Kd	CHEMBL	ENSG00000146648	EGFR		2.44	0
LCD801-N19	CID000208908	1.2	nM	Kd	CHEMBL	ENSG00000146648	EGFR		2.44	0
LCD801-N19	CID000208908	4.2	nM	Kd	CHEMBL	ENSG00000146648	EGFR		2.44	0
LCD801-N19	CID000208908	52	nM	IC50	CHEMBL	ENSG00000146648	EGFR		2.44	0
LCD801-N21	CID000216326	800	-	800	STITCH	ENSG00000204490	TNF		3.17	0
LCD801-N21	CID000216326	800	-	800	STITCH	ENSG00000073756	PTGS2		2.78	0
LCD801-O08	CID000149096	934	-	934	STITCH	ENSG00000131747	TOP2A		-1.07	0
LCD801-O08	CID000149096	812	-	812	STITCH	ENSG00000197208	SLC22A4		2.5	0
LCD801-O13	CID000013109	900	-	900	STITCH	ENSG00000113580	NR3C1		1.7	0
LCD801-O14	CID000004091	913	-	913	STITCH	ENSG00000104368	PLAT		2.64	0
LCD801-O14	CID000004091	985	-	985	STITCH	ENSG00000106366	SERPINE1	SERPINE1	4.15	0
LCD801-O15	CID000003463	982	-	982	STITCH	ENSG00000106366	SERPINE1	SERPINE1	4.15	0
LCD801-O15	CID000003463	937	-	937	STITCH	ENSG00000186951	PPARA		1.81	0
LCD801-O15	CID000003463	988	-	988	STITCH	ENSG00000175445	LPL		3.11	0
LCD801-O17	CID000003702	900	-	900	STITCH	ENSG00000074410	CA12		3.42	0
LCD801-P03	CID010113978	750	nM	Kd	CHEMBL	ENSG00000111816	FRK		-1.71	0
LCD801-P03	CID010113978	980	nM	Kd	CHEMBL	ENSG00000117650	NEK2		-1.39	0
LCD801-P03	CID010113978	290	nM	Kd	CHEMBL	ENSG00000142731	PLK4	PLK4	-1.23	0
LCD801-P03	CID010113978	150	nM	Kd	CHEMBL	ENSG00000112742	TTK		-1.3	0
LCD801-P03	CID010113978	913	-	913	STITCH	ENSG00000134853	PDGFRA		3.65	0
LCD801-P03	CID010113978	996	-	996	STITCH	ENSG00000128052	KDR		3.7	0
LCD801-P03	CID010113978	919	-	919	STITCH	ENSG00000113721	PDGFRB		1.07	0
LCD801-P03	CID010113978	915	-	915	STITCH	ENSG00000102755	FLT1		2.02	0
LCD801-P03	CID010113978	14	nM	Kd	CHEMBL	ENSG00000128052	KDR		3.7	0
LCD801-P03	CID010113978	310	nM	Kd	CHEMBL	ENSG00000154310	TNIK		5.32	0
LCD801-P03	CID010113978	84	nM	Kd	CHEMBL	ENSG00000072786	STK10		1.34	0
LCD801-P03	CID010113978	4.9	nM	Kd	CHEMBL	ENSG00000134853	PDGFRA		3.65	0
LCD801-P03	CID010113978	2	nM	Kd	CHEMBL	ENSG00000113721	PDGFRB		1.07	0
LCD801-P03	CID010113978	57	nM	Kd	CHEMBL	ENSG00000137332	DDR1		1.13	0
LCD801-P03	CID010113978	14	nM	Kd	CHEMBL	ENSG00000102755	FLT1		2.02	0
LCD801-P03	CID010113978	580	nM	Kd	CHEMBL	ENSG00000104312	RIPK2		1.06	0
LCD801-P04	CID000005379	870	-	870	STITCH	ENSG00000131747	TOP2A		-1.07	0
LCD801-P05	CID005284616	987	-	987	STITCH	ENSG00000110092	CCND1	CCND1	-2.05	0
LCD801-P05	CID005284616	940	-	940	STITCH	ENSG00000004478	FKBP4		-1.26	0
LCD801-P06	CID000003476	981	-	981	STITCH	ENSG00000106366	SERPINE1	SERPINE1	4.15	0
LCD801-P07	CID000216239	440	nM	Kd	CHEMBL	ENSG00000178999	AURKB	AURKB	-1.14	0
LCD801-P07	CID000216239	440	nM	Kd	CHEMBL	ENSG00000111816	FRK		-1.71	0
LCD801-P07	CID000216239	440	nM	Kd	CHEMBL	ENSG00000111816	FRK		-1.71	0
LCD801-P07	CID000216239	510	nM	Kd	CHEMBL	ENSG00000111816	FRK		-1.71	0
LCD801-P07	CID000216239	985	-	985	STITCH	ENSG00000134853	PDGFRA		3.65	0
LCD801-P07	CID000216239	813	-	813	STITCH	ENSG00000072786	STK10		1.34	0
LCD801-P07	CID000216239	998	-	998	STITCH	ENSG00000113721	PDGFRB		1.07	0
LCD801-P07	CID000216239	989	-	989	STITCH	ENSG00000128052	KDR		3.7	0
LCD801-P07	CID000216239	979	-	979	STITCH	ENSG00000102755	FLT1		2.02	0
LCD801-P07	CID000216239	898	-	898	STITCH	ENSG00000204580	DDR1		1.13	0
LCD801-P07	CID000216239	41	nM	Kd	CHEMBL	ENSG00000113721	PDGFRB		1.07	0
LCD801-P07	CID000216239	93	nM	Kd	CHEMBL	ENSG00000128052	KDR		3.7	0
LCD801-P07	CID000216239	140	nM	Kd	CHEMBL	ENSG00000072786	STK10		1.34	0
LCD801-P07	CID000216239	500	nM	EC50	CHEMBL	ENSG00000128052	KDR		3.7	0
LCD801-P07	CID000216239	41	nM	Kd	CHEMBL	ENSG00000113721	PDGFRB		1.07	0
LCD801-P07	CID000216239	140	nM	Kd	CHEMBL	ENSG00000072786	STK10		1.34	0
LCD801-P07	CID000216239	93	nM	Kd	CHEMBL	ENSG00000128052	KDR		3.7	0
LCD801-P07	CID000216239	10	nM	IC50	CHEMBL	ENSG00000113721	PDGFRB		1.07	0
LCD801-P07	CID000216239	59	nM	Kd	CHEMBL	ENSG00000128052	KDR		3.7	0
LCD801-P07	CID000216239	1.5	nM	Kd	CHEMBL	ENSG00000137332	DDR1		1.13	0
LCD801-P07	CID000216239	150	nM	Kd	CHEMBL	ENSG00000072786	STK10		1.34	0
LCD801-P07	CID000216239	62	nM	Kd	CHEMBL	ENSG00000134853	PDGFRA		3.65	0
LCD801-P07	CID000216239	37	nM	Kd	CHEMBL	ENSG00000113721	PDGFRB		1.07	0
LCD801-P07	CID000216239	31	nM	Kd	CHEMBL	ENSG00000102755	FLT1		2.02	0
LCD801-P08	CID000003510	810	-	810	STITCH	ENSG00000140465	CYP1A1		1.83	0
LCD801-P13	CID003081361	480	nM	Kd	CHEMBL	ENSG00000111816	FRK		-1.71	0
LCD801-P13	CID003081361	170	nM	Kd	CHEMBL	ENSG00000111816	FRK		-1.71	0
LCD801-P13	CID003081361	620	nM	Kd	CHEMBL	ENSG00000142731	PLK4	PLK4	-1.23	0
LCD801-P13	CID003081361	997	-	997	STITCH	ENSG00000128052	KDR		3.7	0
LCD801-P13	CID003081361	809	-	809	STITCH	ENSG00000072786	STK10		1.34	0
LCD801-P13	CID003081361	900	-	900	STITCH	ENSG00000104312	RIPK2		1.06	0
LCD801-P13	CID003081361	997	-	997	STITCH	ENSG00000146648	EGFR		2.44	0
LCD801-P13	CID003081361	973	-	973	STITCH	ENSG00000102755	FLT1		2.02	0
LCD801-P13	CID003081361	883	-	883	STITCH	ENSG00000204580	DDR1		1.13	0
LCD801-P13	CID003081361	900	nM	IC50	CHEMBL	ENSG00000102755	FLT1		2.02	0
LCD801-P13	CID003081361	70	nM	IC50	CHEMBL	ENSG00000128052	KDR		3.7	0
LCD801-P13	CID003081361	200	nM	IC50	CHEMBL	ENSG00000146648	EGFR		2.44	0
LCD801-P13	CID003081361	90	nM	IC50	CHEMBL	ENSG00000102755	FLT1		2.02	0
LCD801-P13	CID003081361	17	nM	IC50	CHEMBL	ENSG00000128052	KDR		3.7	0
LCD801-P13	CID003081361	477	nM	IC50	CHEMBL	ENSG00000113721	PDGFRB		1.07	0
LCD801-P13	CID003081361	16	nM	IC50	CHEMBL	ENSG00000146648	EGFR		2.44	0
LCD801-P13	CID003081361	40	nM	IC50	CHEMBL	ENSG00000128052	KDR		3.7	0
LCD801-P13	CID003081361	500	nM	IC50	CHEMBL	ENSG00000146648	EGFR		2.44	0
LCD801-P13	CID003081361	9	nM	IC50	CHEMBL	ENSG00000128052	KDR		3.7	0
LCD801-P13	CID003081361	31	nM	Kd	CHEMBL	ENSG00000104312	RIPK2		1.06	0
LCD801-P13	CID003081361	17	nM	Kd	CHEMBL	ENSG00000146648	EGFR		2.44	0
LCD801-P13	CID003081361	470	nM	Kd	CHEMBL	ENSG00000128052	KDR		3.7	0
LCD801-P13	CID003081361	250	nM	Kd	CHEMBL	ENSG00000113721	PDGFRB		1.07	0
LCD801-P13	CID003081361	41.8	nM	IC50	CHEMBL	ENSG00000128052	KDR		3.7	0
LCD801-P13	CID003081361	31.3	nM	IC50	CHEMBL	ENSG00000128052	KDR		3.7	0
LCD801-P13	CID003081361	149.8	nM	IC50	CHEMBL	ENSG00000128052	KDR		3.7	0
LCD801-P13	CID003081361	15	nM	IC50	CHEMBL	ENSG00000128052	KDR		3.7	0
LCD801-P13	CID003081361	22	nM	IC50	CHEMBL	ENSG00000128052	KDR		3.7	0
LCD801-P13	CID003081361	100	nM	IC50	CHEMBL	ENSG00000102755	FLT1		2.02	0
LCD801-P13	CID003081361	22	nM	IC50	CHEMBL	ENSG00000128052	KDR		3.7	0
LCD801-P13	CID003081361	100	nM	IC50	CHEMBL	ENSG00000102755	FLT1		2.02	0
LCD801-P13	CID003081361	22	nM	IC50	CHEMBL	ENSG00000128052	KDR		3.7	0
LCD801-P13	CID003081361	100	nM	IC50	CHEMBL	ENSG00000102755	FLT1		2.02	0
LCD801-P13	CID003081361	22	nM	IC50	CHEMBL	ENSG00000128052	KDR		3.7	0
LCD801-P13	CID003081361	100	nM	IC50	CHEMBL	ENSG00000102755	FLT1		2.02	0
LCD801-P13	CID003081361	112.4	nM	IC50	CHEMBL	ENSG00000146648	EGFR		2.44	0
LCD801-P13	CID003081361	27.3	nM	IC50	CHEMBL	ENSG00000128052	KDR		3.7	0
LCD801-P13	CID003081361	22	nM	IC50	CHEMBL	ENSG00000102755	FLT1		2.02	0
LCD801-P13	CID003081361	100	nM	IC50	CHEMBL	ENSG00000128052	KDR		3.7	0
LCD801-P13	CID003081361	45	nM	IC50	CHEMBL	ENSG00000128052	KDR		3.7	0
LCD801-P13	CID003081361	100	nM	IC50	CHEMBL	ENSG00000128052	KDR		3.7	0
LCD801-P13	CID003081361	820	nM	Kd	CHEMBL	ENSG00000128052	KDR		3.7	0
LCD801-P13	CID003081361	150	nM	Kd	CHEMBL	ENSG00000115170	ACVR1	ACVR1	1.17	0
LCD801-P13	CID003081361	360	nM	Kd	CHEMBL	ENSG00000010810	FYN	FYN	1.13	0
LCD801-P13	CID003081361	11	nM	Kd	CHEMBL	ENSG00000137332	DDR1		1.13	0
LCD801-P13	CID003081361	81	nM	Kd	CHEMBL	ENSG00000072786	STK10		1.34	0
LCD801-P13	CID003081361	9.5	nM	Kd	CHEMBL	ENSG00000146648	EGFR		2.44	0
LCD801-P13	CID003081361	4.8	nM	Kd	CHEMBL	ENSG00000146648	EGFR		2.44	0
LCD801-P13	CID003081361	9.6	nM	Kd	CHEMBL	ENSG00000146648	EGFR		2.44	0
LCD801-P13	CID003081361	5.9	nM	Kd	CHEMBL	ENSG00000146648	EGFR		2.44	0
LCD801-P13	CID003081361	12	nM	Kd	CHEMBL	ENSG00000146648	EGFR		2.44	0
LCD801-P13	CID003081361	7.9	nM	Kd	CHEMBL	ENSG00000146648	EGFR		2.44	0
LCD801-P13	CID003081361	8.9	nM	Kd	CHEMBL	ENSG00000146648	EGFR		2.44	0
LCD801-P13	CID003081361	230	nM	Kd	CHEMBL	ENSG00000134853	PDGFRA		3.65	0
LCD801-P13	CID003081361	88	nM	Kd	CHEMBL	ENSG00000113721	PDGFRB		1.07	0
LCD801-P13	CID003081361	250	nM	Kd	CHEMBL	ENSG00000167601	AXL		2.44	0
LCD801-P13	CID003081361	8.7	nM	Kd	CHEMBL	ENSG00000146648	EGFR		2.44	0
LCD801-P13	CID003081361	11	nM	Kd	CHEMBL	ENSG00000146648	EGFR		2.44	0
LCD801-P13	CID003081361	12	nM	Kd	CHEMBL	ENSG00000146648	EGFR		2.44	0
LCD801-P13	CID003081361	440	nM	Kd	CHEMBL	ENSG00000133216	EPHB2	EPHB2	1.96	0
LCD801-P13	CID003081361	260	nM	Kd	CHEMBL	ENSG00000102755	FLT1		2.02	0
LCD801-P13	CID003081361	4.6	nM	Kd	CHEMBL	ENSG00000104312	RIPK2		1.06	0
LCD801-P17	CID010074640	909	-	909	STITCH	ENSG00000134853	PDGFRA		3.65	0
LCD801-P17	CID010074640	898	-	898	STITCH	ENSG00000113721	PDGFRB		1.07	0
LCD801-P17	CID010074640	887	-	887	STITCH	ENSG00000204580	DDR1		1.13	0
LCD801-P21	CID000060843	986	-	986	STITCH	ENSG00000228716	DHFR		-1.26	0
LCD801-P21	CID000060843	827	-	827	STITCH	ENSG00000112759	SLC29A1		-1.1	0
LCD801-P21	CID000060843	951	-	951	STITCH	ENSG00000176890	TYMS	TYMS	-1.11	0
LCD802-A05	CID005284549	925	-	925	STITCH	ENSG00000074410	CA12		3.42	0
LCD802-A05	CID005284549	3.5	nM	Ki	CHEMBL	ENSG00000074410	CA12		3.42	0
LCD802-A05	CID005284549	3.5	nM	Ki	CHEMBL	ENSG00000074410	CA12		3.42	0
LCD802-A05	CID005284549	3.5	nM	Ki	CHEMBL	ENSG00000074410	CA12		3.42	0
LCD802-A05	CID005284549	3.5	nM	Ki	CHEMBL	ENSG00000074410	CA12		3.42	0
LCD802-A05	CID005284549	3.5	nM	Ki	CHEMBL	ENSG00000074410	CA12		3.42	0
LCD802-A05	CID005284549	3.5	nM	Ki	CHEMBL	ENSG00000074410	CA12		3.42	0
LCD802-A05	CID005284549	3.5	nM	Ki	CHEMBL	ENSG00000074410	CA12		3.42	0
LCD802-A05	CID005284549	3.5	nM	Ki	CHEMBL	ENSG00000074410	CA12		3.42	0
LCD802-A08	CID000000190	979	-	979	STITCH	ENSG00000115425	PECR		-1.55	0
LCD802-A08	CID000000190	910	-	910	STITCH	ENSG00000174669	SLC29A2		-1.37	0
LCD802-A09	CID000068873	800	-	800	STITCH	ENSG00000073756	PTGS2		2.78	0
LCD802-A12	CID005493444	909	-	909	STITCH	ENSG00000196549	MME		2.4	0
LCD802-A18	CID000060837	986	-	986	STITCH	ENSG00000198848	CES1		-1.42	0
LCD802-A18	CID000060837	974	-	974	STITCH	ENSG00000176890	TYMS	TYMS	-1.11	0
LCD802-A19	CID000004594	819	-	819	STITCH	ENSG00000138061	CYP1B1		3.33	0
LCD802-A19	CID000004594	967	-	967	STITCH	ENSG00000140465	CYP1A1		1.83	0
LCD802-B03	CID009915743	922	-	922	STITCH	ENSG00000178568	ERBB4		-1.84	0
LCD802-B03	CID009915743	879	-	879	STITCH	ENSG00000072786	STK10		1.34	0
LCD802-B03	CID009915743	997	-	997	STITCH	ENSG00000146648	EGFR		2.44	0
LCD802-B03	CID009915743	92	nM	IC50	CHEMBL	ENSG00000146648	EGFR		2.44	0
LCD802-B03	CID009915743	0.08	nM	IC50	CHEMBL	ENSG00000146648	EGFR		2.44	0
LCD802-B03	CID009915743	0.18	nM	IC50	CHEMBL	ENSG00000146648	EGFR		2.44	0
LCD802-B03	CID009915743	858.2	nM	IC50	CHEMBL	ENSG00000128052	KDR		3.7	0
LCD802-B03	CID009915743	92	nM	IC50	CHEMBL	ENSG00000146648	EGFR		2.44	0
LCD802-B03	CID009915743	1	nM	IC50	CHEMBL	ENSG00000146648	EGFR		2.44	0
LCD802-B04	CID000006741	994	-	994	STITCH	ENSG00000113580	NR3C1		1.7	0
LCD802-B04	CID000006741	915	-	915	STITCH	ENSG00000169429	IL8	IL8	5.13	0
LCD802-B05	CID006445562	190	nM	Kd	CHEMBL	ENSG00000111816	FRK		-1.71	0
LCD802-B05	CID006445562	680	nM	Kd	CHEMBL	ENSG00000111816	FRK		-1.71	0
LCD802-B05	CID006445562	813	-	813	STITCH	ENSG00000117650	NEK2		-1.39	0
LCD802-B05	CID006445562	140	nM	Kd	CHEMBL	ENSG00000117650	NEK2		-1.39	0
LCD802-B05	CID006445562	680	nM	Kd	CHEMBL	ENSG00000117650	NEK2		-1.39	0
LCD802-B05	CID006445562	930	nM	Kd	CHEMBL	ENSG00000127564	PKMYT1		-1.41	0
LCD802-B05	CID006445562	840	-	840	STITCH	ENSG00000072786	STK10		1.34	0
LCD802-B05	CID006445562	992	-	992	STITCH	ENSG00000146648	EGFR		2.44	0
LCD802-B05	CID006445562	900	-	900	STITCH	ENSG00000164543	STK17A	STK17A	1.11	0
LCD802-B05	CID006445562	83	nM	IC50	CHEMBL	ENSG00000146648	EGFR		2.44	0
LCD802-B05	CID006445562	80	nM	IC50	CHEMBL	ENSG00000146648	EGFR		2.44	0
LCD802-B05	CID006445562	14.5	nM	IC50	CHEMBL	ENSG00000146648	EGFR		2.44	0
LCD802-B05	CID006445562	97.6	nM	IC50	CHEMBL	ENSG00000146648	EGFR		2.44	0
LCD802-B05	CID006445562	80	nM	IC50	CHEMBL	ENSG00000146648	EGFR		2.44	0
LCD802-B05	CID006445562	80	nM	IC50	CHEMBL	ENSG00000146648	EGFR		2.44	0
LCD802-B05	CID006445562	110	nM	Kd	CHEMBL	ENSG00000072786	STK10		1.34	0
LCD802-B05	CID006445562	45	nM	Kd	CHEMBL	ENSG00000154310	TNIK		5.32	0
LCD802-B05	CID006445562	57	nM	Kd	CHEMBL	ENSG00000164543	STK17A	STK17A	1.11	0
LCD802-B05	CID006445562	1	nM	Kd	CHEMBL	ENSG00000146648	EGFR		2.44	0
LCD802-B05	CID006445562	0.6	nM	IC50	CHEMBL	ENSG00000146648	EGFR		2.44	0
LCD802-B05	CID006445562	34.9	nM	IC50	CHEMBL	ENSG00000146648	EGFR		2.44	0
LCD802-B05	CID006445562	170	nM	Kd	CHEMBL	ENSG00000154310	TNIK		5.32	0
LCD802-B05	CID006445562	330	nM	Kd	CHEMBL	ENSG00000072786	STK10		1.34	0
LCD802-B05	CID006445562	200	nM	Kd	CHEMBL	ENSG00000164543	STK17A	STK17A	1.11	0
LCD802-B05	CID006445562	0.44	nM	Kd	CHEMBL	ENSG00000146648	EGFR		2.44	0
LCD802-B05	CID006445562	0.38	nM	Kd	CHEMBL	ENSG00000146648	EGFR		2.44	0
LCD802-B05	CID006445562	0.24	nM	Kd	CHEMBL	ENSG00000146648	EGFR		2.44	0
LCD802-B05	CID006445562	0.42	nM	Kd	CHEMBL	ENSG00000146648	EGFR		2.44	0
LCD802-B05	CID006445562	0.24	nM	Kd	CHEMBL	ENSG00000146648	EGFR		2.44	0
LCD802-B05	CID006445562	0.27	nM	Kd	CHEMBL	ENSG00000146648	EGFR		2.44	0
LCD802-B05	CID006445562	0.23	nM	Kd	CHEMBL	ENSG00000146648	EGFR		2.44	0
LCD802-B05	CID006445562	0.41	nM	Kd	CHEMBL	ENSG00000146648	EGFR		2.44	0
LCD802-B05	CID006445562	920	nM	Kd	CHEMBL	ENSG00000167601	AXL		2.44	0
LCD802-B05	CID006445562	0.44	nM	Kd	CHEMBL	ENSG00000146648	EGFR		2.44	0
LCD802-B05	CID006445562	0.33	nM	Kd	CHEMBL	ENSG00000146648	EGFR		2.44	0
LCD802-B08	CID000148123	924	-	924	STITCH	ENSG00000176890	TYMS	TYMS	-1.11	0
LCD802-B08	CID000148123	963	-	963	STITCH	ENSG00000138061	CYP1B1		3.33	0
LCD802-B08	CID000148123	951	-	951	STITCH	ENSG00000146648	EGFR		2.44	0
LCD802-B09	CID009809714	841	-	841	STITCH	ENSG00000171094	ALK		-1.33	0
LCD802-B09	CID009809714	893	-	893	STITCH	ENSG00000165304	MELK		-1.14	0
LCD802-B09	CID009809714	894	-	894	STITCH	ENSG00000198400	NTRK1		-1.5	0
LCD802-B09	CID009809714	861	-	861	STITCH	ENSG00000112742	TTK		-1.3	0
LCD802-B09	CID009809714	886	-	886	STITCH	ENSG00000134853	PDGFRA		3.65	0
LCD802-B09	CID009809714	881	-	881	STITCH	ENSG00000113721	PDGFRB		1.07	0
LCD802-B09	CID009809714	909	-	909	STITCH	ENSG00000128052	KDR		3.7	0
LCD802-B09	CID009809714	881	-	881	STITCH	ENSG00000167601	AXL		2.44	0
LCD802-B09	CID009809714	823	-	823	STITCH	ENSG00000102755	FLT1		2.02	0
LCD802-B09	CID009809714	863	-	863	STITCH	ENSG00000163545	NUAK2		2.5	0
LCD802-B09	CID009809714	881	-	881	STITCH	ENSG00000204580	DDR1		1.13	0
LCD802-B11	CID009933475	858	-	858	STITCH	ENSG00000072786	STK10		1.34	0
LCD802-B11	CID009933475	982	-	982	STITCH	ENSG00000134853	PDGFRA		3.65	0
LCD802-B11	CID009933475	997	-	997	STITCH	ENSG00000128052	KDR		3.7	0
LCD802-B11	CID009933475	918	-	918	STITCH	ENSG00000113721	PDGFRB		1.07	0
LCD802-B11	CID009933475	986	-	986	STITCH	ENSG00000102755	FLT1		2.02	0
LCD802-B11	CID009933475	898	-	898	STITCH	ENSG00000204580	DDR1		1.13	0
LCD802-B12	CID000003342	922	-	922	STITCH	ENSG00000073756	PTGS2		2.78	0
LCD802-B13	CID006420138	906	-	906	STITCH	ENSG00000087586	AURKA		-1.08	0
LCD802-B13	CID006420138	44	nM	IC50	CHEMBL	ENSG00000087586	AURKA		-1.08	0
LCD802-B13	CID006420138	904	-	904	STITCH	ENSG00000178999	AURKB	AURKB	-1.14	0
LCD802-B13	CID006420138	19	nM	IC50	CHEMBL	ENSG00000178999	AURKB	AURKB	-1.14	0
LCD802-B13	CID006420138	800	-	800	STITCH	ENSG00000142731	PLK4	PLK4	-1.23	0
LCD802-B13	CID006420138	800	-	800	STITCH	ENSG00000128052	KDR		3.7	0
LCD802-B13	CID006420138	800	-	800	STITCH	ENSG00000164543	STK17A	STK17A	1.11	0
LCD802-B13	CID006420138	69	nM	IC50	CHEMBL	ENSG00000128052	KDR		3.7	0
LCD802-B14	CID010437018	190	nM	IC50	CHEMBL	ENSG00000178568	ERBB4		-1.84	0
LCD802-B14	CID010437018	964	-	964	STITCH	ENSG00000146648	EGFR		2.44	0
LCD802-B14	CID010437018	32	nM	IC50	CHEMBL	ENSG00000146648	EGFR		2.44	0
LCD802-B15	CID011667893	99	nM	Kd	CHEMBL	ENSG00000111816	FRK		-1.71	0
LCD802-B15	CID011667893	993	-	993	STITCH	ENSG00000128052	KDR		3.7	0
LCD802-B15	CID011667893	900	-	900	STITCH	ENSG00000134853	PDGFRA		3.65	0
LCD802-B15	CID011667893	896	-	896	STITCH	ENSG00000113721	PDGFRB		1.07	0
LCD802-B15	CID011667893	918	-	918	STITCH	ENSG00000102755	FLT1		2.02	0
LCD802-B15	CID011667893	26	nM	Kd	CHEMBL	ENSG00000128052	KDR		3.7	0
LCD802-B15	CID011667893	15	nM	Kd	CHEMBL	ENSG00000146648	EGFR		2.44	0
LCD802-B15	CID011667893	10	nM	Kd	CHEMBL	ENSG00000134853	PDGFRA		3.65	0
LCD802-B15	CID011667893	9.1	nM	Kd	CHEMBL	ENSG00000113721	PDGFRB		1.07	0
LCD802-B15	CID011667893	260	nM	Kd	CHEMBL	ENSG00000137332	DDR1		1.13	0
LCD802-B15	CID011667893	12	nM	Kd	CHEMBL	ENSG00000102755	FLT1		2.02	0
LCD802-B17	CID000151193	923	-	923	STITCH	ENSG00000113721	PDGFRB		1.07	0
LCD802-B17	CID000151193	995	-	995	STITCH	ENSG00000128052	KDR		3.7	0
LCD802-B17	CID000151193	77	nM	IC50	CHEMBL	ENSG00000102755	FLT1		2.02	0
LCD802-B17	CID000151193	37	nM	IC50	CHEMBL	ENSG00000128052	KDR		3.7	0
LCD802-B17	CID000151193	600	nM	IC50	CHEMBL	ENSG00000113721	PDGFRB		1.07	0
LCD802-B17	CID000151193	110	nM	IC50	CHEMBL	ENSG00000102755	FLT1		2.02	0
LCD802-B17	CID000151193	42	nM	IC50	CHEMBL	ENSG00000128052	KDR		3.7	0
LCD802-B17	CID000151193	490	nM	IC50	CHEMBL	ENSG00000113721	PDGFRB		1.07	0
LCD802-B17	CID000151193	16	nM	IC50	CHEMBL	ENSG00000128052	KDR		3.7	0
LCD802-B19	CID011442891	923	-	923	STITCH	ENSG00000087586	AURKA		-1.08	0
LCD802-B19	CID011442891	13	nM	IC50	CHEMBL	ENSG00000087586	AURKA		-1.08	0
LCD802-B19	CID011442891	2.5	nM	Ki	CHEMBL	ENSG00000087586	AURKA		-1.08	0
LCD802-B19	CID011442891	79	nM	IC50	CHEMBL	ENSG00000178999	AURKB	AURKB	-1.14	0
LCD802-B19	CID011442891	79	nM	IC50	CHEMBL	ENSG00000178999	AURKB	AURKB	-1.14	0
LCD802-B19	CID011442891	809	-	809	STITCH	ENSG00000198400	NTRK1		-1.5	0
LCD802-B19	CID011442891	30	nM	IC50	CHEMBL	ENSG00000198400	NTRK1		-1.5	0
LCD802-B19	CID011442891	432	nM	IC50	CHEMBL	ENSG00000128052	KDR		3.7	0
LCD802-C04	CID006918558	800	-	800	STITCH	ENSG00000181072	CHRM2		-2.32	0
LCD802-C09	CID005311027	800	-	800	STITCH	ENSG00000050628	PTGER3	PTGER3	-2.55	0
LCD802-C09	CID005311027	800	-	800	STITCH	ENSG00000160013	PTGIR		2.86	0
LCD802-C09	CID005311027	862	-	862	STITCH	ENSG00000122420	PTGFR		1.69	0
LCD802-C11	CID000441401	862	-	862	STITCH	ENSG00000189221	MAOA		1.67	0
LCD802-C15	CID000060606	817	-	817	STITCH	ENSG00000198848	CES1		-1.42	0
LCD802-C20	CID000055283	962	-	962	STITCH	ENSG00000140465	CYP1A1		1.83	0
LCD802-C22	CID000004585	979	-	979	STITCH	ENSG00000181072	CHRM2		-2.32	0
LCD802-C22	CID000004585	949	-	949	STITCH	ENSG00000179097	HTR1F		-1.99	0
LCD802-D04	CID000004499	800	-	800	STITCH	ENSG00000165995	CACNB2		-2.81	0
LCD802-D04	CID000004499	941	-	941	STITCH	ENSG00000151067	CACNA1C		2.27	0
LCD802-D07	CID024779724	982	-	982	STITCH	ENSG00000105976	MET		1.73	0
LCD802-D09	CID005287969	670	nM	Kd	CHEMBL	ENSG00000171094	ALK		-1.33	0
LCD802-D09	CID005287969	992	-	992	STITCH	ENSG00000170312	CDK1		-1.49	0
LCD802-D09	CID005287969	938	-	938	STITCH	ENSG00000105810	CDK6		2.46	0
LCD802-D09	CID005287969	970	-	970	STITCH	ENSG00000146648	EGFR		2.44	0
LCD802-D09	CID005287969	480	nM	IC50	CHEMBL	ENSG00000171132	PRKCE	PRKCE	1.11	0
LCD802-D09	CID005287969	80	nM	IC50	CHEMBL	ENSG00000105810	CDK6		2.46	0
LCD802-D09	CID005287969	520	nM	Kd	CHEMBL	ENSG00000137193	PIM1		1.78	0
LCD802-D09	CID005287969	560	nM	Kd	CHEMBL	ENSG00000137193	PIM1		1.78	0
LCD802-D09	CID005287969	380	nM	Kd	CHEMBL	ENSG00000171132	PRKCE	PRKCE	1.11	0
LCD802-D09	CID005287969	350	nM	Kd	CHEMBL	ENSG00000027075	PRKCH		2.88	0
LCD802-D10	CID000441290	800	-	800	STITCH	ENSG00000181072	CHRM2		-2.32	0
LCD802-D13	CID016007391	590	nM	Kd	CHEMBL	ENSG00000087586	AURKA		-1.08	0
LCD802-D13	CID016007391	990	-	990	STITCH	ENSG00000178999	AURKB	AURKB	-1.14	0
LCD802-D13	CID016007391	1	nM	Ki	CHEMBL	ENSG00000178999	AURKB	AURKB	-1.14	0
LCD802-D13	CID016007391	1	nM	IC50	CHEMBL	ENSG00000178999	AURKB	AURKB	-1.14	0
LCD802-D13	CID016007391	7.2	nM	Kd	CHEMBL	ENSG00000178999	AURKB	AURKB	-1.14	0
LCD802-D13	CID016007391	825	-	825	STITCH	ENSG00000134853	PDGFRA		3.65	0
LCD802-D13	CID016007391	818	-	818	STITCH	ENSG00000113721	PDGFRB		1.07	0
LCD802-D13	CID016007391	500	nM	Kd	CHEMBL	ENSG00000128052	KDR		3.7	0
LCD802-D13	CID016007391	450	nM	Kd	CHEMBL	ENSG00000146648	EGFR		2.44	0
LCD802-D13	CID016007391	120	nM	Kd	CHEMBL	ENSG00000146648	EGFR		2.44	0
LCD802-D13	CID016007391	170	nM	Kd	CHEMBL	ENSG00000146648	EGFR		2.44	0
LCD802-D13	CID016007391	980	nM	Kd	CHEMBL	ENSG00000146648	EGFR		2.44	0
LCD802-D13	CID016007391	38	nM	Kd	CHEMBL	ENSG00000134853	PDGFRA		3.65	0
LCD802-D13	CID016007391	41	nM	Kd	CHEMBL	ENSG00000113721	PDGFRB		1.07	0
LCD802-D13	CID016007391	390	nM	Kd	CHEMBL	ENSG00000167601	AXL		2.44	0
LCD802-D13	CID016007391	510	nM	Kd	CHEMBL	ENSG00000146648	EGFR		2.44	0
LCD802-D13	CID016007391	110	nM	Kd	CHEMBL	ENSG00000102755	FLT1		2.02	0
LCD802-D14	CID003038522	200	nM	Kd	CHEMBL	ENSG00000198400	NTRK1		-1.5	0
LCD802-D14	CID003038522	450	nM	Kd	CHEMBL	ENSG00000198400	NTRK1		-1.5	0
LCD802-D14	CID003038522	914	-	914	STITCH	ENSG00000113721	PDGFRB		1.07	0
LCD802-D14	CID003038522	910	-	910	STITCH	ENSG00000134853	PDGFRA		3.65	0
LCD802-D14	CID003038522	800	-	800	STITCH	ENSG00000115232	ITGA4		2.22	0
LCD802-D14	CID003038522	26	nM	IC50	CHEMBL	ENSG00000113721	PDGFRB		1.07	0
LCD802-D14	CID003038522	36	nM	IC50	CHEMBL	ENSG00000113721	PDGFRB		1.07	0
LCD802-D14	CID003038522	200	nM	IC50	CHEMBL	ENSG00000113721	PDGFRB		1.07	0
LCD802-D14	CID003038522	7.8	nM	Kd	CHEMBL	ENSG00000113721	PDGFRB		1.07	0
LCD802-D14	CID003038522	410	nM	Kd	CHEMBL	ENSG00000146648	EGFR		2.44	0
LCD802-D14	CID003038522	330	nM	Kd	CHEMBL	ENSG00000146648	EGFR		2.44	0
LCD802-D14	CID003038522	210	nM	Kd	CHEMBL	ENSG00000146648	EGFR		2.44	0
LCD802-D14	CID003038522	230	nM	Kd	CHEMBL	ENSG00000146648	EGFR		2.44	0
LCD802-D14	CID003038522	260	nM	Kd	CHEMBL	ENSG00000146648	EGFR		2.44	0
LCD802-D14	CID003038522	410	nM	Kd	CHEMBL	ENSG00000146648	EGFR		2.44	0
LCD802-D14	CID003038522	470	nM	Kd	CHEMBL	ENSG00000146648	EGFR		2.44	0
LCD802-D14	CID003038522	2.4	nM	Kd	CHEMBL	ENSG00000134853	PDGFRA		3.65	0
LCD802-D14	CID003038522	4.5	nM	Kd	CHEMBL	ENSG00000113721	PDGFRB		1.07	0
LCD802-D14	CID003038522	400	nM	Kd	CHEMBL	ENSG00000146648	EGFR		2.44	0
LCD802-D14	CID003038522	870	nM	Kd	CHEMBL	ENSG00000146648	EGFR		2.44	0
LCD802-D14	CID003038522	350	nM	Kd	CHEMBL	ENSG00000146648	EGFR		2.44	0
LCD802-D15	CID010142586	843	-	843	STITCH	ENSG00000087586	AURKA		-1.08	0
LCD802-D15	CID010142586	906	-	906	STITCH	ENSG00000178999	AURKB	AURKB	-1.14	0
LCD802-D15	CID010142586	250	nM	IC50	CHEMBL	ENSG00000178999	AURKB	AURKB	-1.14	0
LCD802-D15	CID010142586	250	nM	IC50	CHEMBL	ENSG00000178999	AURKB	AURKB	-1.14	0
LCD802-D21	CID005289247	986	-	986	STITCH	ENSG00000105851	PIK3CG	PIK3CG	-1.07	0
LCD802-E05	CID000005212	909	-	909	STITCH	ENSG00000184588	PDE4B		2.31	0
LCD802-E05	CID000005212	999	-	999	STITCH	ENSG00000138735	PDE5A		2.39	0
LCD802-E05	CID000005212	800	-	800	STITCH	ENSG00000140465	CYP1A1		1.83	0
LCD802-E05	CID000005212	1.87	nM	Ki	CHEMBL	ENSG00000138735	PDE5A		2.39	0
LCD802-E05	CID000005212	1.91	nM	Ki	CHEMBL	ENSG00000138735	PDE5A		2.39	0
LCD802-E05	CID000005212	1.87	nM	Ki	CHEMBL	ENSG00000138735	PDE5A		2.39	0
LCD802-E05	CID000005212	3.5	nM	IC50	CHEMBL	ENSG00000138735	PDE5A		2.39	0
LCD802-E05	CID000005212	1.6	nM	IC50	CHEMBL	ENSG00000138735	PDE5A		2.39	0
LCD802-E05	CID000005212	1.6	nM	IC50	CHEMBL	ENSG00000138735	PDE5A		2.39	0
LCD802-E05	CID000005212	1.6	nM	IC50	CHEMBL	ENSG00000138735	PDE5A		2.39	0
LCD802-E05	CID000005212	3.5	nM	IC50	CHEMBL	ENSG00000138735	PDE5A		2.39	0
LCD802-E05	CID000005212	3	nM	IC50	CHEMBL	ENSG00000138735	PDE5A		2.39	0
LCD802-E05	CID000005212	6.6	nM	IC50	CHEMBL	ENSG00000138735	PDE5A		2.39	0
LCD802-E05	CID000005212	1.6	nM	IC50	CHEMBL	ENSG00000138735	PDE5A		2.39	0
LCD802-E05	CID000005212	11	nM	IC50	CHEMBL	ENSG00000138735	PDE5A		2.39	0
LCD802-E05	CID000005212	1.78	nM	IC50	CHEMBL	ENSG00000138735	PDE5A		2.39	0
LCD802-E05	CID000005212	1.6	nM	IC50	CHEMBL	ENSG00000138735	PDE5A		2.39	0
LCD802-E05	CID000005212	1.6	nM	IC50	CHEMBL	ENSG00000138735	PDE5A		2.39	0
LCD802-E05	CID000005212	1.91	nM	Ki	CHEMBL	ENSG00000138735	PDE5A		2.39	0
LCD802-E05	CID000005212	6.6	nM	IC50	CHEMBL	ENSG00000138735	PDE5A		2.39	0
LCD802-E05	CID000005212	10	nM	Ki	CHEMBL	ENSG00000138735	PDE5A		2.39	0
LCD802-E05	CID000005212	3.5	nM	IC50	CHEMBL	ENSG00000138735	PDE5A		2.39	0
LCD802-E05	CID000005212	3	nM	IC50	CHEMBL	ENSG00000138735	PDE5A		2.39	0
LCD802-E05	CID000005212	20	nM	IC50	CHEMBL	ENSG00000138735	PDE5A		2.39	0
LCD802-E05	CID000005212	3.5	nM	IC50	CHEMBL	ENSG00000138735	PDE5A		2.39	0
LCD802-E05	CID000005212	20	nM	IC50	CHEMBL	ENSG00000138735	PDE5A		2.39	0
LCD802-E05	CID000005212	6.61	nM	IC50	CHEMBL	ENSG00000138735	PDE5A		2.39	0
LCD802-E05	CID000005212	3.63	nM	IC50	CHEMBL	ENSG00000138735	PDE5A		2.39	0
LCD802-E07	CID000005358	998	-	998	STITCH	ENSG00000179097	HTR1F		-1.99	0
LCD802-E07	CID000005358	826	-	826	STITCH	ENSG00000189221	MAOA		1.67	0
LCD802-E11	CID005284627	917	-	917	STITCH	ENSG00000074410	CA12		3.42	0
LCD802-E11	CID005284627	3.8	nM	Ki	CHEMBL	ENSG00000074410	CA12		3.42	0
LCD802-E11	CID005284627	3.8	nM	Ki	CHEMBL	ENSG00000074410	CA12		3.42	0
LCD802-E11	CID005284627	3.8	nM	Ki	CHEMBL	ENSG00000074410	CA12		3.42	0
LCD802-E11	CID005284627	3.8	nM	Ki	CHEMBL	ENSG00000074410	CA12		3.42	0
LCD802-E11	CID005284627	3.8	nM	Ki	CHEMBL	ENSG00000074410	CA12		3.42	0
LCD802-E21	CID000060853	896	-	896	STITCH	ENSG00000043591	ADRB1	ADRB1	-2.01	0
LCD802-E21	CID000060853	893	-	893	STITCH	ENSG00000181072	CHRM2		-2.32	0
LCD802-F06	CID000174174	985	-	985	STITCH	ENSG00000181072	CHRM2		-2.32	0
LCD802-F07	CID000176166	958	-	958	STITCH	ENSG00000166501	PRKCB	PRKCB	-2.94	0
LCD802-F10	CID000005245	962	-	962	STITCH	ENSG00000073756	PTGS2		2.78	0
LCD802-F17	CID052949338	Manual	Manual	Manual	Manual	ENSG00000148180	GSN	GSN	2.33	0
LCD802-G04	CID000004189	800	-	800	STITCH	ENSG00000184611	KCNH7		-2.97	0
LCD802-G04	CID000004189	800	-	800	STITCH	ENSG00000105642	KCNN1		-2.79	0
LCD802-G04	CID000004189	800	-	800	STITCH	ENSG00000135643	KCNMB4		2.38	0
LCD802-G04	CID000004189	800	-	800	STITCH	ENSG00000104783	KCNN4		3.82	0
LCD802-G04	CID000004189	811	-	811	STITCH	ENSG00000156113	KCNMA1		2.6	0
LCD802-G08	CID000493570	900	-	900	STITCH	ENSG00000197594	ENPP1		-1.28	0
LCD802-G08	CID000493570	900	-	900	STITCH	ENSG00000102575	ACP5		2.59	0
LCD802-G08	CID000493570	903	-	903	STITCH	ENSG00000100504	PYGL		1.09	0
LCD802-G08	CID000493570	800	-	800	STITCH	ENSG00000189221	MAOA		1.67	0
LCD802-G09	CID000101526	944	-	944	STITCH	ENSG00000131747	TOP2A		-1.07	0
LCD802-G15	CID000657237	800	-	800	STITCH	ENSG00000101868	POLA1		-1.4	0
LCD802-G15	CID000657237	918	-	918	STITCH	ENSG00000167325	RRM1		-1.08	0
LCD802-G15	CID000657237	918	-	918	STITCH	ENSG00000112759	SLC29A1		-1.1	0
LCD802-G17	CID005281078	800	-	800	STITCH	ENSG00000198848	CES1		-1.42	0
LCD802-G19	CID000003182	800	-	800	STITCH	ENSG00000065989	PDE4A	PDE4A	-1.9	0
LCD802-G19	CID000003182	800	-	800	STITCH	ENSG00000113448	PDE4D		1.09	0
LCD802-G19	CID000003182	800	-	800	STITCH	ENSG00000163485	ADORA1		3.4	0
LCD802-G19	CID000003182	800	-	800	STITCH	ENSG00000184588	PDE4B		2.31	0
LCD802-G20	CID000443878	924	-	924	STITCH	ENSG00000181072	CHRM2		-2.32	0
LCD802-G22	CID000002267	909	-	909	STITCH	ENSG00000090339	ICAM1		3.44	0
LCD802-G22	CID000002267	818	-	818	STITCH	ENSG00000140465	CYP1A1		1.83	0
LCD802-H09	CID009926791	420	nM	Kd	CHEMBL	ENSG00000163545	NUAK2		2.5	0
LCD802-H09	CID009926791	420	nM	Kd	CHEMBL	ENSG00000163545	NUAK2		2.5	0
LCD802-H10	CID000005734	800	-	800	STITCH	ENSG00000196557	CACNA1H		-1.22	0
LCD802-H10	CID000005734	800	-	800	STITCH	ENSG00000100346	CACNA1I		-2.72	0
LCD802-H10	CID000005734	885	-	885	STITCH	ENSG00000074410	CA12		3.42	0
LCD802-H10	CID000005734	831	-	831	STITCH	ENSG00000138356	AOX1		1.43	0
LCD802-H10	CID000005734	800	-	800	STITCH	ENSG00000189221	MAOA		1.67	0
LCD802-H10	CID000005734	814	-	814	STITCH	ENSG00000169432	SCN9A		2.14	0
LCD802-H11	CID010366136	Manual	Manual	Manual	Manual	ENSG00000134853	PDGFRA		3.65	0
LCD802-H11	CID010366136	Manual	Manual	Manual	Manual	ENSG00000113721	PDGFRB		1.07	0
LCD802-H15	CID006444692	817	-	817	STITCH	ENSG00000146648	EGFR		2.44	0
LCD802-I03	CID000003749	913	-	913	STITCH	ENSG00000108691	CCL2		4.28	0
LCD802-I05	CID000004539	943	-	943	STITCH	ENSG00000131747	TOP2A		-1.07	0
LCD802-I05	CID000004539	800	-	800	STITCH	ENSG00000140465	CYP1A1		1.83	0
LCD802-I06	CID000077998	911	-	911	STITCH	ENSG00000172216	CEBPB		-1.4	0
LCD802-I06	CID000077998	900	-	900	STITCH	ENSG00000156049	GNA14		-1.89	0
LCD802-I06	CID000077998	923	-	923	STITCH	ENSG00000185950	IRS2	IRS2	-1.02	0
LCD802-I06	CID000077998	900	-	900	STITCH	ENSG00000169860	P2RY1		-2.1	0
LCD802-I06	CID000077998	900	-	900	STITCH	ENSG00000169618	PROKR1		-3.21	0
LCD802-I06	CID000077998	900	-	900	STITCH	ENSG00000186867	QRFPR		-3.2	0
LCD802-I06	CID000077998	918	-	918	STITCH	ENSG00000137574	TGS1		-1.28	0
LCD802-I06	CID000077998	900	-	900	STITCH	ENSG00000049247	UTS2	UTS2	-3.11	0
LCD802-I06	CID000077998	998	-	998	STITCH	ENSG00000186951	PPARA		1.81	0
LCD802-I06	CID000077998	984	-	984	STITCH	ENSG00000106366	SERPINE1	SERPINE1	4.15	0
LCD802-I06	CID000077998	900	-	900	STITCH	ENSG00000119714	GPR68		2.65	0
LCD802-I06	CID000077998	982	-	982	STITCH	ENSG00000090339	ICAM1		3.44	0
LCD802-I06	CID000077998	900	-	900	STITCH	ENSG00000164220	F2RL2		2.01	0
LCD802-I06	CID000077998	900	-	900	STITCH	ENSG00000164251	F2RL1		3.97	0
LCD802-I06	CID000077998	992	-	992	STITCH	ENSG00000175445	LPL		3.11	0
LCD802-I06	CID000077998	900	-	900	STITCH	ENSG00000151617	EDNRA		2.57	0
LCD802-I06	CID000077998	900	-	900	STITCH	ENSG00000181104	F2R		1.43	0
LCD802-I06	CID000077998	900	-	900	STITCH	ENSG00000164330	EBF1		3.72	0
LCD802-I06	CID000077998	900	-	900	STITCH	ENSG00000186469	GNG2		1.81	0
LCD802-I06	CID000077998	900	-	900	STITCH	ENSG00000182621	PLCB1		1.04	0
LCD802-I06	CID000077998	900	-	900	STITCH	ENSG00000122420	PTGFR		1.69	0
LCD802-I06	CID000077998	900	-	900	STITCH	ENSG00000204490	TNF		3.17	0
LCD802-I06	CID000077998	981	-	981	STITCH	ENSG00000078401	EDN1		3.83	0
LCD802-I07	CID000110635	999	-	999	STITCH	ENSG00000138735	PDE5A		2.39	0
LCD802-I07	CID000110635	6.7	nM	IC50	CHEMBL	ENSG00000138735	PDE5A		2.39	0
LCD802-I07	CID000110635	1.3	nM	IC50	CHEMBL	ENSG00000138735	PDE5A		2.39	0
LCD802-I07	CID000110635	10	nM	Ki	CHEMBL	ENSG00000138735	PDE5A		2.39	0
LCD802-I07	CID000110635	4	nM	IC50	CHEMBL	ENSG00000138735	PDE5A		2.39	0
LCD802-I07	CID000110635	5.01	nM	IC50	CHEMBL	ENSG00000138735	PDE5A		2.39	0
LCD802-I12	CID001548954	800	-	800	STITCH	ENSG00000140465	CYP1A1		1.83	0
LCD802-I16	CID000006098	800	-	800	STITCH	ENSG00000163406	SLC15A2		-1.9	0
LCD802-I18	CID000033613	813	-	813	STITCH	ENSG00000163406	SLC15A2		-1.9	0
LCD802-I21	CID000071301	960	-	960	STITCH	ENSG00000043591	ADRB1	ADRB1	-2.01	0
LCD802-I21	CID000071301	909	-	909	STITCH	ENSG00000188778	ADRB3		-3.64	0
LCD802-I21	CID000071301	862	-	862	STITCH	ENSG00000169252	ADRB2		4.75	0
LCD802-I22	CID000008378	817	-	817	STITCH	ENSG00000121966	CXCR4		-1.89	0
LCD802-J06	CID000004008	900	-	900	STITCH	ENSG00000078401	EDN1		3.83	0
LCD802-J11	CID000160254	544	nM	Ki	CHEMBL	ENSG00000198848	CES1		-1.42	0
LCD802-J16	CID025182616	982	-	982	STITCH	ENSG00000171094	ALK		-1.33	0
LCD802-J16	CID025182616	883	-	883	STITCH	ENSG00000065534	MYLK		2.76	0
LCD802-J18	CID000444025	819	-	819	STITCH	ENSG00000113580	NR3C1		1.7	0
LCD802-K12	CID000009642	980	-	980	STITCH	ENSG00000113580	NR3C1		1.7	0
LCD802-L04	CID000026757	980	-	980	STITCH	ENSG00000189221	MAOA		1.67	0
LCD802-L05	CID010202642	835	-	835	STITCH	ENSG00000106799	TGFBR1		1.18	0
LCD802-L05	CID010202642	18	nM	IC50	CHEMBL	ENSG00000106799	TGFBR1		1.18	0
LCD802-L05	CID010202642	18	nM	IC50	CHEMBL	ENSG00000106799	TGFBR1		1.18	0
LCD802-L13	CID025167777	900	-	900	STITCH	ENSG00000105851	PIK3CG	PIK3CG	-1.07	0
LCD802-L15	CID009967941	162	nM	IC50	CHEMBL	ENSG00000106799	TGFBR1		1.18	0
LCD802-L16	CID011152667	986	-	986	STITCH	ENSG00000149554	CHEK1	CHEK1	-1.04	0
LCD802-L17	CID009549289	889	-	889	STITCH	ENSG00000111816	FRK		-1.71	0
LCD802-L17	CID009549289	890	-	890	STITCH	ENSG00000128052	KDR		3.7	0
LCD802-L17	CID009549289	886	-	886	STITCH	ENSG00000146648	EGFR		2.44	0
LCD802-L17	CID009549289	884	-	884	STITCH	ENSG00000102755	FLT1		2.02	0
LCD802-L17	CID009549289	886	-	886	STITCH	ENSG00000010810	FYN	FYN	1.13	0
LCD802-L19	CID005328940	200	nM	IC50	CHEMBL	ENSG00000171094	ALK		-1.33	0
LCD802-L19	CID005328940	150	nM	IC50	CHEMBL	ENSG00000171094	ALK		-1.33	0
LCD802-L19	CID005328940	806	-	806	STITCH	ENSG00000183765	CHEK2		-1.48	0
LCD802-L19	CID005328940	899	-	899	STITCH	ENSG00000178568	ERBB4		-1.84	0
LCD802-L19	CID005328940	898	-	898	STITCH	ENSG00000111816	FRK		-1.71	0
LCD802-L19	CID005328940	884	-	884	STITCH	ENSG00000117650	NEK2		-1.39	0
LCD802-L19	CID005328940	890	-	890	STITCH	ENSG00000072786	STK10		1.34	0
LCD802-L19	CID005328940	873	-	873	STITCH	ENSG00000074590	NUAK1		2.75	0
LCD802-L19	CID005328940	910	-	910	STITCH	ENSG00000146648	EGFR		2.44	0
LCD802-L19	CID005328940	901	-	901	STITCH	ENSG00000010810	FYN	FYN	1.13	0
LCD802-L19	CID005328940	888	-	888	STITCH	ENSG00000133216	EPHB2	EPHB2	1.96	0
LCD802-L19	CID005328940	841	-	841	STITCH	ENSG00000154310	TNIK		5.32	0
LCD802-L19	CID005328940	410	nM	IC50	CHEMBL	ENSG00000010810	FYN	FYN	1.13	0
LCD802-L19	CID005328940	410	nM	IC50	CHEMBL	ENSG00000010810	FYN	FYN	1.13	0
LCD802-N03	CID011626560	997	-	997	STITCH	ENSG00000171094	ALK		-1.33	0
LCD802-N03	CID011626560	20	nM	IC50	CHEMBL	ENSG00000171094	ALK		-1.33	0
LCD802-N03	CID011626560	580	nM	IC50	CHEMBL	ENSG00000198400	NTRK1		-1.5	0
LCD802-N03	CID011626560	811	-	811	STITCH	ENSG00000072786	STK10		1.34	0
LCD802-N03	CID011626560	898	-	898	STITCH	ENSG00000167601	AXL		2.44	0
LCD802-N03	CID011626560	997	-	997	STITCH	ENSG00000105976	MET		1.73	0
LCD802-N03	CID011626560	8	nM	IC50	CHEMBL	ENSG00000105976	MET		1.73	0
LCD802-N03	CID011626560	294	nM	IC50	CHEMBL	ENSG00000167601	AXL		2.44	0
LCD802-N05	CID000065014	996	-	996	STITCH	ENSG00000121966	CXCR4		-1.89	0
LCD802-N08	CID000011683	923	-	923	STITCH	ENSG00000113580	NR3C1		1.7	0
LCD802-P05	CID000156413	972	-	972	STITCH	ENSG00000178568	ERBB4		-1.84	0
LCD802-P05	CID000156413	31	nM	IC50	CHEMBL	ENSG00000178568	ERBB4		-1.84	0
LCD802-P05	CID000156413	998	-	998	STITCH	ENSG00000146648	EGFR		2.44	0
LCD802-P05	CID000156413	1.5	nM	IC50	CHEMBL	ENSG00000146648	EGFR		2.44	0
LCD802-P05	CID000156413	7.4	nM	IC50	CHEMBL	ENSG00000146648	EGFR		2.44	0
LCD802-P05	CID000156413	7.4	nM	IC50	CHEMBL	ENSG00000146648	EGFR		2.44	0
LCD802-P05	CID000156413	3	nM	IC50	CHEMBL	ENSG00000146648	EGFR		2.44	0
LCD802-P05	CID000156413	1.7	nM	IC50	CHEMBL	ENSG00000146648	EGFR		2.44	0
LCD802-P06	CID000644241	847	-	847	STITCH	ENSG00000111816	FRK		-1.71	0
LCD802-P06	CID000644241	925	-	925	STITCH	ENSG00000113721	PDGFRB		1.07	0
LCD802-P06	CID000644241	935	-	935	STITCH	ENSG00000134853	PDGFRA		3.65	0
LCD802-P06	CID000644241	899	-	899	STITCH	ENSG00000133216	EPHB2	EPHB2	1.96	0
LCD802-P06	CID000644241	916	-	916	STITCH	ENSG00000204580	DDR1		1.13	0
LCD802-P06	CID000644241	302	nM	Ki	CHEMBL	ENSG00000074410	CA12		3.42	0
LCD802-P09	CID016736978	Manual	Manual	Manual	Manual	ENSG00000171608	PIK3CD		2.21	0
LCD802-P13	CID024756910	809	-	809	STITCH	ENSG00000100429	EGFR		2.44	0
LCD802-P21	CID010184653	917	-	917	STITCH	ENSG00000178568	ERBB4		-1.84	0
LCD802-P21	CID010184653	995	-	995	STITCH	ENSG00000146648	EGFR		2.44	0
LCD802-P21	CID010184653	6	nM	IC50	CHEMBL	ENSG00000146648	EGFR		2.44	0
MCAX01-B04	CID000004114	975	-	975	STITCH	ENSG00000140465	CYP1A1		1.83	0
MCAX01-B22	CID000005430	947	-	947	STITCH	ENSG00000140465	CYP1A1		1.83	0
MCAX01-D12	CID000004908	811	-	811	STITCH	ENSG00000138061	CYP1B1		3.33	0
MCAX01-D12	CID000004908	800	-	800	STITCH	ENSG00000135480	KRT7		4.49	0
MCAX01-D12	CID000004908	962	-	962	STITCH	ENSG00000140465	CYP1A1		1.83	0
MCAX01-F04	CID000021704	844	-	844	STITCH	ENSG00000163485	ADORA1		3.4	0
MCAX01-F20	CID000029327	985	-	985	STITCH	ENSG00000017427	IGF1	IGF1	-2.45	0
MCAX01-F20	CID000029327	905	-	905	STITCH	ENSG00000166501	PRKCB	PRKCB	-2.94	0
MCAX01-F20	CID000029327	918	-	918	STITCH	ENSG00000140263	SORD		-1.28	0
MCAX01-F20	CID000029327	912	-	912	STITCH	ENSG00000115457	IGFBP2		1.52	0
MCAX01-F20	CID000029327	906	-	906	STITCH	ENSG00000154229	PRKCA		2.25	0
MCAX01-F20	CID000029327	923	-	923	STITCH	ENSG00000175445	LPL		3.11	0
MCAX01-F20	CID000029327	816	-	816	STITCH	ENSG00000140465	CYP1A1		1.83	0
MCAX01-H04	CID000004030	815	-	815	STITCH	ENSG00000167552	TUBA1A		1.57	0
MCAX01-H04	CID000004030	800	-	800	STITCH	ENSG00000140465	CYP1A1		1.83	0
MCAX01-H07	CID000042616	Manual	Manual	Manual	Manual	ENSG00000181019	NQO1		1.64	0
MCAX01-H07	CID000042616	Manual	Manual	Manual	Manual	ENSG00000125538	IL1B		3.44	0
MCAX01-H18	CID000004993	998	-	998	STITCH	ENSG00000228716	DHFR		-1.26	0
MCAX01-H18	CID000004993	250	nM	Ki	CHEMBL	ENSG00000228716	DHFR		-1.26	0
MCAX01-H18	CID000004993	98	nM	Ki	CHEMBL	ENSG00000228716	DHFR		-1.26	0
MCAX01-H18	CID000004993	11	nM	Ki	CHEMBL	ENSG00000228716	DHFR		-1.26	0
MCAX01-H18	CID000004993	120	nM	Ki	CHEMBL	ENSG00000228716	DHFR		-1.26	0
MCAX01-J10	CID000122724	800	-	800	STITCH	ENSG00000125538	IL1B		3.44	0
MCAX01-J10	CID000122724	800	-	800	STITCH	ENSG00000204490	TNF		3.17	0
MCAX01-L04	CID000005790	997	-	997	STITCH	ENSG00000176890	TYMS	TYMS	-1.11	0
MCAX01-L12	CID000005641	800	-	800	STITCH	ENSG00000138356	AOX1		1.43	0
MCAX01-N09	CID000006758	Manual	Manual	Manual	Manual	ENSG00000017427	IGF1	IGF1	-2.45	0
MCAX01-P12	CID000002082	815	-	815	STITCH	ENSG00000167552	TUBA1A		1.57	0
MCAX01-P12	CID000002082	962	-	962	STITCH	ENSG00000140465	CYP1A1		1.83	0
MCC401-B15	CID000005756	967	-	967	STITCH	ENSG00000140465	CYP1A1		1.83	0
MCC401-C10	CID000002732	900	-	900	STITCH	ENSG00000074410	CA12		3.42	0
MCC401-D07	CID000003290	869	-	869	STITCH	ENSG00000181072	CHRM2		-2.32	0
MCC401-D12	CID000003371	941	-	941	STITCH	ENSG00000073756	PTGS2		2.78	0
MCC401-D17	CID000006215	990	-	990	STITCH	ENSG00000113580	NR3C1		1.7	0
MCC401-E03	CID000003998	915	-	915	STITCH	ENSG00000074410	CA12		3.42	0
MCC401-E03	CID000003998	0.3	nM	Ki	CHEMBL	ENSG00000074410	CA12		3.42	0
MCC401-E03	CID000003998	0.3	nM	Ki	CHEMBL	ENSG00000074410	CA12		3.42	0
MCC401-E08	CID000002812	70	nM	IC50	CHEMBL	ENSG00000104783	KCNN4		3.82	0
MCC401-E22	CID000002905	844	-	844	STITCH	ENSG00000181072	CHRM2		-2.32	0
MCC401-F03	CID000003394	10	nM	IC50	CHEMBL	ENSG00000073756	PTGS2		2.78	0
MCC401-F03	CID000003394	10	nM	IC50	CHEMBL	ENSG00000073756	PTGS2		2.78	0
MCC401-F06	CID000006013	800	-	800	STITCH	ENSG00000197208	SLC22A4		2.5	0
MCC401-F06	CID000006013	835	-	835	STITCH	ENSG00000138061	CYP1B1		3.33	0
MCC401-F06	CID000006013	816	-	816	STITCH	ENSG00000189221	MAOA		1.67	0
MCC401-F06	CID000006013	876	-	876	STITCH	ENSG00000140465	CYP1A1		1.83	0
MCC401-F20	CID000006726	937	-	937	STITCH	ENSG00000181072	CHRM2		-2.32	0
MCC401-G20	CID000002973	906	-	906	STITCH	ENSG00000167325	RRM1		-1.08	0
MCC401-H04	CID000001993	59	nM	Ki	CHEMBL	ENSG00000181072	CHRM2		-2.32	0
MCC401-H04	CID000001993	380	nM	IC50	CHEMBL	ENSG00000181072	CHRM2		-2.32	0
MCC401-I10	CID000005743	5.5	nM	Ki	CHEMBL	ENSG00000113580	NR3C1		1.7	0
MCC401-I10	CID000005743	1	nM	EC50	CHEMBL	ENSG00000113580	NR3C1		1.7	0
MCC401-I10	CID000005743	5.01	nM	EC50	CHEMBL	ENSG00000113580	NR3C1		1.7	0
MCC401-I10	CID000005743	1.17	nM	IC50	CHEMBL	ENSG00000113580	NR3C1		1.7	0
MCC401-I10	CID000005743	7.94	nM	IC50	CHEMBL	ENSG00000113580	NR3C1		1.7	0
MCC401-I10	CID000005743	3	nM	IC50	CHEMBL	ENSG00000113580	NR3C1		1.7	0
MCC401-I10	CID000005743	0.2	nM	EC50	CHEMBL	ENSG00000113580	NR3C1		1.7	0
MCC401-I10	CID000005743	1.4	nM	IC50	CHEMBL	ENSG00000113580	NR3C1		1.7	0
MCC401-I10	CID000005743	2.1	nM	Ki	CHEMBL	ENSG00000113580	NR3C1		1.7	0
MCC401-I10	CID000005743	3.4	nM	IC50	CHEMBL	ENSG00000113580	NR3C1		1.7	0
MCC401-I10	CID000005743	3	nM	IC50	CHEMBL	ENSG00000113580	NR3C1		1.7	0
MCC401-I10	CID000005743	7.94	nM	IC50	CHEMBL	ENSG00000113580	NR3C1		1.7	0
MCC401-I10	CID000005743	5.01	nM	EC50	CHEMBL	ENSG00000113580	NR3C1		1.7	0
MCC401-I10	CID000005743	1.17	nM	IC50	CHEMBL	ENSG00000113580	NR3C1		1.7	0
MCC401-I10	CID000005743	5	nM	IC50	CHEMBL	ENSG00000113580	NR3C1		1.7	0
MCC401-I10	CID000005743	5	nM	IC50	CHEMBL	ENSG00000113580	NR3C1		1.7	0
MCC401-I10	CID000005743	4.2	nM	EC50	CHEMBL	ENSG00000113580	NR3C1		1.7	0
MCC401-I10	CID000005743	5	nM	IC50	CHEMBL	ENSG00000113580	NR3C1		1.7	0
MCC401-I10	CID000005743	1	nM	IC50	CHEMBL	ENSG00000113580	NR3C1		1.7	0
MCC401-I10	CID000005743	1.2	nM	Ki	CHEMBL	ENSG00000113580	NR3C1		1.7	0
MCC401-I10	CID000005743	2.5	nM	EC50	CHEMBL	ENSG00000113580	NR3C1		1.7	0
MCC401-I10	CID000005743	1.1	nM	EC50	CHEMBL	ENSG00000113580	NR3C1		1.7	0
MCC401-I10	CID000005743	4.5	nM	EC50	CHEMBL	ENSG00000113580	NR3C1		1.7	0
MCC401-I15	CID000002206	864	-	864	STITCH	ENSG00000073756	PTGS2		2.78	0
MCC401-J18	CID000001301	857	-	857	STITCH	ENSG00000073756	PTGS2		2.78	0
MCC401-J19	CID000003647	800	-	800	STITCH	ENSG00000074410	CA12		3.42	0
MCC401-J19	CID000003647	800	-	800	STITCH	ENSG00000156113	KCNMA1		2.6	0
MCC401-K04	CID000018381	800	-	800	STITCH	ENSG00000163406	SLC15A2		-1.9	0
MCC401-K15	CID000006832	800	-	800	STITCH	ENSG00000043591	ADRB1	ADRB1	-2.01	0
MCC401-K15	CID000006832	800	-	800	STITCH	ENSG00000181072	CHRM2		-2.32	0
MCC401-K15	CID000006832	800	-	800	STITCH	ENSG00000169252	ADRB2		4.75	0
MCC401-K16	CID000003059	883	-	883	STITCH	ENSG00000073756	PTGS2		2.78	0
MCC401-L06	CID000004485	1	nM	Ki	CHEMBL	ENSG00000151067	CACNA1C		2.27	0
MCC401-L06	CID000004485	0.4	nM	Kd	CHEMBL	ENSG00000151067	CACNA1C		2.27	0
MCC401-L15	CID000003715	49	nM	IC50	CHEMBL	ENSG00000073756	PTGS2		2.78	0
MCC401-L15	CID000003715	9	nM	IC50	CHEMBL	ENSG00000073756	PTGS2		2.78	0
MCC401-L15	CID000003715	900	nM	IC50	CHEMBL	ENSG00000073756	PTGS2		2.78	0
MCC401-L15	CID000003715	500	nM	IC50	CHEMBL	ENSG00000073756	PTGS2		2.78	0
MCC401-L15	CID000003715	200	nM	IC50	CHEMBL	ENSG00000073756	PTGS2		2.78	0
MCC401-L15	CID000003715	410	nM	IC50	CHEMBL	ENSG00000073756	PTGS2		2.78	0
MCC401-L15	CID000003715	900	nM	IC50	CHEMBL	ENSG00000073756	PTGS2		2.78	0
MCC401-L15	CID000003715	750	nM	IC50	CHEMBL	ENSG00000073756	PTGS2		2.78	0
MCC401-L15	CID000003715	30	nM	IC50	CHEMBL	ENSG00000073756	PTGS2		2.78	0
MCC401-L15	CID000003715	900	nM	IC50	CHEMBL	ENSG00000073756	PTGS2		2.78	0
MCC401-L15	CID000003715	26	nM	IC50	CHEMBL	ENSG00000073756	PTGS2		2.78	0
MCC401-L15	CID000003715	460	nM	IC50	CHEMBL	ENSG00000073756	PTGS2		2.78	0
MCC401-L15	CID000003715	26	nM	IC50	CHEMBL	ENSG00000073756	PTGS2		2.78	0
MCC401-L15	CID000003715	500	nM	IC50	CHEMBL	ENSG00000073756	PTGS2		2.78	0
MCC401-L15	CID000003715	26	nM	IC50	CHEMBL	ENSG00000073756	PTGS2		2.78	0
MCC401-L15	CID000003715	500	nM	IC50	CHEMBL	ENSG00000073756	PTGS2		2.78	0
MCC401-L15	CID000003715	500	nM	IC50	CHEMBL	ENSG00000073756	PTGS2		2.78	0
MCC401-L15	CID000003715	400	nM	IC50	CHEMBL	ENSG00000073756	PTGS2		2.78	0
MCC401-L15	CID000003715	26	nM	IC50	CHEMBL	ENSG00000073756	PTGS2		2.78	0
MCC401-L15	CID000003715	500	nM	IC50	CHEMBL	ENSG00000073756	PTGS2		2.78	0
MCC401-L15	CID000003715	26	nM	IC50	CHEMBL	ENSG00000073756	PTGS2		2.78	0
MCC401-L15	CID000003715	220	nM	IC50	CHEMBL	ENSG00000073756	PTGS2		2.78	0
MCC401-L15	CID000003715	36	nM	IC50	CHEMBL	ENSG00000073756	PTGS2		2.78	0
MCC401-L15	CID000003715	700	nM	IC50	CHEMBL	ENSG00000073756	PTGS2		2.78	0
MCC401-L15	CID000003715	10	nM	IC50	CHEMBL	ENSG00000073756	PTGS2		2.78	0
MCC401-L15	CID000003715	40	nM	IC50	CHEMBL	ENSG00000073756	PTGS2		2.78	0
MCC401-L15	CID000003715	600	nM	IC50	CHEMBL	ENSG00000073756	PTGS2		2.78	0
MCC401-L15	CID000003715	500	nM	IC50	CHEMBL	ENSG00000073756	PTGS2		2.78	0
MCC401-L15	CID000003715	500	nM	IC50	CHEMBL	ENSG00000073756	PTGS2		2.78	0
MCC401-M16	CID000003108	8.79	nM	Ki	CHEMBL	ENSG00000112759	SLC29A1		-1.1	0
MCC401-M16	CID000003108	144.8	nM	IC50	CHEMBL	ENSG00000112759	SLC29A1		-1.1	0
MCC401-M16	CID000003108	8.18	nM	Ki	CHEMBL	ENSG00000112759	SLC29A1		-1.1	0
MCC401-M16	CID000003108	574	nM	IC50	CHEMBL	ENSG00000138735	PDE5A		2.39	0
MCC401-M16	CID000003108	520	nM	IC50	CHEMBL	ENSG00000138735	PDE5A		2.39	0
MCC401-N22	CID000024360	2.1	nM	EC50	CHEMBL	ENSG00000149554	CHEK1	CHEK1	-1.04	0
MCC401-O19	CID000002683	900	-	900	STITCH	ENSG00000181072	CHRM2		-2.32	0
MCC401-P07	CID000006279	938	-	938	STITCH	ENSG00000113580	NR3C1		1.7	0
MCC401-P07	CID000006279	13.2	nM	Ki	CHEMBL	ENSG00000113580	NR3C1		1.7	0
MCC401-P07	CID000006279	10	nM	IC50	CHEMBL	ENSG00000113580	NR3C1		1.7	0
MCC401-P07	CID000006279	13.2	nM	Ki	CHEMBL	ENSG00000113580	NR3C1		1.7	0
MCC401-P07	CID000006279	10	nM	EC50	CHEMBL	ENSG00000113580	NR3C1		1.7	0
MCC401-P07	CID000006279	10	nM	EC50	CHEMBL	ENSG00000113580	NR3C1		1.7	0
MCC401-P07	CID000006279	13.2	nM	Ki	CHEMBL	ENSG00000113580	NR3C1		1.7	0
MCC401-P07	CID000006279	13.2	nM	Ki	CHEMBL	ENSG00000113580	NR3C1		1.7	0
MCC401-P07	CID000006279	10	nM	IC50	CHEMBL	ENSG00000113580	NR3C1		1.7	0
MCC401-P07	CID000006279	10	nM	EC50	CHEMBL	ENSG00000113580	NR3C1		1.7	0
MCC401-P07	CID000006279	13.2	nM	Ki	CHEMBL	ENSG00000113580	NR3C1		1.7	0
MCC401-P09	CID000247839	811	-	811	STITCH	ENSG00000113580	NR3C1		1.7	0
MCC401-P14	CID000124886	900	-	900	STITCH	ENSG00000006625	GGCT	GGCT	-1.15	0
MCC401-P14	CID000124886	900	-	900	STITCH	ENSG00000168765	GSTM4	GSTM4	-1.4	0
MCC401-P14	CID000124886	900	-	900	STITCH	ENSG00000167325	RRM1		-1.08	0
MCC401-P14	CID000124886	900	-	900	STITCH	ENSG00000171848	RRM2	RRM2	-1.48	0
MCC401-P14	CID000124886	900	-	900	STITCH	ENSG00000176890	TYMS	TYMS	-1.11	0
MCC401-P14	CID000124886	989	-	989	STITCH	ENSG00000173221	GLRX	GLRX	1.14	0
MCC402-A20	CID005359476	814	-	814	STITCH	ENSG00000077150	NFKB2		1.33	0
MCC402-A20	CID005359476	831	-	831	STITCH	ENSG00000073756	PTGS2		2.78	0
MCC402-A20	CID005359476	900	-	900	STITCH	ENSG00000204490	TNF		3.17	0
MCC402-B04	CID000004912	800	-	800	STITCH	ENSG00000198848	CES1		-1.42	0
MCC402-B04	CID000004912	982	-	982	STITCH	ENSG00000162692	VCAM1		1.8	0
MCC402-B04	CID000004912	968	-	968	STITCH	ENSG00000165029	ABCA1		3.58	0
MCC402-C15	CID000004680	417	nM	Ki	CHEMBL	ENSG00000152270	PDE3B		-1.19	0
MCC402-C15	CID000004680	279	nM	Ki	CHEMBL	ENSG00000172572	PDE3A		4.75	0
MCC402-D04	CID000004199	813	-	813	STITCH	ENSG00000189221	MAOA		1.67	0
MCC402-E03	CID000005904	800	-	800	STITCH	ENSG00000163406	SLC15A2		-1.9	0
MCC402-E03	CID000005904	800	-	800	STITCH	ENSG00000197208	SLC22A4		2.5	0
MCC402-E18	CID000005508	934	-	934	STITCH	ENSG00000073756	PTGS2		2.78	0
MCC402-E18	CID000005508	800	-	800	STITCH	ENSG00000151790	TDO2		5.44	0
MCC402-F06	CID000004848	270	nM	Ki	CHEMBL	ENSG00000181072	CHRM2		-2.32	0
MCC402-F06	CID000004848	968.2	nM	IC50	CHEMBL	ENSG00000181072	CHRM2		-2.32	0
MCC402-F13	CID005281607	944	-	944	STITCH	ENSG00000138061	CYP1B1		3.33	0
MCC402-F13	CID005281607	948	-	948	STITCH	ENSG00000140465	CYP1A1		1.83	0
MCC402-G09	CID000004828	0.52	nM	Ki	CHEMBL	ENSG00000043591	ADRB1	ADRB1	-2.01	0
MCC402-G09	CID000004828	0.4	nM	Ki	CHEMBL	ENSG00000169252	ADRB2		4.75	0
MCC402-I21	CID000004919	980	-	980	STITCH	ENSG00000181072	CHRM2		-2.32	0
MCC402-J04	CID000005359	894	-	894	STITCH	ENSG00000073756	PTGS2		2.78	0
MCC402-J05	CID000005819	969	-	969	STITCH	ENSG00000211448	DIO2		3.26	0
MCC402-K08	CID005001396	962	-	962	STITCH	ENSG00000117525	F3	F3	1.93	0
MCC402-K08	CID005001396	963	-	963	STITCH	ENSG00000140465	CYP1A1		1.83	0
MCC402-K11	CID000004940	800	-	800	STITCH	ENSG00000181072	CHRM2		-2.32	0
MCC402-K15	CID000657298	904	-	904	STITCH	ENSG00000211448	DIO2		3.26	0
MCC402-M05	CID000004993	250	nM	Ki	CHEMBL	ENSG00000228716	DHFR		-1.26	0
MCC402-M05	CID000004993	98	nM	Ki	CHEMBL	ENSG00000228716	DHFR		-1.26	0
MCC402-M05	CID000004993	11	nM	Ki	CHEMBL	ENSG00000228716	DHFR		-1.26	0
MCC402-M05	CID000004993	120	nM	Ki	CHEMBL	ENSG00000228716	DHFR		-1.26	0
MCC402-N14	CID000445354	915	-	915	STITCH	ENSG00000198848	CES1		-1.42	0
MCC402-N14	CID000445354	957	-	957	STITCH	ENSG00000121039	RDH10		1.52	0
MCC402-N14	CID000445354	800	-	800	STITCH	ENSG00000140465	CYP1A1		1.83	0
MCC402-O09	CID000000338	992	-	992	STITCH	ENSG00000073756	PTGS2		2.78	0
MCC402-P07	CID000003339	1000	nM	IC50	CHEMBL	ENSG00000186951	PPARA		1.81	0
MCC402-P17	CID000004044	967	-	967	STITCH	ENSG00000073756	PTGS2		2.78	0
MCC403-A20	CID000009687	900	-	900	STITCH	ENSG00000184371	CSF1		1.69	0
MCC403-A20	CID000009687	909	-	909	STITCH	ENSG00000172020	GAP43		3.04	0
MCC403-B07	CID005280531	926	-	926	STITCH	ENSG00000198848	CES1		-1.42	0
MCC403-C19	CID000039042	981	-	981	STITCH	ENSG00000106366	SERPINE1	SERPINE1	4.15	0
MCC403-C19	CID000039042	987	-	987	STITCH	ENSG00000186951	PPARA		1.81	0
MCC403-C19	CID000039042	954	-	954	STITCH	ENSG00000175445	LPL		3.11	0
MCC403-C19	CID000039042	800	-	800	STITCH	ENSG00000140465	CYP1A1		1.83	0
MCC403-D03	CID000004630	660	nM	Ki	CHEMBL	ENSG00000181072	CHRM2		-2.32	0
MCC403-D03	CID000004630	17	nM	Ki	CHEMBL	ENSG00000181072	CHRM2		-2.32	0
MCC403-D15	CID000004409	948	-	948	STITCH	ENSG00000073756	PTGS2		2.78	0
MCC403-D20	CID000008371	869	-	869	STITCH	ENSG00000198848	CES1		-1.42	0
MCC403-D20	CID000008371	83.9	nM	Ki	CHEMBL	ENSG00000198848	CES1		-1.42	0
MCC403-F21	CID000000923	900	-	900	STITCH	ENSG00000077522	ACTN2	ACTN2	-2.64	0
MCC403-F21	CID000000923	900	-	900	STITCH	ENSG00000154734	ADAMTS1	ADAMTS1	-1.21	0
MCC403-F21	CID000000923	853	-	853	STITCH	ENSG00000145386	CCNA2		-1.34	0
MCC403-F21	CID000000923	844	-	844	STITCH	ENSG00000107736	CDH23		-2.07	0
MCC403-F21	CID000000923	900	-	900	STITCH	ENSG00000115392	FANCL		-1.07	0
MCC403-F21	CID000000923	906	-	906	STITCH	ENSG00000026103	FAS	FAS	-1.31	0
MCC403-F21	CID000000923	983	-	983	STITCH	ENSG00000164418	GRIK2		-1.33	0
MCC403-F21	CID000000923	844	-	844	STITCH	ENSG00000118513	MYB		-2.04	0
MCC403-F21	CID000000923	900	-	900	STITCH	ENSG00000171848	RRM2	RRM2	-1.48	0
MCC403-F21	CID000000923	900	-	900	STITCH	ENSG00000102098	SCML2		-1.24	0
MCC403-F21	CID000000923	985	-	985	STITCH	ENSG00000166828	SCNN1G		-5.31	0
MCC403-F21	CID000000923	941	-	941	STITCH	ENSG00000185052	SLC24A3		-1.69	0
MCC403-F21	CID000000923	900	-	900	STITCH	ENSG00000017483	SLC38A5		-1.75	0
MCC403-F21	CID000000923	923	-	923	STITCH	ENSG00000138074	SLC5A6		-1.69	0
MCC403-F21	CID000000923	900	-	900	STITCH	ENSG00000108064	TFAM		-1.04	0
MCC403-F21	CID000000923	918	-	918	STITCH	ENSG00000114491	UMPS		-1.18	0
MCC403-F21	CID000000923	908	-	908	STITCH	ENSG00000197208	SLC22A4		2.5	0
MCC403-F21	CID000000923	913	-	913	STITCH	ENSG00000087245	MMP2		1.49	0
MCC403-F21	CID000000923	900	-	900	STITCH	ENSG00000124788	ATXN1		1.29	0
MCC403-F21	CID000000923	900	-	900	STITCH	ENSG00000137198	GMPR		3.32	0
MCC403-F21	CID000000923	945	-	945	STITCH	ENSG00000106688	SLC1A1		1.29	0
MCC403-F21	CID000000923	900	-	900	STITCH	ENSG00000108854	SMURF2		1.73	0
MCC403-F21	CID000000923	913	-	913	STITCH	ENSG00000186951	PPARA		1.81	0
MCC403-F21	CID000000923	918	-	918	STITCH	ENSG00000023445	BIRC3		3.41	0
MCC403-F21	CID000000923	908	-	908	STITCH	ENSG00000154229	PRKCA		2.25	0
MCC403-F21	CID000000923	818	-	818	STITCH	ENSG00000154188	ANGPT1		1.24	0
MCC403-F21	CID000000923	900	-	900	STITCH	ENSG00000163297	ANTXR2		2.47	0
MCC403-F21	CID000000923	907	-	907	STITCH	ENSG00000157227	MMP14		1.72	0
MCC403-F21	CID000000923	908	-	908	STITCH	ENSG00000105976	MET		1.73	0
MCC403-F21	CID000000923	910	-	910	STITCH	ENSG00000181104	F2R		1.43	0
MCC403-F21	CID000000923	913	-	913	STITCH	ENSG00000116678	LEPR		1.63	0
MCC403-F21	CID000000923	930	-	930	STITCH	ENSG00000117525	F3	F3	1.93	0
MCC403-F21	CID000000923	904	-	904	STITCH	ENSG00000127329	PTPRB		3.36	0
MCC403-F21	CID000000923	900	-	900	STITCH	ENSG00000145349	CAMK2D	CAMK2D	1.28	0
MCC403-F21	CID000000923	900	-	900	STITCH	ENSG00000135047	CTSL		1.01	0
MCC403-F21	CID000000923	900	-	900	STITCH	ENSG00000186591	UBE2H	UBE2H	1.25	0
MCC403-F21	CID000000923	900	-	900	STITCH	ENSG00000095637	SORBS1		2.11	0
MCC403-F21	CID000000923	844	-	844	STITCH	ENSG00000076356	PLXNA2		3.43	0
MCC403-F21	CID000000923	927	-	927	STITCH	ENSG00000143153	ATP1B1		1.04	0
MCC403-F21	CID000000923	900	-	900	STITCH	ENSG00000143320	CRABP2		2.17	0
MCC403-F21	CID000000923	913	-	913	STITCH	ENSG00000010810	FYN	FYN	1.13	0
MCC403-F21	CID000000923	900	-	900	STITCH	ENSG00000196754	S100A2		1.9	0
MCC403-F21	CID000000923	911	-	911	STITCH	ENSG00000122861	PLAU		3.69	0
MCC403-F21	CID000000923	900	-	900	STITCH	ENSG00000137193	PIM1		1.78	0
MCC403-F21	CID000000923	844	-	844	STITCH	ENSG00000196975	ANXA4		1.94	0
MCC403-F21	CID000000923	844	-	844	STITCH	ENSG00000197646	PDCD1LG2	PDCD1LG2	2.15	0
MCC403-F21	CID000000923	945	-	945	STITCH	ENSG00000169432	SCN9A		2.14	0
MCC403-F21	CID000000923	900	-	900	STITCH	ENSG00000154310	TNIK		5.32	0
MCC403-F21	CID000000923	908	-	908	STITCH	ENSG00000223532	HLA-B		1.87	0
MCC403-F21	CID000000923	927	-	927	STITCH	ENSG00000050438	SLC4A8		1.89	0
MCC403-F21	CID000000923	900	-	900	STITCH	ENSG00000135919	SERPINE2	SERPINE2	1.86	0
MCC403-F21	CID000000923	900	-	900	STITCH	ENSG00000144724	PTPRG	PTPRG	1.02	0
MCC403-F21	CID000000923	862	-	862	STITCH	ENSG00000171867	PRNP		1.07	0
MCC403-G19	CID000006197	Manual	Manual	Manual	Manual	ENSG00000232810	TNF		3.17	0
MCC403-G19	CID000006197	Manual	Manual	Manual	Manual	ENSG00000232810	TNF		3.17	0
MCC403-H15	CID000002783	996	-	996	STITCH	ENSG00000043591	ADRB1	ADRB1	-2.01	0
MCC403-H15	CID000002783	818	-	818	STITCH	ENSG00000188778	ADRB3		-3.64	0
MCC403-H15	CID000002783	998	-	998	STITCH	ENSG00000169252	ADRB2		4.75	0
MCC403-H15	CID000002783	962	-	962	STITCH	ENSG00000134259	NGF		1.57	0
MCC403-H15	CID000002783	800	-	800	STITCH	ENSG00000140465	CYP1A1		1.83	0
MCC403-H15	CID000002783	800	-	800	STITCH	ENSG00000228321	TNF		3.17	0
MCC403-H17	CID000032798	979	-	979	STITCH	ENSG00000113580	NR3C1		1.7	0
MCC403-H17	CID000032798	800	-	800	STITCH	ENSG00000140465	CYP1A1		1.83	0
MCC403-I08	CID051508717	859	-	859	STITCH	ENSG00000073756	PTGS2		2.78	0
MCC403-K10	CID000003229	887	-	887	STITCH	ENSG00000131747	TOP2A		-1.07	0
MCC403-K16	CID005284557	856	-	856	STITCH	ENSG00000113580	NR3C1		1.7	0
MCC403-L22	CID000003961	923	-	923	STITCH	ENSG00000087245	MMP2		1.49	0
MCC403-L22	CID000003961	984	-	984	STITCH	ENSG00000106366	SERPINE1	SERPINE1	4.15	0
MCC403-L22	CID000003961	984	-	984	STITCH	ENSG00000078401	EDN1		3.83	0
MCC403-O17	CID000004507	0.25	nM	Ki	CHEMBL	ENSG00000151067	CACNA1C		2.27	0
MCC403-O17	CID000004507	0.26	nM	Kd	CHEMBL	ENSG00000151067	CACNA1C		2.27	0
MCC403-P15	CID000000892	905	-	905	STITCH	ENSG00000163624	CDS1		-2.43	0
MCC403-P15	CID000000892	905	-	905	STITCH	ENSG00000105851	PIK3CG	PIK3CG	-1.07	0
MCC405-C17	CID000022382	986	-	986	STITCH	ENSG00000189221	MAOA		1.67	0
MCC405-C20	CID000000790	900	-	900	STITCH	ENSG00000181072	CHRM2		-2.32	0
MCC405-C20	CID000000790	990	-	990	STITCH	ENSG00000174669	SLC29A2		-1.37	0
MCC405-D12	CID000445154	996	nM	IC50	CHEMBL	ENSG00000073756	PTGS2		2.78	0
MCC405-D12	CID000445154	990	nM	IC50	CHEMBL	ENSG00000073756	PTGS2		2.78	0
MCC405-E17	CID000222528	900	-	900	STITCH	ENSG00000043591	ADRB1	ADRB1	-2.01	0
MCC405-E17	CID000222528	900	-	900	STITCH	ENSG00000188778	ADRB3		-3.64	0
MCC405-E17	CID000222528	900	-	900	STITCH	ENSG00000175868	CALCB		-2.69	0
MCC405-E17	CID000222528	900	-	900	STITCH	ENSG00000148926	ADM	ADM	2.82	0
MCC405-E17	CID000222528	900	-	900	STITCH	ENSG00000160013	PTGIR		2.86	0
MCC405-E17	CID000222528	904	-	904	STITCH	ENSG00000170425	ADORA2B		1.21	0
MCC405-E17	CID000222528	900	-	900	STITCH	ENSG00000169252	ADRB2		4.75	0
MCC405-E17	CID000222528	900	-	900	STITCH	ENSG00000174233	ADCY6		1.39	0
MCC405-E17	CID000222528	900	-	900	STITCH	ENSG00000186469	GNG2		1.81	0
MCC405-E17	CID000222528	906	-	906	STITCH	ENSG00000087494	PTHLH		2.22	0
MCC405-G13	CID000010114	929	-	929	STITCH	ENSG00000113580	NR3C1		1.7	0
MCC405-I11	CID011020241	909	-	909	STITCH	ENSG00000108821	COL1A1		1.76	0
MCC405-I11	CID011020241	907	-	907	STITCH	ENSG00000173221	GLRX	GLRX	1.14	0
MCC405-I11	CID011020241	825	-	825	STITCH	ENSG00000129151	BBOX1		7.59	0
MCC405-I11	CID011020241	916	-	916	STITCH	ENSG00000164692	COL1A2		3.8	0
MCC405-I11	CID011020241	900	-	900	STITCH	ENSG00000168542	COL3A1		2.44	0
MCC405-I11	CID011020241	900	-	900	STITCH	ENSG00000090530	LEPREL1		2.05	0
MCC405-I11	CID011020241	934	-	934	STITCH	ENSG00000071967	CYBRD1		1.81	0
MCC405-I17	CID000013730	913	-	913	STITCH	ENSG00000135318	NT5E		2.87	0
MCC405-K05	CID000004055	819	-	819	STITCH	ENSG00000164045	CDC25A		-1.57	0
MCC405-K05	CID000004055	993	-	993	STITCH	ENSG00000181019	NQO1		1.64	0
MCC405-K05	CID000004055	989	-	989	STITCH	ENSG00000138356	AOX1		1.43	0
MCC405-K05	CID000004055	813	-	813	STITCH	ENSG00000140465	CYP1A1		1.83	0
MCC405-N19	CID000009750	900	-	900	STITCH	ENSG00000145386	CCNA2		-1.34	0
MCC405-N19	CID000009750	985	-	985	STITCH	ENSG00000089250	NOS1		-2.76	0
MCC405-N19	CID000009750	936	-	936	STITCH	ENSG00000142623	PADI1		-2.4	0
MCC405-N19	CID000009750	920	-	920	STITCH	ENSG00000117115	PADI2		-4.37	0
MCC405-N19	CID000009750	905	-	905	STITCH	ENSG00000152402	GUCY1A2		3.26	0
MCC405-N19	CID000009750	905	-	905	STITCH	ENSG00000061918	GUCY1B3		2.64	0
MCC405-N19	CID000009750	993	-	993	STITCH	ENSG00000153904	DDAH1		1.13	0
MCC405-N19	CID000009750	905	-	905	STITCH	ENSG00000164116	GUCY1A3		4.39	0
MCC405-N19	CID000009750	900	-	900	STITCH	ENSG00000223532	HLA-B		1.87	0
MCC405-O04	CID005280442	947	-	947	STITCH	ENSG00000138061	CYP1B1		3.33	0
MCC405-O04	CID005280442	944	-	944	STITCH	ENSG00000140465	CYP1A1		1.83	0
MCC405-O04	CID005280442	7	nM	IC50	CHEMBL	ENSG00000138061	CYP1B1		3.33	0
MCC405-O04	CID005280442	80	nM	IC50	CHEMBL	ENSG00000140465	CYP1A1		1.83	0
MCC406-B03	CID000026934	800	-	800	STITCH	ENSG00000043591	ADRB1	ADRB1	-2.01	0
MCC406-B03	CID000026934	811	-	811	STITCH	ENSG00000189221	MAOA		1.67	0
MCC406-C16	CID000187790	900	-	900	STITCH	ENSG00000135318	NT5E		2.87	0
MCC406-D17	CID005360373	800	-	800	STITCH	ENSG00000105486	LIG1		-1.18	0
MCC406-E16	CID000002541	986	-	986	STITCH	ENSG00000106366	SERPINE1	SERPINE1	4.15	0
MCC406-J09	CID000006000	969	-	969	STITCH	ENSG00000181072	CHRM2		-2.32	0
MCC406-L09	CID000001979	928	-	928	STITCH	ENSG00000181072	CHRM2		-2.32	0
MCC406-N06	CID000002662	79	nM	IC50	CHEMBL	ENSG00000073756	PTGS2		2.78	0
MCC406-N06	CID000002662	39.81	nM	IC50	CHEMBL	ENSG00000073756	PTGS2		2.78	0
MCC406-N06	CID000002662	36	nM	IC50	CHEMBL	ENSG00000073756	PTGS2		2.78	0
MCC406-N06	CID000002662	530	nM	IC50	CHEMBL	ENSG00000073756	PTGS2		2.78	0
MCC406-N06	CID000002662	110	nM	IC50	CHEMBL	ENSG00000073756	PTGS2		2.78	0
MCC406-N06	CID000002662	40	nM	IC50	CHEMBL	ENSG00000073756	PTGS2		2.78	0
MCC406-N06	CID000002662	2	nM	IC50	CHEMBL	ENSG00000073756	PTGS2		2.78	0
MCC406-N06	CID000002662	1000	nM	IC50	CHEMBL	ENSG00000073756	PTGS2		2.78	0
MCC406-N06	CID000002662	230	nM	IC50	CHEMBL	ENSG00000073756	PTGS2		2.78	0
MCC406-N06	CID000002662	2	nM	IC50	CHEMBL	ENSG00000073756	PTGS2		2.78	0
MCC406-N06	CID000002662	1000	nM	IC50	CHEMBL	ENSG00000073756	PTGS2		2.78	0
MCC406-N06	CID000002662	2	nM	IC50	CHEMBL	ENSG00000073756	PTGS2		2.78	0
MCC406-N06	CID000002662	1000	nM	IC50	CHEMBL	ENSG00000073756	PTGS2		2.78	0
MCC406-N06	CID000002662	2	nM	IC50	CHEMBL	ENSG00000073756	PTGS2		2.78	0
MCC406-N06	CID000002662	1000	nM	IC50	CHEMBL	ENSG00000073756	PTGS2		2.78	0
MCC406-N06	CID000002662	1000	nM	IC50	CHEMBL	ENSG00000073756	PTGS2		2.78	0
MCC406-N06	CID000002662	40	nM	IC50	CHEMBL	ENSG00000073756	PTGS2		2.78	0
MCC406-N06	CID000002662	36	nM	IC50	CHEMBL	ENSG00000073756	PTGS2		2.78	0
MCC406-N06	CID000002662	68	nM	IC50	CHEMBL	ENSG00000073756	PTGS2		2.78	0
MCC406-N06	CID000002662	6	nM	IC50	CHEMBL	ENSG00000073756	PTGS2		2.78	0
MCC406-N06	CID000002662	6.8	nM	IC50	CHEMBL	ENSG00000073756	PTGS2		2.78	0
MCC406-N06	CID000002662	18	nM	Ki	CHEMBL	ENSG00000074410	CA12		3.42	0
MCC406-N06	CID000002662	330	nM	IC50	CHEMBL	ENSG00000073756	PTGS2		2.78	0
MCC406-N06	CID000002662	2.2	nM	IC50	CHEMBL	ENSG00000073756	PTGS2		2.78	0
MCC406-N06	CID000002662	36	nM	IC50	CHEMBL	ENSG00000073756	PTGS2		2.78	0
MCC406-N06	CID000002662	350	nM	IC50	CHEMBL	ENSG00000073756	PTGS2		2.78	0
MCC406-N06	CID000002662	35	nM	IC50	CHEMBL	ENSG00000073756	PTGS2		2.78	0
MCC406-N06	CID000002662	540	nM	IC50	CHEMBL	ENSG00000073756	PTGS2		2.78	0
MCC406-N06	CID000002662	60	nM	IC50	CHEMBL	ENSG00000073756	PTGS2		2.78	0
MCC406-N06	CID000002662	0.52	nM	IC50	CHEMBL	ENSG00000073756	PTGS2		2.78	0
MCC406-N06	CID000002662	70	nM	IC50	CHEMBL	ENSG00000073756	PTGS2		2.78	0
MCC406-N06	CID000002662	63	nM	IC50	CHEMBL	ENSG00000073756	PTGS2		2.78	0
MCC406-N06	CID000002662	68	nM	IC50	CHEMBL	ENSG00000073756	PTGS2		2.78	0
MCC406-N06	CID000002662	336	nM	IC50	CHEMBL	ENSG00000073756	PTGS2		2.78	0
MCC406-N06	CID000002662	120	nM	IC50	CHEMBL	ENSG00000073756	PTGS2		2.78	0
MCC406-N06	CID000002662	800	nM	IC50	CHEMBL	ENSG00000073756	PTGS2		2.78	0
MCC406-P10	CID000004829	903	-	903	STITCH	ENSG00000172216	CEBPB		-1.4	0
MCC406-P10	CID000004829	900	-	900	STITCH	ENSG00000137574	TGS1		-1.28	0
MCC406-P10	CID000004829	924	-	924	STITCH	ENSG00000106366	SERPINE1	SERPINE1	4.15	0
MCC406-P10	CID000004829	982	-	982	STITCH	ENSG00000108691	CCL2		4.28	0
MCC406-P10	CID000004829	988	-	988	STITCH	ENSG00000186951	PPARA		1.81	0
MCC406-P10	CID000004829	984	-	984	STITCH	ENSG00000175445	LPL		3.11	0
MCC406-P10	CID000004829	900	-	900	STITCH	ENSG00000164330	EBF1		3.72	0
MCC406-P10	CID000004829	983	-	983	STITCH	ENSG00000073756	PTGS2		2.78	0
MCC406-P10	CID000004829	900	-	900	STITCH	ENSG00000204490	TNF		3.17	0
MCC406-P12	CID000072435	Manual	Manual	Manual	Manual	ENSG00000170312	CDK1		-1.49	0
MCC406-P15	CID000000001	905	-	905	STITCH	ENSG00000064300	NGFR		-2.59	0
MCC407-B20	CID000060822	983	-	983	STITCH	ENSG00000106366	SERPINE1	SERPINE1	4.15	0
MCC407-B20	CID000060822	984	-	984	STITCH	ENSG00000108691	CCL2		4.28	0
MCC407-B20	CID000060822	800	-	800	STITCH	ENSG00000106546	AHR	AHR	1.1	0
MCC407-B20	CID000060822	987	-	987	STITCH	ENSG00000162692	VCAM1		1.8	0
MCC407-B20	CID000060822	983	-	983	STITCH	ENSG00000175445	LPL		3.11	0
MCC407-B22	CID000033624	989	-	989	STITCH	ENSG00000043591	ADRB1	ADRB1	-2.01	0
MCC407-B22	CID000033624	941	-	941	STITCH	ENSG00000188778	ADRB3		-3.64	0
MCC407-B22	CID000033624	995	-	995	STITCH	ENSG00000169252	ADRB2		4.75	0
MCC407-D16	CID000441867	Manual	Manual	Manual	Manual	ENSG00000026103	FAS	FAS	-1.31	0
MCC407-D20	CID001548943	900	-	900	STITCH	ENSG00000198400	NTRK1		-1.5	0
MCC407-J06	CID000009878	979	-	979	STITCH	ENSG00000113580	NR3C1		1.7	0
MCC407-N16	CID000004366	90	nM	IC50	CHEMBL	ENSG00000089250	NOS1		-2.76	0
MCC407-N16	CID000004366	890	nM	IC50	CHEMBL	ENSG00000089250	NOS1		-2.76	0
MCC501-D15	CID000225609	900	-	900	STITCH	ENSG00000113580	NR3C1		1.7	0
MCC501-E11	CID000001983	900	-	900	STITCH	ENSG00000116962	NID1		2.96	0
MCC501-E11	CID000001983	996	-	996	STITCH	ENSG00000073756	PTGS2		2.78	0
MCC501-E11	CID000001983	933	-	933	STITCH	ENSG00000140465	CYP1A1		1.83	0
MCC501-E13	CID000001986	5.7	nM	Ki	CHEMBL	ENSG00000074410	CA12		3.42	0
MCC501-E13	CID000001986	5.7	nM	Ki	CHEMBL	ENSG00000074410	CA12		3.42	0
MCC501-E13	CID000001986	5.7	nM	Ki	CHEMBL	ENSG00000074410	CA12		3.42	0
MCC501-E13	CID000001986	5.7	nM	Ki	CHEMBL	ENSG00000074410	CA12		3.42	0
MCC501-E13	CID000001986	5.7	nM	Ki	CHEMBL	ENSG00000074410	CA12		3.42	0
MCC501-E13	CID000001986	5.7	nM	Ki	CHEMBL	ENSG00000074410	CA12		3.42	0
MCC501-E13	CID000001986	5.7	nM	Ki	CHEMBL	ENSG00000074410	CA12		3.42	0
MCC501-E13	CID000001986	5.7	nM	Ki	CHEMBL	ENSG00000074410	CA12		3.42	0
MCC501-E13	CID000001986	5.7	nM	Ki	CHEMBL	ENSG00000074410	CA12		3.42	0
MCC501-E13	CID000001986	5.7	nM	Ki	CHEMBL	ENSG00000074410	CA12		3.42	0
MCC501-E13	CID000001986	5.7	nM	Ki	CHEMBL	ENSG00000074410	CA12		3.42	0
MCC501-E13	CID000001986	5.7	nM	Ki	CHEMBL	ENSG00000074410	CA12		3.42	0
MCC501-E13	CID000001986	5.7	nM	Ki	CHEMBL	ENSG00000074410	CA12		3.42	0
MCC501-E13	CID000001986	5.7	nM	Ki	CHEMBL	ENSG00000074410	CA12		3.42	0
MCC501-E13	CID000001986	5.7	nM	Ki	CHEMBL	ENSG00000074410	CA12		3.42	0
MCC501-E13	CID000001986	5.7	nM	Ki	CHEMBL	ENSG00000074410	CA12		3.42	0
MCC501-E13	CID000001986	5.7	nM	Ki	CHEMBL	ENSG00000074410	CA12		3.42	0
MCC501-E17	CID000000187	992	-	992	STITCH	ENSG00000181072	CHRM2		-2.32	0
MCC501-E17	CID000000187	900	-	900	STITCH	ENSG00000156049	GNA14		-1.89	0
MCC501-E17	CID000000187	900	-	900	STITCH	ENSG00000179097	HTR1F		-1.99	0
MCC501-E17	CID000000187	900	-	900	STITCH	ENSG00000164128	NPY1R		-3.4	0
MCC501-E17	CID000000187	900	-	900	STITCH	ENSG00000164129	NPY5R		-2.13	0
MCC501-E17	CID000000187	931	-	931	STITCH	ENSG00000169860	P2RY1		-2.1	0
MCC501-E17	CID000000187	915	-	915	STITCH	ENSG00000181195	PENK		-1.85	0
MCC501-E17	CID000000187	900	-	900	STITCH	ENSG00000173868	PHOSPHO1		-3.72	0
MCC501-E17	CID000000187	900	-	900	STITCH	ENSG00000169618	PROKR1		-3.21	0
MCC501-E17	CID000000187	900	-	900	STITCH	ENSG00000050628	PTGER3	PTGER3	-2.55	0
MCC501-E17	CID000000187	900	-	900	STITCH	ENSG00000186867	QRFPR		-3.2	0
MCC501-E17	CID000000187	907	-	907	STITCH	ENSG00000049247	UTS2	UTS2	-3.11	0
MCC501-E17	CID000000187	900	-	900	STITCH	ENSG00000119714	GPR68		2.65	0
MCC501-E17	CID000000187	900	-	900	STITCH	ENSG00000164220	F2RL2		2.01	0
MCC501-E17	CID000000187	913	-	913	STITCH	ENSG00000164251	F2RL1		3.97	0
MCC501-E17	CID000000187	900	-	900	STITCH	ENSG00000147509	RGS20	RGS20	2.41	0
MCC501-E17	CID000000187	923	-	923	STITCH	ENSG00000163485	ADORA1		3.4	0
MCC501-E17	CID000000187	900	-	900	STITCH	ENSG00000174233	ADCY6		1.39	0
MCC501-E17	CID000000187	935	-	935	STITCH	ENSG00000151617	EDNRA		2.57	0
MCC501-E17	CID000000187	909	-	909	STITCH	ENSG00000181104	F2R		1.43	0
MCC501-E17	CID000000187	913	-	913	STITCH	ENSG00000186469	GNG2		1.81	0
MCC501-E17	CID000000187	922	-	922	STITCH	ENSG00000182621	PLCB1		1.04	0
MCC501-E17	CID000000187	907	-	907	STITCH	ENSG00000127955	GNAI1		1.49	0
MCC501-E17	CID000000187	920	-	920	STITCH	ENSG00000213694	S1PR3	S1PR3	1.35	0
MCC501-E17	CID000000187	900	-	900	STITCH	ENSG00000148908	RGS10		1.11	0
MCC501-E17	CID000000187	900	-	900	STITCH	ENSG00000122420	PTGFR		1.69	0
MCC501-E17	CID000000187	900	-	900	STITCH	ENSG00000137968	SLC44A5		3.68	0
MCC501-E17	CID000000187	943	-	943	STITCH	ENSG00000078401	EDN1		3.83	0
MCC501-E17	CID000000187	915	-	915	STITCH	ENSG00000117152	RGS4		4.12	0
MCC501-E17	CID000000187	900	-	900	STITCH	ENSG00000235030	IER3		2.46	0
MCC501-F05	CID005323714	800	-	800	STITCH	ENSG00000189221	MAOA		1.67	0
MCC501-G13	CID000000813	946	-	946	STITCH	ENSG00000177301	KCNA2		-2.19	0
MCC501-G13	CID000000813	931	-	931	STITCH	ENSG00000171126	KCNG3		-2.42	0
MCC501-G13	CID000000813	910	-	910	STITCH	ENSG00000140015	KCNH5		-2.98	0
MCC501-G13	CID000000813	900	-	900	STITCH	ENSG00000184611	KCNH7		-2.97	0
MCC501-G13	CID000000813	953	-	953	STITCH	ENSG00000184185	KCNJ12		-1.17	0
MCC501-G13	CID000000813	914	-	914	STITCH	ENSG00000105642	KCNN1		-2.79	0
MCC501-G13	CID000000813	928	-	928	STITCH	ENSG00000185052	SLC24A3		-1.69	0
MCC501-G13	CID000000813	936	-	936	STITCH	ENSG00000135643	KCNMB4		2.38	0
MCC501-G13	CID000000813	908	-	908	STITCH	ENSG00000106688	SLC1A1		1.29	0
MCC501-G13	CID000000813	940	-	940	STITCH	ENSG00000104783	KCNN4		3.82	0
MCC501-G13	CID000000813	909	-	909	STITCH	ENSG00000143473	KCNH1		4.32	0
MCC501-G13	CID000000813	959	-	959	STITCH	ENSG00000156113	KCNMA1		2.6	0
MCC501-G13	CID000000813	920	-	920	STITCH	ENSG00000186469	GNG2		1.81	0
MCC501-G13	CID000000813	930	-	930	STITCH	ENSG00000143153	ATP1B1		1.04	0
MCC501-H12	CID000004120	932	-	932	STITCH	ENSG00000181072	CHRM2		-2.32	0
MCC501-I07	CID000006249	800	-	800	STITCH	ENSG00000163406	SLC15A2		-1.9	0
MCC501-J05	CID005702066	800	-	800	STITCH	ENSG00000181072	CHRM2		-2.32	0
MCC501-J12	CID000005892	900	-	900	STITCH	ENSG00000197594	ENPP1		-1.28	0
MCC501-J12	CID000005892	900	-	900	STITCH	ENSG00000105486	LIG1		-1.18	0
MCC501-J12	CID000005892	900	-	900	STITCH	ENSG00000135069	PSAT1		-1.26	0
MCC501-J12	CID000005892	990	-	990	STITCH	ENSG00000140263	SORD		-1.28	0
MCC501-J12	CID000005892	900	-	900	STITCH	ENSG00000064763	FAR2		2.59	0
MCC501-J12	CID000005892	900	-	900	STITCH	ENSG00000121039	RDH10		1.52	0
MCC501-J12	CID000005892	900	-	900	STITCH	ENSG00000129151	BBOX1		7.59	0
MCC501-J12	CID000005892	917	-	917	STITCH	ENSG00000109743	BST1		2.38	0
MCC501-J12	CID000005892	900	-	900	STITCH	ENSG00000155893	ACPL2	ACPL2	1.47	0
MCC501-J12	CID000005892	907	-	907	STITCH	ENSG00000166741	NNMT		2.28	0
MCC501-J12	CID000005892	900	-	900	STITCH	ENSG00000071967	CYBRD1		1.81	0
MCC501-J12	CID000005892	900	-	900	STITCH	ENSG00000180801	ARSJ		3.27	0
MCC501-J12	CID000005892	900	-	900	STITCH	ENSG00000166949	SMAD3		1.74	0
MCC501-J12	CID000005892	900	-	900	STITCH	ENSG00000189221	MAOA		1.67	0
MCC501-J12	CID000005892	900	-	900	STITCH	ENSG00000006756	ARSD		2.18	0
MCC501-K05	CID000021700	934	-	934	STITCH	ENSG00000113580	NR3C1		1.7	0
MCC501-K06	CID025201794	999	-	999	STITCH	ENSG00000181019	NQO1		1.64	0
MCC501-K11	CID000002337	800	-	800	STITCH	ENSG00000198848	CES1		-1.42	0
MCC501-K13	CID000002343	800	-	800	STITCH	ENSG00000074410	CA12		3.42	0
MCC501-K14	CID000448537	987	-	987	STITCH	ENSG00000113580	NR3C1		1.7	0
MCC501-K17	CID005280489	909	-	909	STITCH	ENSG00000121039	RDH10		1.52	0
MCC501-L17	CID000003718	800	-	800	STITCH	ENSG00000073756	PTGS2		2.78	0
MCC501-L22	CID000005090	800	-	800	STITCH	ENSG00000049540	ELN		-1.19	0
MCC501-L22	CID000005090	998	-	998	STITCH	ENSG00000073756	PTGS2		2.78	0
MCC501-L22	CID000005090	12	nM	IC50	CHEMBL	ENSG00000073756	PTGS2		2.78	0
MCC501-L22	CID000005090	760	nM	IC50	CHEMBL	ENSG00000073756	PTGS2		2.78	0
MCC501-L22	CID000005090	57	nM	IC50	CHEMBL	ENSG00000073756	PTGS2		2.78	0
MCC501-L22	CID000005090	280	nM	IC50	CHEMBL	ENSG00000073756	PTGS2		2.78	0
MCC501-L22	CID000005090	20	nM	IC50	CHEMBL	ENSG00000073756	PTGS2		2.78	0
MCC501-L22	CID000005090	500	nM	IC50	CHEMBL	ENSG00000073756	PTGS2		2.78	0
MCC501-L22	CID000005090	20	nM	IC50	CHEMBL	ENSG00000073756	PTGS2		2.78	0
MCC501-L22	CID000005090	500	nM	IC50	CHEMBL	ENSG00000073756	PTGS2		2.78	0
MCC501-L22	CID000005090	340	nM	IC50	CHEMBL	ENSG00000073756	PTGS2		2.78	0
MCC501-L22	CID000005090	20	nM	IC50	CHEMBL	ENSG00000073756	PTGS2		2.78	0
MCC501-L22	CID000005090	500	nM	IC50	CHEMBL	ENSG00000073756	PTGS2		2.78	0
MCC501-L22	CID000005090	20	nM	IC50	CHEMBL	ENSG00000073756	PTGS2		2.78	0
MCC501-L22	CID000005090	500	nM	IC50	CHEMBL	ENSG00000073756	PTGS2		2.78	0
MCC501-L22	CID000005090	500	nM	IC50	CHEMBL	ENSG00000073756	PTGS2		2.78	0
MCC501-L22	CID000005090	500	nM	IC50	CHEMBL	ENSG00000073756	PTGS2		2.78	0
MCC501-L22	CID000005090	32	nM	IC50	CHEMBL	ENSG00000073756	PTGS2		2.78	0
MCC501-L22	CID000005090	300	nM	IC50	CHEMBL	ENSG00000073756	PTGS2		2.78	0
MCC501-L22	CID000005090	500	nM	IC50	CHEMBL	ENSG00000073756	PTGS2		2.78	0
MCC501-L22	CID000005090	15	nM	IC50	CHEMBL	ENSG00000073756	PTGS2		2.78	0
MCC501-L22	CID000005090	25	nM	IC50	CHEMBL	ENSG00000073756	PTGS2		2.78	0
MCC501-L22	CID000005090	760	nM	IC50	CHEMBL	ENSG00000073756	PTGS2		2.78	0
MCC501-L22	CID000005090	760	nM	IC50	CHEMBL	ENSG00000073756	PTGS2		2.78	0
MCC501-L22	CID000005090	120	nM	IC50	CHEMBL	ENSG00000073756	PTGS2		2.78	0
MCC501-L22	CID000005090	760	nM	IC50	CHEMBL	ENSG00000073756	PTGS2		2.78	0
MCC501-L22	CID000005090	760	nM	IC50	CHEMBL	ENSG00000073756	PTGS2		2.78	0
MCC501-L22	CID000005090	300	nM	IC50	CHEMBL	ENSG00000073756	PTGS2		2.78	0
MCC501-L22	CID000005090	107	nM	IC50	CHEMBL	ENSG00000073756	PTGS2		2.78	0
MCC501-L22	CID000005090	32	nM	IC50	CHEMBL	ENSG00000073756	PTGS2		2.78	0
MCC501-L22	CID000005090	260	nM	IC50	CHEMBL	ENSG00000073756	PTGS2		2.78	0
MCC501-N05	CID000003779	0.084	nM	EC50	CHEMBL	ENSG00000043591	ADRB1	ADRB1	-2.01	0
MCC501-N05	CID000003779	12	nM	EC50	CHEMBL	ENSG00000043591	ADRB1	ADRB1	-2.01	0
MCC501-N05	CID000003779	12	nM	EC50	CHEMBL	ENSG00000043591	ADRB1	ADRB1	-2.01	0
MCC501-N05	CID000003779	1000	nM	EC50	CHEMBL	ENSG00000043591	ADRB1	ADRB1	-2.01	0
MCC501-N05	CID000003779	1000	nM	EC50	CHEMBL	ENSG00000188778	ADRB3		-3.64	0
MCC501-N05	CID000003779	0.97	nM	EC50	CHEMBL	ENSG00000188778	ADRB3		-3.64	0
MCC501-N05	CID000003779	100	nM	EC50	CHEMBL	ENSG00000188778	ADRB3		-3.64	0
MCC501-N05	CID000003779	100	nM	EC50	CHEMBL	ENSG00000188778	ADRB3		-3.64	0
MCC501-N05	CID000003779	1000	nM	EC50	CHEMBL	ENSG00000188778	ADRB3		-3.64	0
MCC501-N05	CID000003779	2	nM	EC50	CHEMBL	ENSG00000188778	ADRB3		-3.64	0
MCC501-N05	CID000003779	2	nM	EC50	CHEMBL	ENSG00000169252	ADRB2		4.75	0
MCC501-N05	CID000003779	3	nM	EC50	CHEMBL	ENSG00000169252	ADRB2		4.75	0
MCC501-N05	CID000003779	50	nM	Kd	CHEMBL	ENSG00000169252	ADRB2		4.75	0
MCC501-N05	CID000003779	3	nM	EC50	CHEMBL	ENSG00000169252	ADRB2		4.75	0
MCC501-N05	CID000003779	1000	nM	EC50	CHEMBL	ENSG00000169252	ADRB2		4.75	0
MCC501-N05	CID000003779	0.84	nM	EC50	CHEMBL	ENSG00000169252	ADRB2		4.75	0
MCC502-A21	CID000006196	800	-	800	STITCH	ENSG00000163406	SLC15A2		-1.9	0
MCC502-B05	CID000001978	967	-	967	STITCH	ENSG00000043591	ADRB1	ADRB1	-2.01	0
MCC502-B05	CID000001978	800	-	800	STITCH	ENSG00000188778	ADRB3		-3.64	0
MCC502-B05	CID000001978	951	-	951	STITCH	ENSG00000169252	ADRB2		4.75	0
MCC502-B09	CID000006083	932	-	932	STITCH	ENSG00000140057	AK7		-4.09	0
MCC502-B09	CID000006083	900	-	900	STITCH	ENSG00000172795	DCP2	DCP2	-1.12	0
MCC502-B09	CID000006083	900	-	900	STITCH	ENSG00000138346	DNA2		-1.4	0
MCC502-B09	CID000006083	900	-	900	STITCH	ENSG00000124802	EEF1E1		-1.04	0
MCC502-B09	CID000006083	918	-	918	STITCH	ENSG00000197594	ENPP1		-1.28	0
MCC502-B09	CID000006083	928	-	928	STITCH	ENSG00000120699	EXOSC8		-1.14	0
MCC502-B09	CID000006083	928	-	928	STITCH	ENSG00000123737	EXOSC9	EXOSC9	-1.08	0
MCC502-B09	CID000006083	900	-	900	STITCH	ENSG00000168496	FEN1	FEN1	-1.07	0
MCC502-B09	CID000006083	900	-	900	STITCH	ENSG00000177602	GSG2		-1.63	0
MCC502-B09	CID000006083	990	-	990	STITCH	ENSG00000105486	LIG1		-1.18	0
MCC502-B09	CID000006083	900	-	900	STITCH	ENSG00000009950	MLXIPL		-2.94	0
MCC502-B09	CID000006083	900	-	900	STITCH	ENSG00000078618	NRD1	NRD1	-1.07	0
MCC502-B09	CID000006083	930	-	930	STITCH	ENSG00000196368	NUDT11		-1.21	0
MCC502-B09	CID000006083	907	-	907	STITCH	ENSG00000132646	PCNA	PCNA	-1.45	0
MCC502-B09	CID000006083	910	-	910	STITCH	ENSG00000115252	PDE1A		-1.74	0
MCC502-B09	CID000006083	915	-	915	STITCH	ENSG00000152270	PDE3B		-1.19	0
MCC502-B09	CID000006083	935	-	935	STITCH	ENSG00000065989	PDE4A	PDE4A	-1.9	0
MCC502-B09	CID000006083	905	-	905	STITCH	ENSG00000105851	PIK3CG	PIK3CG	-1.07	0
MCC502-B09	CID000006083	900	-	900	STITCH	ENSG00000101868	POLA1		-1.4	0
MCC502-B09	CID000006083	900	-	900	STITCH	ENSG00000014138	POLA2	POLA2	-1.16	0
MCC502-B09	CID000006083	900	-	900	STITCH	ENSG00000062822	POLD1		-1.31	0
MCC502-B09	CID000006083	900	-	900	STITCH	ENSG00000077514	POLD3	POLD3	-1.36	0
MCC502-B09	CID000006083	900	-	900	STITCH	ENSG00000198056	PRIM1	PRIM1	-1.83	0
MCC502-B09	CID000006083	900	-	900	STITCH	ENSG00000117748	RPA2		-1.25	0
MCC502-B09	CID000006083	900	-	900	STITCH	ENSG00000167325	RRM1		-1.08	0
MCC502-B09	CID000006083	900	-	900	STITCH	ENSG00000171848	RRM2	RRM2	-1.48	0
MCC502-B09	CID000006083	985	-	985	STITCH	ENSG00000100504	PYGL		1.09	0
MCC502-B09	CID000006083	930	-	930	STITCH	ENSG00000102575	ACP5		2.59	0
MCC502-B09	CID000006083	900	-	900	STITCH	ENSG00000173221	GLRX	GLRX	1.14	0
MCC502-B09	CID000006083	985	-	985	STITCH	ENSG00000135318	NT5E		2.87	0
MCC502-B09	CID000006083	900	-	900	STITCH	ENSG00000155893	ACPL2	ACPL2	1.47	0
MCC502-B09	CID000006083	900	-	900	STITCH	ENSG00000156587	UBE2L6		1.39	0
MCC502-B09	CID000006083	913	-	913	STITCH	ENSG00000174233	ADCY6		1.39	0
MCC502-B09	CID000006083	991	-	991	STITCH	ENSG00000184588	PDE4B		2.31	0
MCC502-B09	CID000006083	911	-	911	STITCH	ENSG00000127955	GNAI1		1.49	0
MCC502-B09	CID000006083	989	-	989	STITCH	ENSG00000154027	AK5		3.54	0
MCC502-B09	CID000006083	900	-	900	STITCH	ENSG00000197142	ACSL5		1.88	0
MCC502-B09	CID000006083	915	-	915	STITCH	ENSG00000172572	PDE3A		4.75	0
MCC502-B09	CID000006083	979	-	979	STITCH	ENSG00000137193	PIM1		1.78	0
MCC502-B09	CID000006083	907	-	907	STITCH	ENSG00000171608	PIK3CD		2.21	0
MCC502-B09	CID000006083	910	-	910	STITCH	ENSG00000154678	PDE1C		1.97	0
MCC502-B09	CID000006083	991	-	991	STITCH	ENSG00000113448	PDE4D		1.09	0
MCC502-B20	CID000006175	949	-	949	STITCH	ENSG00000112759	SLC29A1		-1.1	0
MCC502-B20	CID000006175	948	-	948	STITCH	ENSG00000174669	SLC29A2		-1.37	0
MCC502-B20	CID000006175	909	-	909	STITCH	ENSG00000135318	NT5E		2.87	0
MCC502-B20	CID000006175	923	-	923	STITCH	ENSG00000183696	UPP1		2.02	0
MCC502-C06	CID000005344	850	nM	IC50	CHEMBL	ENSG00000151617	EDNRA		2.57	0
MCC502-C06	CID000005344	780	nM	IC50	CHEMBL	ENSG00000151617	EDNRA		2.57	0
MCC502-C20	CID000002153	0.6	nM	Ki	CHEMBL	ENSG00000163485	ADORA1		3.4	0
MCC502-C21	CID000005852	915	-	915	STITCH	ENSG00000049540	ELN		-1.19	0
MCC502-D07	CID000002230	40	nM	Ki	CHEMBL	ENSG00000181072	CHRM2		-2.32	0
MCC502-D07	CID000002230	40	nM	Ki	CHEMBL	ENSG00000181072	CHRM2		-2.32	0
MCC502-D12	CID000002562	167	nM	Ki	CHEMBL	ENSG00000181072	CHRM2		-2.32	0
MCC502-E22	CID000005530	913	-	913	STITCH	ENSG00000189221	MAOA		1.67	0
MCC502-E22	CID000005530	915	-	915	STITCH	ENSG00000176697	BDNF		3.88	0
MCC502-F15	CID000024139	900	-	900	STITCH	ENSG00000198848	CES1		-1.42	0
MCC502-F15	CID000024139	900	-	900	STITCH	ENSG00000080618	CPB2		-2.55	0
MCC502-F15	CID000024139	844	-	844	STITCH	ENSG00000197594	ENPP1		-1.28	0
MCC502-F15	CID000024139	900	-	900	STITCH	ENSG00000178568	ERBB4		-1.84	0
MCC502-F15	CID000024139	900	-	900	STITCH	ENSG00000026103	FAS	FAS	-1.31	0
MCC502-F15	CID000024139	844	-	844	STITCH	ENSG00000104870	FCGRT		-2.12	0
MCC502-F15	CID000024139	900	-	900	STITCH	ENSG00000168621	GDNF		-1.82	0
MCC502-F15	CID000024139	836	-	836	STITCH	ENSG00000164418	GRIK2		-1.33	0
MCC502-F15	CID000024139	900	-	900	STITCH	ENSG00000196083	IL1RAP	IL1RAP	-1.95	0
MCC502-F15	CID000024139	900	-	900	STITCH	ENSG00000169783	LINGO1		-1.45	0
MCC502-F15	CID000024139	900	-	900	STITCH	ENSG00000148948	LRRC4C	LRRC4C	-1.83	0
MCC502-F15	CID000024139	844	-	844	STITCH	ENSG00000064300	NGFR		-2.59	0
MCC502-F15	CID000024139	900	-	900	STITCH	ENSG00000198400	NTRK1		-1.5	0
MCC502-F15	CID000024139	900	-	900	STITCH	ENSG00000026297	RNASET2		1.56	0
MCC502-F15	CID000024139	852	-	852	STITCH	ENSG00000100097	LGALS1		1.28	0
MCC502-F15	CID000024139	900	-	900	STITCH	ENSG00000102575	ACP5		2.59	0
MCC502-F15	CID000024139	844	-	844	STITCH	ENSG00000091136	LAMB1		1.05	0
MCC502-F15	CID000024139	900	-	900	STITCH	ENSG00000128510	CPA4		6.94	0
MCC502-F15	CID000024139	900	-	900	STITCH	ENSG00000106366	SERPINE1	SERPINE1	4.15	0
MCC502-F15	CID000024139	900	-	900	STITCH	ENSG00000049130	KITLG		1.6	0
MCC502-F15	CID000024139	900	-	900	STITCH	ENSG00000113140	SPARC		1.7	0
MCC502-F15	CID000024139	900	-	900	STITCH	ENSG00000115594	IL1R1		3.01	0
MCC502-F15	CID000024139	900	-	900	STITCH	ENSG00000122641	INHBA		2.97	0
MCC502-F15	CID000024139	900	-	900	STITCH	ENSG00000123496	IL13RA2		3.47	0
MCC502-F15	CID000024139	991	-	991	STITCH	ENSG00000124357	NAGK		1.03	0
MCC502-F15	CID000024139	900	-	900	STITCH	ENSG00000128342	LIF		5.14	0
MCC502-F15	CID000024139	844	-	844	STITCH	ENSG00000130702	LAMA5		1.45	0
MCC502-F15	CID000024139	910	-	910	STITCH	ENSG00000131981	LGALS3		2.3	0
MCC502-F15	CID000024139	844	-	844	STITCH	ENSG00000135862	LAMC1		1.09	0
MCC502-F15	CID000024139	900	-	900	STITCH	ENSG00000136040	PLXNC1		4.19	0
MCC502-F15	CID000024139	900	-	900	STITCH	ENSG00000138448	ITGAV	ITGAV	1.64	0
MCC502-F15	CID000024139	900	-	900	STITCH	ENSG00000113721	PDGFRB		1.07	0
MCC502-F15	CID000024139	900	-	900	STITCH	ENSG00000125538	IL1B		3.44	0
MCC502-F15	CID000024139	900	-	900	STITCH	ENSG00000128052	KDR		3.7	0
MCC502-F15	CID000024139	904	-	904	STITCH	ENSG00000090339	ICAM1		3.44	0
MCC502-F15	CID000024139	900	-	900	STITCH	ENSG00000109743	BST1		2.38	0
MCC502-F15	CID000024139	844	-	844	STITCH	ENSG00000075213	SEMA3A		1.97	0
MCC502-F15	CID000024139	900	-	900	STITCH	ENSG00000099250	NRP1		2.21	0
MCC502-F15	CID000024139	844	-	844	STITCH	ENSG00000170558	CDH2		1.73	0
MCC502-F15	CID000024139	904	-	904	STITCH	ENSG00000146648	EGFR		2.44	0
MCC502-F15	CID000024139	869	-	869	STITCH	ENSG00000026508	CD44		2.94	0
MCC502-F15	CID000024139	900	-	900	STITCH	ENSG00000117586	TNFSF4		5.31	0
MCC502-F15	CID000024139	900	-	900	STITCH	ENSG00000164171	ITGA2		3.94	0
MCC502-F15	CID000024139	900	-	900	STITCH	ENSG00000167601	AXL		2.44	0
MCC502-F15	CID000024139	900	-	900	STITCH	ENSG00000168811	IL12A		2.52	0
MCC502-F15	CID000024139	900	-	900	STITCH	ENSG00000168685	IL7R		2.92	0
MCC502-F15	CID000024139	900	-	900	STITCH	ENSG00000181104	F2R		1.43	0
MCC502-F15	CID000024139	900	-	900	STITCH	ENSG00000175899	A2M		3.65	0
MCC502-F15	CID000024139	836	-	836	STITCH	ENSG00000182492	BGN		1.13	0
MCC502-F15	CID000024139	900	-	900	STITCH	ENSG00000184371	CSF1		1.69	0
MCC502-F15	CID000024139	900	-	900	STITCH	ENSG00000100311	PDGFB		3.07	0
MCC502-F15	CID000024139	900	-	900	STITCH	ENSG00000116678	LEPR		1.63	0
MCC502-F15	CID000024139	900	-	900	STITCH	ENSG00000117525	F3	F3	1.93	0
MCC502-F15	CID000024139	900	-	900	STITCH	ENSG00000134352	IL6ST		1.1	0
MCC502-F15	CID000024139	900	-	900	STITCH	ENSG00000011422	PLAUR	PLAUR	1.31	0
MCC502-F15	CID000024139	900	-	900	STITCH	ENSG00000085063	CD59	CD59	2.23	0
MCC502-F15	CID000024139	900	-	900	STITCH	ENSG00000135047	CTSL		1.01	0
MCC502-F15	CID000024139	917	-	917	STITCH	ENSG00000115414	FN1	FN1	1.62	0
MCC502-F15	CID000024139	900	-	900	STITCH	ENSG00000118257	NRP2		3.33	0
MCC502-F15	CID000024139	904	-	904	STITCH	ENSG00000196549	MME		2.4	0
MCC502-F15	CID000024139	844	-	844	STITCH	ENSG00000076356	PLXNA2		3.43	0
MCC502-F15	CID000024139	844	-	844	STITCH	ENSG00000073756	PTGS2		2.78	0
MCC502-F15	CID000024139	900	-	900	STITCH	ENSG00000169242	EFNA1		3.15	0
MCC502-F15	CID000024139	900	-	900	STITCH	ENSG00000160712	IL6R		1.83	0
MCC502-F15	CID000024139	900	-	900	STITCH	ENSG00000134259	NGF		1.57	0
MCC502-F15	CID000024139	900	-	900	STITCH	ENSG00000122861	PLAU		3.69	0
MCC502-F15	CID000024139	900	-	900	STITCH	ENSG00000148180	GSN	GSN	2.33	0
MCC502-F15	CID000024139	900	-	900	STITCH	ENSG00000107984	DKK1		6.01	0
MCC502-F15	CID000024139	844	-	844	STITCH	ENSG00000133216	EPHB2	EPHB2	1.96	0
MCC502-F15	CID000024139	900	-	900	STITCH	ENSG00000204490	TNF		3.17	0
MCC502-F15	CID000024139	900	-	900	STITCH	ENSG00000107611	CUBN		1.29	0
MCC502-F15	CID000024139	900	-	900	STITCH	ENSG00000115232	ITGA4		2.22	0
MCC502-F15	CID000024139	844	-	844	STITCH	ENSG00000158270	COLEC12		2.54	0
MCC502-F15	CID000024139	844	-	844	STITCH	ENSG00000144724	PTPRG	PTPRG	1.02	0
MCC502-F15	CID000024139	900	-	900	STITCH	ENSG00000259207	ITGB3		4.94	0
MCC502-F15	CID000024139	900	-	900	STITCH	ENSG00000232126	HLA-B		1.87	0
MCC502-F15	CID000024139	900	-	900	STITCH	ENSG00000215522	DDR1		1.13	0
MCC502-H08	CID000005355	3.9	nM	Ki	CHEMBL	ENSG00000074410	CA12		3.42	0
MCC502-I03	CID000005755	2.4	nM	Ki	CHEMBL	ENSG00000113580	NR3C1		1.7	0
MCC502-I03	CID000005755	8	nM	EC50	CHEMBL	ENSG00000113580	NR3C1		1.7	0
MCC502-I03	CID000005755	2.1	nM	EC50	CHEMBL	ENSG00000113580	NR3C1		1.7	0
MCC502-I03	CID000005755	25	nM	EC50	CHEMBL	ENSG00000113580	NR3C1		1.7	0
MCC502-I03	CID000005755	2.4	nM	Ki	CHEMBL	ENSG00000113580	NR3C1		1.7	0
MCC502-I03	CID000005755	3.3	nM	EC50	CHEMBL	ENSG00000113580	NR3C1		1.7	0
MCC502-I03	CID000005755	2.6	nM	EC50	CHEMBL	ENSG00000113580	NR3C1		1.7	0
MCC502-I03	CID000005755	13.8	nM	IC50	CHEMBL	ENSG00000113580	NR3C1		1.7	0
MCC502-I03	CID000005755	211	nM	EC50	CHEMBL	ENSG00000113580	NR3C1		1.7	0
MCC502-I03	CID000005755	4.5	nM	EC50	CHEMBL	ENSG00000113580	NR3C1		1.7	0
MCC502-I03	CID000005755	8	nM	IC50	CHEMBL	ENSG00000113580	NR3C1		1.7	0
MCC502-I03	CID000005755	2.1	nM	IC50	CHEMBL	ENSG00000113580	NR3C1		1.7	0
MCC502-I03	CID000005755	2.4	nM	Ki	CHEMBL	ENSG00000113580	NR3C1		1.7	0
MCC502-I03	CID000005755	2.1	nM	IC50	CHEMBL	ENSG00000113580	NR3C1		1.7	0
MCC502-I03	CID000005755	3.8	nM	IC50	CHEMBL	ENSG00000113580	NR3C1		1.7	0
MCC502-I03	CID000005755	8	nM	IC50	CHEMBL	ENSG00000113580	NR3C1		1.7	0
MCC502-I03	CID000005755	41	nM	IC50	CHEMBL	ENSG00000113580	NR3C1		1.7	0
MCC502-I03	CID000005755	13.8	nM	IC50	CHEMBL	ENSG00000113580	NR3C1		1.7	0
MCC502-I03	CID000005755	4.5	nM	EC50	CHEMBL	ENSG00000113580	NR3C1		1.7	0
MCC502-I03	CID000005755	24	nM	EC50	CHEMBL	ENSG00000113580	NR3C1		1.7	0
MCC502-I03	CID000005755	31.62	nM	EC50	CHEMBL	ENSG00000113580	NR3C1		1.7	0
MCC502-I03	CID000005755	8.51	nM	IC50	CHEMBL	ENSG00000113580	NR3C1		1.7	0
MCC502-I03	CID000005755	15	nM	IC50	CHEMBL	ENSG00000113580	NR3C1		1.7	0
MCC502-I03	CID000005755	4.5	nM	EC50	CHEMBL	ENSG00000113580	NR3C1		1.7	0
MCC502-I03	CID000005755	24	nM	EC50	CHEMBL	ENSG00000113580	NR3C1		1.7	0
MCC502-I03	CID000005755	5.7	nM	EC50	CHEMBL	ENSG00000113580	NR3C1		1.7	0
MCC502-I03	CID000005755	3.4	nM	EC50	CHEMBL	ENSG00000113580	NR3C1		1.7	0
MCC502-I03	CID000005755	5.3	nM	Ki	CHEMBL	ENSG00000113580	NR3C1		1.7	0
MCC502-I03	CID000005755	5.3	nM	EC50	CHEMBL	ENSG00000113580	NR3C1		1.7	0
MCC502-I03	CID000005755	4.1	nM	IC50	CHEMBL	ENSG00000113580	NR3C1		1.7	0
MCC502-I03	CID000005755	8.51	nM	IC50	CHEMBL	ENSG00000113580	NR3C1		1.7	0
MCC502-I03	CID000005755	31.62	nM	EC50	CHEMBL	ENSG00000113580	NR3C1		1.7	0
MCC502-I03	CID000005755	12.59	nM	IC50	CHEMBL	ENSG00000113580	NR3C1		1.7	0
MCC502-I03	CID000005755	82.7	nM	EC50	CHEMBL	ENSG00000113580	NR3C1		1.7	0
MCC502-I04	CID000005578	450	nM	IC50	CHEMBL	ENSG00000228716	DHFR		-1.26	0
MCC502-I04	CID000005578	120	nM	Ki	CHEMBL	ENSG00000228716	DHFR		-1.26	0
MCC502-I04	CID000005578	1000	nM	Ki	CHEMBL	ENSG00000228716	DHFR		-1.26	0
MCC502-I04	CID000005578	10	nM	Ki	CHEMBL	ENSG00000228716	DHFR		-1.26	0
MCC502-I04	CID000005578	54	nM	IC50	CHEMBL	ENSG00000228716	DHFR		-1.26	0
MCC502-K03	CID000005994	30.5	nM	Ki	CHEMBL	ENSG00000113580	NR3C1		1.7	0
MCC502-K03	CID000005994	30.5	nM	Ki	CHEMBL	ENSG00000113580	NR3C1		1.7	0
MCC502-K03	CID000005994	30.5	nM	Ki	CHEMBL	ENSG00000113580	NR3C1		1.7	0
MCC502-K03	CID000005994	30.5	nM	Ki	CHEMBL	ENSG00000113580	NR3C1		1.7	0
MCC502-K03	CID000005994	30.5	nM	Ki	CHEMBL	ENSG00000113580	NR3C1		1.7	0
MCC502-K03	CID000005994	30.5	nM	Ki	CHEMBL	ENSG00000113580	NR3C1		1.7	0
MCC502-K06	CID016129778	800	-	800	STITCH	ENSG00000010810	FYN	FYN	1.13	0
MCC502-K12	CID000005733	937	-	937	STITCH	ENSG00000073756	PTGS2		2.78	0
MCC502-K17	CID000007028	800	-	800	STITCH	ENSG00000043591	ADRB1	ADRB1	-2.01	0
MCC502-K17	CID000007028	837	-	837	STITCH	ENSG00000189221	MAOA		1.67	0
MCC502-K17	CID000007028	800	-	800	STITCH	ENSG00000169252	ADRB2		4.75	0
MCC502-K22	CID000000085	928	-	928	STITCH	ENSG00000129151	BBOX1		7.59	0
MCC502-L08	CID000082153	991	-	991	STITCH	ENSG00000113580	NR3C1		1.7	0
MCC502-L12	CID000171548	905	-	905	STITCH	ENSG00000138074	SLC5A6		-1.69	0
MCC502-L12	CID000171548	800	-	800	STITCH	ENSG00000138061	CYP1B1		3.33	0
MCC502-L12	CID000171548	908	-	908	STITCH	ENSG00000169814	BTD	BTD	1.23	0
MCC502-M14	CID000029144	836	-	836	STITCH	ENSG00000186469	GNG2		1.81	0
MCC502-M22	CID000004754	934	-	934	STITCH	ENSG00000140465	CYP1A1		1.83	0
MCC502-N04	CID000610479	909	-	909	STITCH	ENSG00000073756	PTGS2		2.78	0
MCC502-N06	CID000005722	900	nM	IC50	CHEMBL	ENSG00000138735	PDE5A		2.39	0
MCC502-N06	CID000005722	1000	nM	IC50	CHEMBL	ENSG00000138735	PDE5A		2.39	0
MCC502-N06	CID000005722	450	nM	IC50	CHEMBL	ENSG00000138735	PDE5A		2.39	0
MCC502-N06	CID000005722	200	nM	IC50	CHEMBL	ENSG00000138735	PDE5A		2.39	0
MCC502-N06	CID000005722	300	nM	IC50	CHEMBL	ENSG00000138735	PDE5A		2.39	0
MCC502-N06	CID000005722	130	nM	Ki	CHEMBL	ENSG00000138735	PDE5A		2.39	0
MCC502-N20	CID000003825	26	nM	IC50	CHEMBL	ENSG00000073756	PTGS2		2.78	0
MCC502-O06	CID016682730	Manual	Manual	Manual	Manual	ENSG00000154229	PRKCA		2.25	0
MCC502-O10	CID000005333	37	nM	Ki	CHEMBL	ENSG00000074410	CA12		3.42	0
MCC502-O10	CID000005333	37	nM	Ki	CHEMBL	ENSG00000074410	CA12		3.42	0
MCC502-O10	CID000005333	37	nM	Ki	CHEMBL	ENSG00000074410	CA12		3.42	0
MCC502-O10	CID000005333	37	nM	Ki	CHEMBL	ENSG00000074410	CA12		3.42	0
MCC502-O17	CID000005833	32.6	nM	Ki	CHEMBL	ENSG00000113580	NR3C1		1.7	0
MCC502-P03	CID000003335	817	-	817	STITCH	ENSG00000073756	PTGS2		2.78	0
MCC502-P12	CID000026248	845	-	845	STITCH	ENSG00000125538	IL1B		3.44	0
MCC502-P12	CID000026248	800	-	800	STITCH	ENSG00000169252	ADRB2		4.75	0
MCC503-A03	CID000006037	998	-	998	STITCH	ENSG00000228716	DHFR		-1.26	0
MCC503-A11	CID000005526	800	-	800	STITCH	ENSG00000163406	SLC15A2		-1.9	0
MCC503-A11	CID000005526	948	-	948	STITCH	ENSG00000104368	PLAT		2.64	0
MCC503-B15	CID000002764	941	-	941	STITCH	ENSG00000131747	TOP2A		-1.07	0
MCC503-C12	CID000002148	816	-	816	STITCH	ENSG00000197208	SLC22A4		2.5	0
MCC503-D04	CID000000137	831	-	831	STITCH	ENSG00000163406	SLC15A2		-1.9	0
MCC503-D09	CID000004883	990	-	990	STITCH	ENSG00000043591	ADRB1	ADRB1	-2.01	0
MCC503-D11	CID006473881	800	nM	IC50	CHEMBL	ENSG00000073756	PTGS2		2.78	0
MCC503-D18	CID006178111	983	-	983	STITCH	ENSG00000228716	DHFR		-1.26	0
MCC503-E10	CID000003698	831	-	831	STITCH	ENSG00000152270	PDE3B		-1.19	0
MCC503-E10	CID000003698	813	-	813	STITCH	ENSG00000184588	PDE4B		2.31	0
MCC503-E10	CID000003698	847	-	847	STITCH	ENSG00000172572	PDE3A		4.75	0
MCC503-E10	CID000003698	800	-	800	STITCH	ENSG00000228321	TNF		3.17	0
MCC503-F13	CID000443958	800	-	800	STITCH	ENSG00000113580	NR3C1		1.7	0
MCC503-G06	CID000002315	800	-	800	STITCH	ENSG00000156113	KCNMA1		2.6	0
MCC503-G15	CID000035370	48	nM	EC50	CHEMBL	ENSG00000121966	CXCR4		-1.89	0
MCC503-G15	CID000035370	7.9	nM	EC50	CHEMBL	ENSG00000121966	CXCR4		-1.89	0
MCC503-J14	CID000000942	800	-	800	STITCH	ENSG00000174343	CHRNA9		2.74	0
MCC503-J14	CID000000942	800	-	800	STITCH	ENSG00000197208	SLC22A4		2.5	0
MCC503-J14	CID000000942	800	-	800	STITCH	ENSG00000189221	MAOA		1.67	0
MCC503-J14	CID000000942	800	-	800	STITCH	ENSG00000140465	CYP1A1		1.83	0
MCC503-J17	CID000004642	800	-	800	STITCH	ENSG00000181072	CHRM2		-2.32	0
MCC503-K17	CID000003110	979	-	979	STITCH	ENSG00000113580	NR3C1		1.7	0
MCC503-K17	CID000003110	916	-	916	STITCH	ENSG00000073756	PTGS2		2.78	0
MCC503-L13	CID000000864	960	-	960	STITCH	ENSG00000138074	SLC5A6		-1.69	0
MCC503-L17	CID000002513	915	-	915	STITCH	ENSG00000035403	VCL		1.43	0
MCC503-L17	CID000002513	900	-	900	STITCH	ENSG00000117525	F3	F3	1.93	0
MCC503-L17	CID000002513	900	-	900	STITCH	ENSG00000259207	ITGB3		4.94	0
MCC503-M03	CID000005455	977.24	nM	IC50	CHEMBL	ENSG00000074416	MGLL		3.48	0
MCC503-M12	CID000004495	600	nM	IC50	CHEMBL	ENSG00000073756	PTGS2		2.78	0
MCC503-M12	CID000004495	700	nM	IC50	CHEMBL	ENSG00000073756	PTGS2		2.78	0
MCC503-M14	CID000443943	900	-	900	STITCH	ENSG00000113580	NR3C1		1.7	0
MCC503-N14	CID000054891	808	-	808	STITCH	ENSG00000163406	SLC15A2		-1.9	0
MCC503-N14	CID000054891	915	-	915	STITCH	ENSG00000106366	SERPINE1	SERPINE1	4.15	0
MCC503-N19	CID000043815	954	-	954	STITCH	ENSG00000181072	CHRM2		-2.32	0
MCC503-N19	CID000043815	836	-	836	STITCH	ENSG00000186469	GNG2		1.81	0
MCC503-O10	CID000004100	930	-	930	STITCH	ENSG00000074410	CA12		3.42	0
MCC503-O20	CID000039147	906	-	906	STITCH	ENSG00000043591	ADRB1	ADRB1	-2.01	0
MCC503-O20	CID000039147	846	-	846	STITCH	ENSG00000188778	ADRB3		-3.64	0
MCC503-O20	CID000039147	912	-	912	STITCH	ENSG00000169252	ADRB2		4.75	0
MCC503-P07	CID000005212	1.87	nM	Ki	CHEMBL	ENSG00000138735	PDE5A		2.39	0
MCC503-P07	CID000005212	1.91	nM	Ki	CHEMBL	ENSG00000138735	PDE5A		2.39	0
MCC503-P07	CID000005212	1.87	nM	Ki	CHEMBL	ENSG00000138735	PDE5A		2.39	0
MCC503-P07	CID000005212	3.5	nM	IC50	CHEMBL	ENSG00000138735	PDE5A		2.39	0
MCC503-P07	CID000005212	1.6	nM	IC50	CHEMBL	ENSG00000138735	PDE5A		2.39	0
MCC503-P07	CID000005212	1.6	nM	IC50	CHEMBL	ENSG00000138735	PDE5A		2.39	0
MCC503-P07	CID000005212	1.6	nM	IC50	CHEMBL	ENSG00000138735	PDE5A		2.39	0
MCC503-P07	CID000005212	3.5	nM	IC50	CHEMBL	ENSG00000138735	PDE5A		2.39	0
MCC503-P07	CID000005212	3	nM	IC50	CHEMBL	ENSG00000138735	PDE5A		2.39	0
MCC503-P07	CID000005212	6.6	nM	IC50	CHEMBL	ENSG00000138735	PDE5A		2.39	0
MCC503-P07	CID000005212	1.6	nM	IC50	CHEMBL	ENSG00000138735	PDE5A		2.39	0
MCC503-P07	CID000005212	11	nM	IC50	CHEMBL	ENSG00000138735	PDE5A		2.39	0
MCC503-P07	CID000005212	1.78	nM	IC50	CHEMBL	ENSG00000138735	PDE5A		2.39	0
MCC503-P07	CID000005212	1.6	nM	IC50	CHEMBL	ENSG00000138735	PDE5A		2.39	0
MCC503-P07	CID000005212	1.6	nM	IC50	CHEMBL	ENSG00000138735	PDE5A		2.39	0
MCC503-P07	CID000005212	1.91	nM	Ki	CHEMBL	ENSG00000138735	PDE5A		2.39	0
MCC503-P07	CID000005212	6.6	nM	IC50	CHEMBL	ENSG00000138735	PDE5A		2.39	0
MCC503-P07	CID000005212	10	nM	Ki	CHEMBL	ENSG00000138735	PDE5A		2.39	0
MCC503-P07	CID000005212	3.5	nM	IC50	CHEMBL	ENSG00000138735	PDE5A		2.39	0
MCC503-P07	CID000005212	3	nM	IC50	CHEMBL	ENSG00000138735	PDE5A		2.39	0
MCC503-P07	CID000005212	20	nM	IC50	CHEMBL	ENSG00000138735	PDE5A		2.39	0
MCC503-P07	CID000005212	3.5	nM	IC50	CHEMBL	ENSG00000138735	PDE5A		2.39	0
MCC503-P07	CID000005212	20	nM	IC50	CHEMBL	ENSG00000138735	PDE5A		2.39	0
MCC503-P07	CID000005212	6.61	nM	IC50	CHEMBL	ENSG00000138735	PDE5A		2.39	0
MCC503-P07	CID000005212	3.63	nM	IC50	CHEMBL	ENSG00000138735	PDE5A		2.39	0
MCC504-H20	CID005280343	43	nM	IC50	CHEMBL	ENSG00000137193	PIM1		1.78	0
MCC504-H20	CID005280343	25	nM	Kd	CHEMBL	ENSG00000137193	PIM1		1.78	0
MCC504-H20	CID005280343	900	nM	IC50	CHEMBL	ENSG00000146648	EGFR		2.44	0
MCC504-K12	CID000442514	400	nM	IC50	CHEMBL	ENSG00000105976	MET		1.73	0
MCC504-N04	CID000006912	971	-	971	STITCH	ENSG00000140263	SORD		-1.28	0
MCC504-P06	CID000006716	800	-	800	STITCH	ENSG00000170425	ADORA2B		1.21	0
MCC505-B17	CID000005997	940	-	940	STITCH	ENSG00000137714	FDX1		-1.52	0
MCC505-B17	CID000005997	908	-	908	STITCH	ENSG00000115884	SDC1		1.97	0
MCC505-B17	CID000005997	908	-	908	STITCH	ENSG00000069667	RORA		1.49	0
MCC505-B17	CID000005997	923	-	923	STITCH	ENSG00000167972	ABCA3		1.41	0
MCC505-B17	CID000005997	995	-	995	STITCH	ENSG00000175445	LPL		3.11	0
MCC505-B17	CID000005997	952	-	952	STITCH	ENSG00000107798	LIPA		1.54	0
MCC505-B17	CID000005997	946	-	946	STITCH	ENSG00000186480	INSIG1		1.26	0
MCC505-B17	CID000005997	836	-	836	STITCH	ENSG00000143153	ATP1B1		1.04	0
MCC505-B17	CID000005997	905	-	905	STITCH	ENSG00000142798	HSPG2		1.5	0
MCC505-B17	CID000005997	993	-	993	STITCH	ENSG00000165029	ABCA1		3.58	0
MCC505-C11	CID000221493	900	-	900	STITCH	ENSG00000043591	ADRB1	ADRB1	-2.01	0
MCC505-C11	CID000221493	900	-	900	STITCH	ENSG00000188778	ADRB3		-3.64	0
MCC505-C11	CID000221493	900	-	900	STITCH	ENSG00000175868	CALCB		-2.69	0
MCC505-C11	CID000221493	981	-	981	STITCH	ENSG00000198848	CES1		-1.42	0
MCC505-C11	CID000221493	900	-	900	STITCH	ENSG00000148926	ADM	ADM	2.82	0
MCC505-C11	CID000221493	900	-	900	STITCH	ENSG00000160013	PTGIR		2.86	0
MCC505-C11	CID000221493	900	-	900	STITCH	ENSG00000169252	ADRB2		4.75	0
MCC505-C11	CID000221493	900	-	900	STITCH	ENSG00000170425	ADORA2B		1.21	0
MCC505-C11	CID000221493	900	-	900	STITCH	ENSG00000174233	ADCY6		1.39	0
MCC505-C11	CID000221493	900	-	900	STITCH	ENSG00000186469	GNG2		1.81	0
MCC505-C11	CID000221493	900	-	900	STITCH	ENSG00000087494	PTHLH		2.22	0
MCC505-E11	CID000000846	951	-	951	STITCH	ENSG00000117009	KMO		-5.31	0
MCC505-E11	CID000000846	977	-	977	STITCH	ENSG00000151790	TDO2		5.44	0
MCC505-F04	CID005281612	946	-	946	STITCH	ENSG00000138061	CYP1B1		3.33	0
MCC505-G03	CID000009903	900	-	900	STITCH	ENSG00000043591	ADRB1	ADRB1	-2.01	0
MCC505-G03	CID000009903	900	-	900	STITCH	ENSG00000188778	ADRB3		-3.64	0
MCC505-G03	CID000009903	900	-	900	STITCH	ENSG00000175868	CALCB		-2.69	0
MCC505-G03	CID000009903	900	-	900	STITCH	ENSG00000148926	ADM	ADM	2.82	0
MCC505-G03	CID000009903	900	-	900	STITCH	ENSG00000160013	PTGIR		2.86	0
MCC505-G03	CID000009903	900	-	900	STITCH	ENSG00000170425	ADORA2B		1.21	0
MCC505-G03	CID000009903	900	-	900	STITCH	ENSG00000169252	ADRB2		4.75	0
MCC505-G03	CID000009903	900	-	900	STITCH	ENSG00000174233	ADCY6		1.39	0
MCC505-G03	CID000009903	900	-	900	STITCH	ENSG00000186469	GNG2		1.81	0
MCC505-G03	CID000009903	900	-	900	STITCH	ENSG00000087494	PTHLH		2.22	0
MCC505-H04	CID005281701	979	-	979	STITCH	ENSG00000137193	PIM1		1.78	0
MCC505-I19	CID005281614	979	-	979	STITCH	ENSG00000105810	CDK6		2.46	0
MCC505-I19	CID005281614	850	nM	IC50	CHEMBL	ENSG00000105810	CDK6		2.46	0
MCC505-N04	CID000010255	53	nM	Ki	CHEMBL	ENSG00000164418	GRIK2		-1.33	0
MCC505-N04	CID000010255	32	nM	Ki	CHEMBL	ENSG00000164418	GRIK2		-1.33	0
MCC505-N04	CID000010255	700	nM	EC50	CHEMBL	ENSG00000164418	GRIK2		-1.33	0
MCC505-N04	CID000010255	700	nM	EC50	CHEMBL	ENSG00000164418	GRIK2		-1.33	0
MCC505-N04	CID000010255	32.4	nM	Ki	CHEMBL	ENSG00000164418	GRIK2		-1.33	0
MCC505-P20	CID000159516	Manual	Manual	Manual	Manual	ENSG00000110092	CCND1	CCND1	-2.05	0
MCC505-P20	CID000159516	Manual	Manual	Manual	Manual	ENSG00000105810	CDK6		2.46	0
MCC506-A04	CID000444899	900	-	900	STITCH	ENSG00000166501	PRKCB	PRKCB	-2.94	0
MCC506-A04	CID000444899	900	-	900	STITCH	ENSG00000137574	TGS1		-1.28	0
MCC506-A04	CID000444899	900	-	900	STITCH	ENSG00000069667	RORA		1.49	0
MCC506-A04	CID000444899	930	-	930	STITCH	ENSG00000186951	PPARA		1.81	0
MCC506-A04	CID000444899	917	-	917	STITCH	ENSG00000074416	MGLL		3.48	0
MCC506-A04	CID000444899	900	-	900	STITCH	ENSG00000139278	GLIPR1		1.92	0
MCC506-A04	CID000444899	907	-	907	STITCH	ENSG00000154229	PRKCA		2.25	0
MCC506-A04	CID000444899	900	-	900	STITCH	ENSG00000115641	FHL2		1.44	0
MCC506-A04	CID000444899	909	-	909	STITCH	ENSG00000182621	PLCB1		1.04	0
MCC506-A04	CID000444899	900	-	900	STITCH	ENSG00000170485	NPAS2		2.68	0
MCC506-A04	CID000444899	900	-	900	STITCH	ENSG00000018408	WWTR1	WWTR1	1.5	0
MCC506-A04	CID000444899	908	-	908	STITCH	ENSG00000118523	CTGF	CTGF	2.6	0
MCC506-A04	CID000444899	999	-	999	STITCH	ENSG00000073756	PTGS2		2.78	0
MCC506-A04	CID000444899	900	-	900	STITCH	ENSG00000148677	ANKRD1		3.36	0
MCC506-A04	CID000444899	981	-	981	STITCH	ENSG00000165029	ABCA1		3.58	0
MCC506-A04	CID000444899	915	-	915	STITCH	ENSG00000140465	CYP1A1		1.83	0
MCC506-A20	CID000002585	997	-	997	STITCH	ENSG00000043591	ADRB1	ADRB1	-2.01	0
MCC506-A20	CID000002585	988	-	988	STITCH	ENSG00000188778	ADRB3		-3.64	0
MCC506-A20	CID000002585	800	-	800	STITCH	ENSG00000162692	VCAM1		1.8	0
MCC506-A20	CID000002585	997	-	997	STITCH	ENSG00000169252	ADRB2		4.75	0
MCC506-A20	CID000002585	800	-	800	STITCH	ENSG00000140465	CYP1A1		1.83	0
MCC506-B18	CID000001329	6.7	nM	Ki	CHEMBL	ENSG00000163485	ADORA1		3.4	0
MCC506-B18	CID000001329	2.13	nM	Ki	CHEMBL	ENSG00000163485	ADORA1		3.4	0
MCC506-B18	CID000001329	2.52	nM	Ki	CHEMBL	ENSG00000163485	ADORA1		3.4	0
MCC506-B18	CID000001329	51	nM	Ki	CHEMBL	ENSG00000170425	ADORA2B		1.21	0
MCC506-B18	CID000001329	63.8	nM	Ki	CHEMBL	ENSG00000170425	ADORA2B		1.21	0
MCC506-B18	CID000001329	3.72	nM	Kd	CHEMBL	ENSG00000163485	ADORA1		3.4	0
MCC506-B18	CID000001329	3.2	nM	Ki	CHEMBL	ENSG00000163485	ADORA1		3.4	0
MCC506-B18	CID000001329	12	nM	Ki	CHEMBL	ENSG00000163485	ADORA1		3.4	0
MCC506-B18	CID000001329	0.47	nM	Ki	CHEMBL	ENSG00000163485	ADORA1		3.4	0
MCC506-B18	CID000001329	51	nM	Ki	CHEMBL	ENSG00000170425	ADORA2B		1.21	0
MCC506-B18	CID000001329	6.1	nM	Ki	CHEMBL	ENSG00000163485	ADORA1		3.4	0
MCC506-B18	CID000001329	6.5	nM	Ki	CHEMBL	ENSG00000163485	ADORA1		3.4	0
MCC506-B18	CID000001329	3.2	nM	Ki	CHEMBL	ENSG00000163485	ADORA1		3.4	0
MCC506-B18	CID000001329	0.5	nM	Ki	CHEMBL	ENSG00000163485	ADORA1		3.4	0
MCC506-B18	CID000001329	56	nM	Ki	CHEMBL	ENSG00000170425	ADORA2B		1.21	0
MCC506-B18	CID000001329	0.9	nM	Ki	CHEMBL	ENSG00000163485	ADORA1		3.4	0
MCC506-B18	CID000001329	3.2	nM	Ki	CHEMBL	ENSG00000163485	ADORA1		3.4	0
MCC506-B18	CID000001329	3	nM	Ki	CHEMBL	ENSG00000163485	ADORA1		3.4	0
MCC506-B18	CID000001329	3.2	nM	Ki	CHEMBL	ENSG00000163485	ADORA1		3.4	0
MCC506-B18	CID000001329	0.5	nM	Ki	CHEMBL	ENSG00000163485	ADORA1		3.4	0
MCC506-B18	CID000001329	1.6	nM	Ki	CHEMBL	ENSG00000163485	ADORA1		3.4	0
MCC506-B18	CID000001329	12.9	nM	Ki	CHEMBL	ENSG00000163485	ADORA1		3.4	0
MCC506-C12	CID000002514	900	-	900	STITCH	ENSG00000154734	ADAMTS1	ADAMTS1	-1.21	0
MCC506-C12	CID000002514	908	-	908	STITCH	ENSG00000228716	DHFR		-1.26	0
MCC506-C12	CID000002514	900	-	900	STITCH	ENSG00000026103	FAS	FAS	-1.31	0
MCC506-C12	CID000002514	900	-	900	STITCH	ENSG00000108064	TFAM		-1.04	0
MCC506-C12	CID000002514	844	-	844	STITCH	ENSG00000135862	LAMC1		1.09	0
MCC506-C12	CID000002514	908	-	908	STITCH	ENSG00000146648	EGFR		2.44	0
MCC506-C12	CID000002514	844	-	844	STITCH	ENSG00000148175	STOM	STOM	1.28	0
MCC506-C12	CID000002514	900	-	900	STITCH	ENSG00000145349	CAMK2D	CAMK2D	1.28	0
MCC506-C12	CID000002514	924	-	924	STITCH	ENSG00000148180	GSN	GSN	2.33	0
MCC506-C12	CID000002514	900	-	900	STITCH	ENSG00000223532	HLA-B		1.87	0
MCC506-C12	CID000002514	900	-	900	STITCH	ENSG00000171867	PRNP		1.07	0
MCC506-D07	CID000005161	817	-	817	STITCH	ENSG00000073756	PTGS2		2.78	0
MCC506-F10	CID003000715	800	-	800	STITCH	ENSG00000109158	GABRA4		-5.67	0
MCC506-F10	CID003000715	800	-	800	STITCH	ENSG00000164418	GRIK2		-1.33	0
MCC506-F11	CID000002712	800	-	800	STITCH	ENSG00000109158	GABRA4		-5.67	0
MCC506-H08	CID000119607	900	-	900	STITCH	ENSG00000074410	CA12		3.42	0
MCC506-H08	CID000119607	998	-	998	STITCH	ENSG00000073756	PTGS2		2.78	0
MCC506-H08	CID000119607	5.01	nM	IC50	CHEMBL	ENSG00000073756	PTGS2		2.78	0
MCC506-H08	CID000119607	183	nM	IC50	CHEMBL	ENSG00000073756	PTGS2		2.78	0
MCC506-H08	CID000119607	570	nM	IC50	CHEMBL	ENSG00000073756	PTGS2		2.78	0
MCC506-H08	CID000119607	5	nM	IC50	CHEMBL	ENSG00000073756	PTGS2		2.78	0
MCC506-H08	CID000119607	13	nM	Ki	CHEMBL	ENSG00000074410	CA12		3.42	0
MCC506-H08	CID000119607	40	nM	IC50	CHEMBL	ENSG00000073756	PTGS2		2.78	0
MCC506-H08	CID000119607	183	nM	IC50	CHEMBL	ENSG00000073756	PTGS2		2.78	0
MCC506-H22	CID000107935	Manual	Manual	Manual	Manual	ENSG00000089685	BIRC5	BIRC5	-1.33	0
MCC506-H22	CID000107935	Manual	Manual	Manual	Manual	ENSG00000110092	CCND1	CCND1	-2.05	0
MCC506-K18	CID000014957	Manual	Manual	Manual	Manual	ENSG00000110092	CCND1	CCND1	-2.05	0
MCC506-L04	CID000006262	900	-	900	STITCH	ENSG00000156049	GNA14		-1.89	0
MCC506-L04	CID000006262	900	-	900	STITCH	ENSG00000169860	P2RY1		-2.1	0
MCC506-L04	CID000006262	900	-	900	STITCH	ENSG00000169618	PROKR1		-3.21	0
MCC506-L04	CID000006262	900	-	900	STITCH	ENSG00000186867	QRFPR		-3.2	0
MCC506-L04	CID000006262	826	-	826	STITCH	ENSG00000003989	SLC7A2		-1.13	0
MCC506-L04	CID000006262	900	-	900	STITCH	ENSG00000049247	UTS2	UTS2	-3.11	0
MCC506-L04	CID000006262	900	-	900	STITCH	ENSG00000119714	GPR68		2.65	0
MCC506-L04	CID000006262	900	-	900	STITCH	ENSG00000164220	F2RL2		2.01	0
MCC506-L04	CID000006262	900	-	900	STITCH	ENSG00000164251	F2RL1		3.97	0
MCC506-L04	CID000006262	900	-	900	STITCH	ENSG00000151617	EDNRA		2.57	0
MCC506-L04	CID000006262	900	-	900	STITCH	ENSG00000181104	F2R		1.43	0
MCC506-L04	CID000006262	900	-	900	STITCH	ENSG00000186469	GNG2		1.81	0
MCC506-L04	CID000006262	900	-	900	STITCH	ENSG00000182621	PLCB1		1.04	0
MCC506-L04	CID000006262	900	-	900	STITCH	ENSG00000122420	PTGFR		1.69	0
MCC506-L04	CID000006262	900	-	900	STITCH	ENSG00000078401	EDN1		3.83	0
MCC506-L10	CID000015209	981	-	981	STITCH	ENSG00000113580	NR3C1		1.7	0
MCC506-L11	CID000097214	800	-	800	STITCH	ENSG00000178999	AURKB	AURKB	-1.14	0
MCC506-L11	CID000097214	944	-	944	STITCH	ENSG00000138061	CYP1B1		3.33	0
MCC506-L12	CID000098792	995	-	995	STITCH	ENSG00000228716	DHFR		-1.26	0
MCC506-L12	CID000098792	900	-	900	STITCH	ENSG00000128951	DUT	DUT	-1.21	0
MCC506-L12	CID000098792	987	-	987	STITCH	ENSG00000176890	TYMS	TYMS	-1.11	0
MCC506-M16	CID000006021	955	-	955	STITCH	ENSG00000112759	SLC29A1		-1.1	0
MCC506-M16	CID000006021	957	-	957	STITCH	ENSG00000174669	SLC29A2		-1.37	0
MCC506-M16	CID000006021	930	-	930	STITCH	ENSG00000135318	NT5E		2.87	0
MCC506-N10	CID000005920	920	-	920	STITCH	ENSG00000132646	PCNA	PCNA	-1.45	0
MCC506-N10	CID000005920	969	-	969	STITCH	ENSG00000211448	DIO2		3.26	0
MCC507-B14	CID000854019	915	-	915	STITCH	ENSG00000138356	AOX1		1.43	0
MCC507-H06	CID000004737	800	-	800	STITCH	ENSG00000109158	GABRA4		-5.67	0
MCC507-H06	CID000004737	810	-	810	STITCH	ENSG00000164418	GRIK2		-1.33	0
MCC507-H10	CID000149755	Manual	Manual	Manual	Manual	ENSG00000113580	NR3C1		1.7	0
MCC507-H10	CID000149755	Manual	Manual	Manual	Manual	ENSG00000146648	EGFR		2.44	0
MCC507-N20	CID000004946	2.3	nM	Ki	CHEMBL	ENSG00000043591	ADRB1	ADRB1	-2.01	0
MCC507-N20	CID000004946	18	nM	IC50	CHEMBL	ENSG00000043591	ADRB1	ADRB1	-2.01	0
MCC507-N20	CID000004946	0.79	nM	Kd	CHEMBL	ENSG00000169252	ADRB2		4.75	0
SCS501-A06	CID000000564	993	-	993	STITCH	ENSG00000104368	PLAT		2.64	0
SCS501-A06	CID000000564	946	-	946	STITCH	ENSG00000106366	SERPINE1	SERPINE1	4.15	0
SCS501-A06	CID000000564	911	-	911	STITCH	ENSG00000182718	ANXA2		1.14	0
SCS501-A06	CID000000564	800	-	800	STITCH	ENSG00000138356	AOX1		1.43	0
SCS501-A10	CID000006076	939	-	939	STITCH	ENSG00000115252	PDE1A		-1.74	0
SCS501-A10	CID000006076	941	-	941	STITCH	ENSG00000152270	PDE3B		-1.19	0
SCS501-A10	CID000006076	989	-	989	STITCH	ENSG00000065989	PDE4A	PDE4A	-1.9	0
SCS501-A10	CID000006076	933	-	933	STITCH	ENSG00000127314	RAP1B	RAP1B	1.04	0
SCS501-A10	CID000006076	980	-	980	STITCH	ENSG00000174233	ADCY6		1.39	0
SCS501-A10	CID000006076	924	-	924	STITCH	ENSG00000184588	PDE4B		2.31	0
SCS501-A10	CID000006076	930	-	930	STITCH	ENSG00000127955	GNAI1		1.49	0
SCS501-A10	CID000006076	944	-	944	STITCH	ENSG00000172572	PDE3A		4.75	0
SCS501-A10	CID000006076	900	-	900	STITCH	ENSG00000169213	RAB3B		1.14	0
SCS501-A10	CID000006076	934	-	934	STITCH	ENSG00000154678	PDE1C		1.97	0
SCS501-A10	CID000006076	992	-	992	STITCH	ENSG00000113448	PDE4D		1.09	0
SCS501-A11	CID000000119	904	-	904	STITCH	ENSG00000181072	CHRM2		-2.32	0
SCS501-A11	CID000000119	907	-	907	STITCH	ENSG00000109158	GABRA4		-5.67	0
SCS501-A11	CID000000119	900	-	900	STITCH	ENSG00000179097	HTR1F		-1.99	0
SCS501-A11	CID000000119	905	-	905	STITCH	ENSG00000164128	NPY1R		-3.4	0
SCS501-A11	CID000000119	905	-	905	STITCH	ENSG00000164129	NPY5R		-2.13	0
SCS501-A11	CID000000119	917	-	917	STITCH	ENSG00000181195	PENK		-1.85	0
SCS501-A11	CID000000119	900	-	900	STITCH	ENSG00000050628	PTGER3	PTGER3	-2.55	0
SCS501-A11	CID000000119	900	-	900	STITCH	ENSG00000147509	RGS20	RGS20	2.41	0
SCS501-A11	CID000000119	914	-	914	STITCH	ENSG00000163485	ADORA1		3.4	0
SCS501-A11	CID000000119	900	-	900	STITCH	ENSG00000174233	ADCY6		1.39	0
SCS501-A11	CID000000119	900	-	900	STITCH	ENSG00000186469	GNG2		1.81	0
SCS501-A11	CID000000119	910	-	910	STITCH	ENSG00000127955	GNAI1		1.49	0
SCS501-A11	CID000000119	900	-	900	STITCH	ENSG00000213694	S1PR3	S1PR3	1.35	0
SCS501-A11	CID000000119	900	-	900	STITCH	ENSG00000148908	RGS10		1.11	0
SCS501-A11	CID000000119	800	-	800	STITCH	ENSG00000115232	ITGA4		2.22	0
SCS501-A11	CID000000119	905	-	905	STITCH	ENSG00000117152	RGS4		4.12	0
SCS501-B03	CID000001649	929	-	929	STITCH	ENSG00000089250	NOS1		-2.76	0
SCS501-B05	CID000002471	958	-	958	STITCH	ENSG00000073756	PTGS2		2.78	0
SCS501-B08	CID000002551	988	-	988	STITCH	ENSG00000181072	CHRM2		-2.32	0
SCS501-B08	CID000002551	973	-	973	STITCH	ENSG00000182621	PLCB1		1.04	0
SCS501-B10	CID000027447	855	-	855	STITCH	ENSG00000163406	SLC15A2		-1.9	0
SCS501-B14	CID000002913	979	-	979	STITCH	ENSG00000181072	CHRM2		-2.32	0
SCS501-B17	CID000002763	987	-	987	STITCH	ENSG00000186951	PPARA		1.81	0
SCS501-B20	CID000002726	960	-	960	STITCH	ENSG00000181072	CHRM2		-2.32	0
SCS501-C03	CID000004386	900	-	900	STITCH	ENSG00000074410	CA12		3.42	0
SCS501-C05	CID000096048	924	-	924	STITCH	ENSG00000112759	SLC29A1		-1.1	0
SCS501-C05	CID000096048	1.1	nM	Ki	CHEMBL	ENSG00000112759	SLC29A1		-1.1	0
SCS501-C09	CID000009433	835	-	835	STITCH	ENSG00000163485	ADORA1		3.4	0
SCS501-C09	CID000009433	800	-	800	STITCH	ENSG00000172572	PDE3A		4.75	0
SCS501-C10	CID000439260	996	-	996	STITCH	ENSG00000043591	ADRB1	ADRB1	-2.01	0
SCS501-C10	CID000439260	988	-	988	STITCH	ENSG00000188778	ADRB3		-3.64	0
SCS501-C10	CID000439260	900	-	900	STITCH	ENSG00000175868	CALCB		-2.69	0
SCS501-C10	CID000439260	911	-	911	STITCH	ENSG00000181072	CHRM2		-2.32	0
SCS501-C10	CID000439260	900	-	900	STITCH	ENSG00000156049	GNA14		-1.89	0
SCS501-C10	CID000439260	908	-	908	STITCH	ENSG00000179097	HTR1F		-1.99	0
SCS501-C10	CID000439260	909	-	909	STITCH	ENSG00000164128	NPY1R		-3.4	0
SCS501-C10	CID000439260	909	-	909	STITCH	ENSG00000164129	NPY5R		-2.13	0
SCS501-C10	CID000439260	928	-	928	STITCH	ENSG00000169860	P2RY1		-2.1	0
SCS501-C10	CID000439260	923	-	923	STITCH	ENSG00000181195	PENK		-1.85	0
SCS501-C10	CID000439260	900	-	900	STITCH	ENSG00000169618	PROKR1		-3.21	0
SCS501-C10	CID000439260	900	-	900	STITCH	ENSG00000050628	PTGER3	PTGER3	-2.55	0
SCS501-C10	CID000439260	900	-	900	STITCH	ENSG00000186867	QRFPR		-3.2	0
SCS501-C10	CID000439260	911	-	911	STITCH	ENSG00000049247	UTS2	UTS2	-3.11	0
SCS501-C10	CID000439260	900	-	900	STITCH	ENSG00000091844	RGS17		1.27	0
SCS501-C10	CID000439260	900	-	900	STITCH	ENSG00000119714	GPR68		2.65	0
SCS501-C10	CID000439260	926	-	926	STITCH	ENSG00000148926	ADM	ADM	2.82	0
SCS501-C10	CID000439260	915	-	915	STITCH	ENSG00000160013	PTGIR		2.86	0
SCS501-C10	CID000439260	900	-	900	STITCH	ENSG00000164220	F2RL2		2.01	0
SCS501-C10	CID000439260	900	-	900	STITCH	ENSG00000164251	F2RL1		3.97	0
SCS501-C10	CID000439260	900	-	900	STITCH	ENSG00000147509	RGS20	RGS20	2.41	0
SCS501-C10	CID000439260	904	-	904	STITCH	ENSG00000170425	ADORA2B		1.21	0
SCS501-C10	CID000439260	994	-	994	STITCH	ENSG00000169252	ADRB2		4.75	0
SCS501-C10	CID000439260	921	-	921	STITCH	ENSG00000163485	ADORA1		3.4	0
SCS501-C10	CID000439260	917	-	917	STITCH	ENSG00000174233	ADCY6		1.39	0
SCS501-C10	CID000439260	948	-	948	STITCH	ENSG00000151617	EDNRA		2.57	0
SCS501-C10	CID000439260	909	-	909	STITCH	ENSG00000181104	F2R		1.43	0
SCS501-C10	CID000439260	900	-	900	STITCH	ENSG00000186469	GNG2		1.81	0
SCS501-C10	CID000439260	905	-	905	STITCH	ENSG00000182621	PLCB1		1.04	0
SCS501-C10	CID000439260	993	-	993	STITCH	ENSG00000189221	MAOA		1.67	0
SCS501-C10	CID000439260	927	-	927	STITCH	ENSG00000127955	GNAI1		1.49	0
SCS501-C10	CID000439260	900	-	900	STITCH	ENSG00000213694	S1PR3	S1PR3	1.35	0
SCS501-C10	CID000439260	900	-	900	STITCH	ENSG00000148908	RGS10		1.11	0
SCS501-C10	CID000439260	900	-	900	STITCH	ENSG00000122420	PTGFR		1.69	0
SCS501-C10	CID000439260	946	-	946	STITCH	ENSG00000078401	EDN1		3.83	0
SCS501-C10	CID000439260	908	-	908	STITCH	ENSG00000087494	PTHLH		2.22	0
SCS501-C10	CID000439260	909	-	909	STITCH	ENSG00000117152	RGS4		4.12	0
SCS501-C11	CID000035370	48	nM	EC50	CHEMBL	ENSG00000121966	CXCR4		-1.89	0
SCS501-C11	CID000035370	7.9	nM	EC50	CHEMBL	ENSG00000121966	CXCR4		-1.89	0
SCS501-C11	CID000035370	913	-	913	STITCH	ENSG00000174669	SLC29A2		-1.37	0
SCS501-C11	CID000035370	817	-	817	STITCH	ENSG00000164362	TERT		-3.54	0
SCS501-C21	CID000126941	999	-	999	STITCH	ENSG00000228716	DHFR		-1.26	0
SCS501-C21	CID000126941	66	nM	IC50	CHEMBL	ENSG00000228716	DHFR		-1.26	0
SCS501-C21	CID000126941	0.11	nM	Ki	CHEMBL	ENSG00000228716	DHFR		-1.26	0
SCS501-C21	CID000126941	3.8	nM	IC50	CHEMBL	ENSG00000228716	DHFR		-1.26	0
SCS501-C21	CID000126941	38	nM	IC50	CHEMBL	ENSG00000228716	DHFR		-1.26	0
SCS501-C21	CID000126941	22	nM	IC50	CHEMBL	ENSG00000228716	DHFR		-1.26	0
SCS501-C21	CID000126941	22	nM	IC50	CHEMBL	ENSG00000228716	DHFR		-1.26	0
SCS501-C21	CID000126941	9	nM	IC50	CHEMBL	ENSG00000228716	DHFR		-1.26	0
SCS501-C21	CID000126941	22	nM	IC50	CHEMBL	ENSG00000228716	DHFR		-1.26	0
SCS501-C21	CID000126941	22	nM	IC50	CHEMBL	ENSG00000228716	DHFR		-1.26	0
SCS501-C21	CID000126941	22	nM	IC50	CHEMBL	ENSG00000228716	DHFR		-1.26	0
SCS501-C21	CID000126941	20	nM	IC50	CHEMBL	ENSG00000228716	DHFR		-1.26	0
SCS501-C21	CID000126941	35	nM	IC50	CHEMBL	ENSG00000228716	DHFR		-1.26	0
SCS501-C21	CID000126941	9	nM	IC50	CHEMBL	ENSG00000228716	DHFR		-1.26	0
SCS501-C21	CID000126941	20	nM	IC50	CHEMBL	ENSG00000228716	DHFR		-1.26	0
SCS501-C21	CID000126941	1	nM	IC50	CHEMBL	ENSG00000228716	DHFR		-1.26	0
SCS501-C21	CID000126941	20	nM	IC50	CHEMBL	ENSG00000228716	DHFR		-1.26	0
SCS501-C21	CID000126941	972	-	972	STITCH	ENSG00000173638	SLC19A1		-1.11	0
SCS501-C21	CID000126941	997	-	997	STITCH	ENSG00000176890	TYMS	TYMS	-1.11	0
SCS501-C21	CID000126941	828	-	828	STITCH	ENSG00000138356	AOX1		1.43	0
SCS501-D03	CID000031100	933	-	933	STITCH	ENSG00000043591	ADRB1	ADRB1	-2.01	0
SCS501-D03	CID000031100	928	-	928	STITCH	ENSG00000169252	ADRB2		4.75	0
SCS501-D04	CID000004211	800	-	800	STITCH	ENSG00000137714	FDX1		-1.52	0
SCS501-D07	CID005353431	800	-	800	STITCH	ENSG00000077150	NFKB2		1.33	0
SCS501-D08	CID000002733	820	-	820	STITCH	ENSG00000104783	KCNN4		3.82	0
SCS501-D08	CID000002733	984	-	984	STITCH	ENSG00000140465	CYP1A1		1.83	0
SCS501-D08	CID000002733	800	-	800	STITCH	ENSG00000156113	KCNMA1		2.6	0
SCS501-D09	CID005281004	994	-	994	STITCH	ENSG00000113580	NR3C1		1.7	0
SCS501-D09	CID005281004	982	-	982	STITCH	ENSG00000090339	ICAM1		3.44	0
SCS501-D09	CID005281004	920	-	920	STITCH	ENSG00000169429	IL8	IL8	5.13	0
[truncated: 23,841 more rows]
