# Supplementary material for: Identifying the druggable interactome of EWS-FLI1 reveals MCL-1 dependent differential sensitivities of Ewing sarcoma cells to apoptosis inducers
Source: Oncotarget. 2018 Jul 24;9(57):31018–31. doi: 10.18632/oncotarget.25760 (PMC6089552; doi:10.18632/oncotarget.25760)
Supplement: Supplementary file 5 [file oncotarget-09-31018-s005.xlsx]

## Sheet: 70 hits upon EWSFLI1 presence
PubChem ID	Number of Targets found	FDA/Experimental	Compound name
CID000104845	0	FDA	Alfaxalone
CID000000237	10	FDA	Quinacrine
CID000002016	1	FDA	Acriflavine
CID000002082	7	FDA	Albendazole
CID000002353	1	FDA	Berberine
CID000003117	9	FDA	Disulfiram
CID000003334	1	FDA	Fenbendazole
CID000003468	2	FDA	GentianViolet
CID000004030	6	FDA	Mebendazole
CID000004212	11	FDA	Mitoxantrone
CID000004696	2	FDA	Patulin
CID000005311	11	FDA	Vorinostat
CID000005790	4	FDA	Floxuridine
CID000005978	13	FDA	Vincristine
CID000006167	19	FDA	Colchicine
CID000006252	13	FDA	Cytarabine
CID000010219	2	FDA	Emetine
CID000010607	7	FDA	Podophyllotoxin
CID000018343	2	FDA	Doxyfluridine
CID000024360	4	FDA	Camptothecin
CID000030323	22	FDA	Daunorubicin
CID000031703	29	FDA	Doxorubicin
CID000036314	19	FDA	Taxol
CID000041867	5	FDA	Epirubicin
CID000042616	2	FDA	Diaziquone
CID000042890	5	FDA	Idarubicin
CID000060699	6	FDA	Topotecan_Hydrochloride
CID000060749	16	FDA	Gemcitabine_Hydrochloride
CID000060837	23	FDA	Irinotecan_Hydrochloride
CID000060871	4	FDA	Adefovir_Dipivoxil
CID000066414	20	FDA	2Methoxyestradiol
CID000073357	1	FDA	Gramicidin_S
CID000119182	4	FDA	Clofarabine
CID000148123	17	FDA	Docetaxel_trihydrate
CID000149755	2	FDA	Aklavin
CID000164791	2	FDA	Acetylpodophyllotoxin
CID000169370	1	FDA	Aminopterin_Sodium
CID000387447	36	FDA	Bortezomib
CID000452548	3	FDA	Teniposide
CID005311497	2	FDA	Vinorelbine
CID006435110	4	FDA	Hyvermectin
CID006918638	11	FDA	Belinostat
CID009865515	2	FDA	Mocetinostat
CID010142586	2	FDA	Hesperadin
CID010366136	3	FDA	Crenolanib
CID011404337	7	FDA	Obatoclax
CID011957719	9	FDA	Vinblastine
CID000072435	4	Experimental	Picropodophyllin
CID000122724	3	Experimental	Celastrol
CID006444692	2	Experimental	Mubritinib
CID010126189	3	Experimental	UNIIUZ77T1VFBM
CID024756910	8	Experimental	CUCD101
CID000003101	0	Experimental	Dibenziodolium
CID024861846	0	Experimental	Pristimerol
CID000003568	1	Experimental	Hhbpdde
CID000003624	1	Experimental	Ethidium
CID000004122	1	Experimental	Nocodazole
CID000005083	7	Experimental	Ro_318220
CID000005614	1	Experimental	Malonoben
CID000006758	5	Experimental	Rotenone
CID000036145	1	Experimental	Periplocymarin
CID000073068	2	Experimental	Dihydrorotenone
CID000092122	1	Experimental	PeltatinB
CID000097226	1	Experimental	Hydroxycamptothecin
CID000107935	8	Experimental	Deguelin
CID000253602	13	Experimental	Anisomycin
CID005280343	25	Experimental	Quercetin
CID005353431	1	Experimental	Bay_117082
CID006450842	2	Experimental	SU4312
CID009852185	2	Experimental	Gambogic_acid

## Sheet: 8 hits upon EWSFLI kd
PubChem ID	Number of Targets found	FDA/Experimental	Compound name
CID000001752	1	Experimental	Nonylphenol4
CID000003168	8	FDA	Droperidol
CID000003224	1	Insecticide	Endosulfan
CID000003225	3	Insecticide	Endothal
CID011541511	5	Experimental	Oleandrin
CID011696609	1	Experimental	AT9283
CID052949338	7	Experimental	Navitoclax
CID005281805	0	Experimental	Pseudobaptigen
