# Supplementary material for: Identifying the druggable interactome of EWS-FLI1 reveals MCL-1 dependent differential sensitivities of Ewing sarcoma cells to apoptosis inducers
Source: Oncotarget. 2018 Jul 24;9(57):31018–31. doi: 10.18632/oncotarget.25760 (PMC6089552; doi:10.18632/oncotarget.25760)
Supplement: Supplementary file 6 [file oncotarget-09-31018-s006.xlsx]

## Sheet: Supplementary Table 5.Exclusive
Gene Symbol	Annotation	Fishers test p.value (for enriched targets)	FDR.adj.p.value (for enriched targets)
ABCC1	Target enriched in the compound hit list	9.89303e-08	3.06684e-06
ABCC10	Target enriched in the compound hit list	1.60226e-07	4.34614e-06
ABCG2	Target enriched in the compound hit list	5.39764e-06	0.00012339
BCL2	Target enriched in the compound hit list	3.36637e-05	0.000664094
CASP3	Target enriched in the compound hit list	5.68617e-06	0.00012339
CDA	Target enriched in the compound hit list	0.00150104	0.021715
HDAC1	Target enriched in the compound hit list	2.43359e-35	5.28089e-33
HDAC2	Target enriched in the compound hit list	5.00099e-28	5.42608e-26
HDAC3	Target enriched in the compound hit list	1.25809e-11	6.82514e-10
HDAC8	Target enriched in the compound hit list	1.86473e-09	6.7441e-08
HIF1A	Target enriched in the compound hit list	0.000213757	0.00386545
PIM1	Target enriched in the compound hit list	0.000254023	0.00424022
TOP1	Target enriched in the compound hit list	6.97653e-19	5.04636e-17
TOP2A	Target enriched in the compound hit list	0.00033182	0.00514321
TUBB	Target enriched in the compound hit list	8.34135e-11	3.62015e-09
TYMP	Target enriched in the compound hit list	0.0025439	0.0345017
ABCB8	Target exclusive in the compound hit list	-	-
ATF3	Target exclusive in the compound hit list	-	-
BCL2A1	Target exclusive in the compound hit list	-	-
BCL2L10	Target exclusive in the compound hit list	-	-
BCL2L11	Target exclusive in the compound hit list	-	-
BCL2L2	Target exclusive in the compound hit list	-	-
BIRC5	Target exclusive in the compound hit list	-	-
CES1P1	Target exclusive in the compound hit list	-	-
CTRB1	Target exclusive in the compound hit list	-	-
DIABLO	Target exclusive in the compound hit list	-	-
HDAC10	Target exclusive in the compound hit list	-	-
HDAC11	Target exclusive in the compound hit list	-	-
HDAC4	Target exclusive in the compound hit list	-	-
HDAC5	Target exclusive in the compound hit list	-	-
HDAC6	Target exclusive in the compound hit list	-	-
HDAC7	Target exclusive in the compound hit list	-	-
ILF3	Target exclusive in the compound hit list	-	-
KIF1A	Target exclusive in the compound hit list	-	-
KIF5B	Target exclusive in the compound hit list	-	-
NDC80	Target exclusive in the compound hit list	-	-
NHP2L1	Target exclusive in the compound hit list	-	-
NUF2	Target exclusive in the compound hit list	-	-
PLCL1	Target exclusive in the compound hit list	-	-
RPL10L	Target exclusive in the compound hit list	-	-
RPL11	Target exclusive in the compound hit list	-	-
RPL13A	Target exclusive in the compound hit list	-	-
RPL15	Target exclusive in the compound hit list	-	-
RPL19	Target exclusive in the compound hit list	-	-
RPL23	Target exclusive in the compound hit list	-	-
RPL23A	Target exclusive in the compound hit list	-	-
RPL26L1	Target exclusive in the compound hit list	-	-
RPL3	Target exclusive in the compound hit list	-	-
RPL37	Target exclusive in the compound hit list	-	-
RPL8	Target exclusive in the compound hit list	-	-
RSL24D1	Target exclusive in the compound hit list	-	-
SAA1	Target exclusive in the compound hit list	-	-
SIRT2	Target exclusive in the compound hit list	-	-
TK2	Target exclusive in the compound hit list	-	-
TOP1MT	Target exclusive in the compound hit list	-	-
TUBA1A	Target exclusive in the compound hit list	-	-
TUBA4A	Target exclusive in the compound hit list	-	-
TUBB1	Target exclusive in the compound hit list	-	-
TUBB4B	Target exclusive in the compound hit list	-	-
TUBD1	Target exclusive in the compound hit list	-	-
TUBE1	Target exclusive in the compound hit list	-	-
