# Supplementary material for: Identifying the druggable interactome of EWS-FLI1 reveals MCL-1 dependent differential sensitivities of Ewing sarcoma cells to apoptosis inducers
Source: Oncotarget. 2018 Jul 24;9(57):31018–31. doi: 10.18632/oncotarget.25760 (PMC6089552; doi:10.18632/oncotarget.25760)
Supplement: Supplementary file 7 [file oncotarget-09-31018-s007.xlsx]

## Sheet: Pathway enrichment
Category	Term1	Term	Count	X.	PValue	Genes	List.Total	Pop.Hits	Pop.Total	Fold.Enrichment	Bonferroni	Benjamini	FDR
GOTERM_BP_FAT	GO:0016575	Histone deacetylation	9	16.0714	1.03e-15	HDAC5, HDAC4, HDAC2, HDAC1, HDAC10, HDAC11, HDAC8, SIRT2, HDAC6	56	17	13528	127.891	9.25e-13	9.25e-13	1.57e-12
GOTERM_BP_FAT	GO:0006476	Protein amino acid deacetylation	9	16.0714	1.35e-14	HDAC5, HDAC4, HDAC2, HDAC1, HDAC10, HDAC11, HDAC8, SIRT2, HDAC6	56	22	13528	98.8247	1.24e-11	6.22e-12	2.1e-11
KEGG_PATHWAY	hsa03010:Ribosome	Ribosome	12	21.4286	3.26e-13	RPL10L, RPL19, RPL23, RPL13A, RPL8, RPL15, RPL3, RPL26L1, RPL37, RPL11, RPL23A, RSL24D1	29	87	5085	24.1855	9.46e-12	9.46e-12	2.76e-10
GOTERM_BP_FAT	GO:0006414	Translational elongation	10	17.8571	2.4e-10	RPL19, RPL23, RPL13A, RPL8, RPL15, RPL3, RPL26L1, RPL37, RPL11, RPL23A	56	101	13528	23.918	2.22e-07	7.41e-08	3.75e-07
GOTERM_BP_FAT	GO:0016570	Histone modification	9	16.0714	2.97e-08	HDAC5, HDAC4, HDAC2, HDAC1, HDAC10, HDAC11, HDAC8, SIRT2, HDAC6	56	122	13528	17.8208	2.75e-05	6.87e-06	4.64e-05
GOTERM_BP_FAT	GO:0016569	Covalent chromatin modification	9	16.0714	3.82e-08	HDAC5, HDAC4, HDAC2, HDAC1, HDAC10, HDAC11, HDAC8, SIRT2, HDAC6	56	126	13528	17.2551	3.54e-05	7.08e-06	5.98e-05
GOTERM_BP_FAT	GO:0006412	Translation	12	21.4286	7.29e-08	RPL10L, RPL19, RPL23, RPL13A, RPL8, RPL15, RPL3, RPL26L1, RPL37, RPL11, RPL23A, RSL24D1	56	331	13528	8.75788	6.75e-05	1.13e-05	0.000114
GOTERM_BP_FAT	GO:0007018	Microtubule-based movement	8	14.2857	3.43e-07	KIF1A, TUBB, KIF5B, TUBD1, TUBA4A, TUBE1, TUBB1, TUBA1A	56	113	13528	17.1024	0.000318	4.54e-05	0.000537
GOTERM_BP_FAT	GO:0016568	Chromatin modification	10	17.8571	1.42e-06	HDAC5, HDAC4, HDAC2, HDAC1, HDAC10, HDAC11, HDAC8, HDAC7, SIRT2, HDAC6	56	274	13528	8.81648	0.00130986	0.000164	0.00221445
GOTERM_BP_FAT	GO:0051258	Protein polymerization	6	10.7143	1.54e-06	TUBB, TUBD1, TUBA4A, TUBE1, TUBB1, TUBA1A	56	49	13528	29.5802	0.00142053	0.000158	0.00240167
GOTERM_BP_FAT	GO:0051276	Chromosome organization	12	21.4286	3.22e-06	HDAC5, HDAC4, HDAC2, HDAC1, HDAC10, NDC80, HDAC11, HDAC8, TOP2A, HDAC7, SIRT2, HDAC6	56	485	13528	5.97703	0.00297683	0.000298	0.00503675
GOTERM_BP_FAT	GO:0007017	Microtubule-based process	9	16.0714	7.63e-06	KIF1A, TUBB, KIF5B, TUBD1, TUBA4A, TUBE1, NDC80, TUBB1, TUBA1A	56	253	13528	8.59345	0.00704184	0.000642	0.0119386
GOTERM_BP_FAT	GO:0006325	Chromatin organization	10	17.8571	1.93e-05	HDAC5, HDAC4, HDAC2, HDAC1, HDAC10, HDAC11, HDAC8, HDAC7, SIRT2, HDAC6	56	378	13528	6.39078	0.0176733	0.00148484	0.0301216
GOTERM_MF_FAT	GO:0033558	Protein deacetylase activity	10	17.8571	2.86e-19	HDAC5, HDAC4, HDAC2, HDAC1, HDAC10, HDAC11, HDAC8, HDAC7, SIRT2, HDAC6	49	15	12983	176.639	4.24e-17	4.24e-17	3.41e-16
GOTERM_MF_FAT	GO:0004407	Histone deacetylase activity	10	17.8571	2.86e-19	HDAC5, HDAC4, HDAC2, HDAC1, HDAC10, HDAC11, HDAC8, HDAC7, SIRT2, HDAC6	49	15	12983	176.639	4.24e-17	4.24e-17	3.41e-16
GOTERM_MF_FAT	GO:0019213	Deacetylase activity	10	17.8571	2.76e-18	HDAC5, HDAC4, HDAC2, HDAC1, HDAC10, HDAC11, HDAC8, HDAC7, SIRT2, HDAC6	49	18	12983	147.2	4.08e-16	2.04e-16	3.28e-15
GOTERM_MF_FAT	GO:0016811	Hydrolase activity	10	17.8571	5.43e-13	HDAC5, HDAC4, HDAC2, HDAC1, HDAC10, HDAC11, HDAC8, HDAC7, SIRT2, HDAC6	49	58	12983	45.6826	8.03e-11	2.68e-11	6.47e-10
GOTERM_MF_FAT	GO:0003735	Structural constituent of ribosome	12	21.4286	1.83e-11	RPL10L, RPL19, RPL23, RPL13A, RPL8, RPL15, RPL3, RPL26L1, RPL37, RPL11, RPL23A, RSL24D1	49	168	12983	18.9257	2.71e-09	6.77e-10	2.18e-08
GOTERM_MF_FAT	GO:0005198	Structural molecule activity	18	32.1429	4.25e-11	RPL19, RPL15, RPL37, RPL23A, RPL10L, TUBB, RPL23, RPL13A, RPL8, TUBD1, RPL26L1, RPL3, TUBA4A, TUBE1, RPL11, RSL24D1, TUBA1A, TUBB1	49	634	12983	7.5225	6.29e-09	1.26e-09	5.06e-08
GOTERM_MF_FAT	GO:0042826	Histone deacetylase binding	6	10.7143	8.82e-08	HDAC4, HDAC1, HDAC10, TOP2A, SIRT2, HDAC6	49	31	12983	51.2824	1.3e-05	2.17e-06	0.000105
GOTERM_MF_FAT	GO:0016566	Specific transcriptional repressor activity	5	8.92857	8.88e-06	HDAC5, HDAC4, HDAC2, HDAC10, HDAC6	49	36	12983	36.7999	0.00131349	0.000188	0.0105799
